# Supplementary material for: Integrated Metagenomic and Metabolomic Analyses Reveal a Microbiota–Metabolite Axis Associated with Gallstone Pathogenesis
Source: Metabolites. 2025 Oct 31;15(11):714. doi: 10.3390/metabo15110714 (PMC12654344; doi:10.3390/metabo15110714)
Supplement: Supplementary file 1 [file metabolites-15-00714-s001.zip]

Archive with 10 entries (10 files):
- Table S1.xlsx
- Table S10.xlsx
- Table S2.xlsx
- Table S3.xlsx
- Table S4.xlsx
- Table S5.xlsx
- Table S6.xlsx
- Table S7.xlsx
- Table S8.xlsx
- Talbe S9.xlsx
