# Supplementary material for: Integrated Metagenomic and Metabolomic Analyses Reveal a Microbiota–Metabolite Axis Associated with Gallstone Pathogenesis
Source: Metabolites. 2025 Oct 31;15(11):714. doi: 10.3390/metabo15110714 (PMC12654344; doi:10.3390/metabo15110714)
Supplement: Supplementary file 1 [file metabolites-15-00714-s001.zip › Table S1.xlsx]

## Sheet: Sheet1
Table S1. Incidence of gallbladder and biliary diseases in 79 countries in 2021
		All Genders							Male			Female
Continent	location_name	val	lower	upper	SDI	SDI	AAPC	P	val	lower	upper	val	lower	upper
Europe
Northern Europe	Lithuania	2429.62	2045.6	2886.3	High SDI	0·843	0.5786*	<0.000001	1361.09	1119.12	1659.2	3342.54	2795.19	3974.28
	Iceland	2152.13	1803.92	2536.14	High SDI	0·869	0.2962*	0.000321	1453.47	1188.47	1691.66	2869.7	2358.92	3465.58
	Finland	2143.85	1776.57	2528.04	High SDI	0·856	0.1239*	0.009294	1642.31	1369.91	1941.24	2633.22	2153.52	3133.48
	Latvia	2053.07	1697.83	2464.2	High SDI	0·82	-0.0091	0.642121	1147.52	936.839	1373.65	2826.2	2326.84	3431.36
	Sweden	2015.62	1685.94	2368.76	High SDI	0·872	0.0574	0.328487	1678.04	1385.41	2010.53	2357.6	1941.31	2778.41
	Norway	1935.71	1615.97	2284.11	High SDI	0·913	0.0371*	0.017207	1501.43	1235.3	1752.07	2378.91	2002.38	2829.44
	United Kingdom	1925.88	1634.15	2216.36	High SDI	0·847	0.5911*	<0.000001	1273.77	1076.43	1473.99	2554.6	2191	2953.85
	Denmark	1904.47	1582.56	2238.27	High SDI	0·89	0.1277*	0.002853	1356.62	1090.45	1602.88	2448.26	2026.54	2849.84
Southern Europe	Greece	2625.32	2305.43	2988.15	High-middle SDI	0·794	0.6264*	<0.000001	2250.91	1956.82	2578.13	2978.89	2594.92	3406.69
	Spain	2576.91	2390.69	2774.62	High-middle SDI	0·767	1.1079*	<0.000001	2498.78	2328.13	2693.79	2651.58	2435.28	2862.15
	Italy	2465.39	2157.78	2779.1	High-middle SDI	0·801	0.6389*	<0.000001	2152.72	1881.06	2440.8	2762.16	2405.71	3122.95
	Croatia	2273.2	2051.11	2497.96	High-middle SDI	0·794	0.3828*	<0.000001	1750.58	1567.09	1913.08	2765.75	2450.57	3093.37
	Monaco	2162.72	1808.51	2615.31	High SDI	0·902	0.0442*	0.005246	1605.07	1333.18	1923.87	2689.64	2235.69	3285.72
	Andorra	2051.87	1696.97	2462.37	High SDI	0·894	0.7779*	<0.000001	1503.82	1247.79	1836.23	2632.4	2148.58	3183.42
	San Marino	1854.44	1540.62	2236.46	High SDI	0·884	0.4218*	<0.000001	1342.32	1083.13	1633.82	2334.69	1946.7	2862.38
Southeast Europe	Romania	2447.47	2048.65	2887.03	High-middle SDI	0·76	0.0045	0.918815	1330.13	1100.09	1592.17	3504.59	2949.61	4200.59
	Bosnia and Herzegovina	2312.17	1940.21	2748.45	High-middle SDI	0·718	0.5027*	<0.000001	1500.3	1240.09	1824.13	3088.43	2582.56	3676.83
	Bulgaria	2143.39	1773.96	2581.96	High-middle SDI	0·764	0.0426*	0.000201	1365.43	1129.72	1630.66	2874.15	2358.7	3484.05
	North Macedonia	1938.46	1623.02	2295.57	High-middle SDI	0·744	0.5027*	<0.000001	1209.32	990.226	1444.49	2689.53	2240.82	3234.71
	Serbia	1877.2	1565.2	2210.88	High-middle SDI	0·767	0.3862*	<0.000001	1280.19	1049.88	1516.75	2471.75	2059.73	2908.27
Central Europe	Austria	3036.73	2650.04	3292.88	High SDI	0·849	0.0810*	<0.000001	2336.32	1992.09	2590.61	3718.81	3294.14	4062.25
	Hungary	2526.85	2142.38	2982.38	High-middle SDI	0·791	-0.0478*	<0.000001	1630.05	1347.11	1936.49	3343.81	2844.98	3985.25
	Czechia	2458.93	2049.26	2913.1	High SDI	0·828	0.0073	0.642121	1596.49	1305.64	1906.05	3294.86	2745.72	3917.24
	Slovenia	2390.15	1984.65	2862.53	High SDI	0·84	0.3196*	<0.000001	1723.46	1390.63	2089.99	3048.18	2559.77	3656.52
	Slovakia	2372.47	1983.37	2819.29	High SDI	0·812	0.4113*	<0.000001	1465.77	1204.34	1744.78	3237.34	2701.88	3874.36
	Poland	2359.66	2106.47	2636.77	High-middle SDI	0·802	0.4547*	<0.000001	1480.07	1317.41	1654.42	3184.71	2843.15	3568.93
Western Europe	Belgium	2148.69	1767.85	2539.44	High SDI	0·851	0.0564	0.551055	1561.11	1292.36	1868	2718.83	2243.07	3214.05
	Netherlands	2040.83	1684.44	2386.89	High SDI	0·883	0.3097*	<0.000001	1500.77	1207.31	1741.83	2573.29	2114.9	3085.7
	Germany	1994.81	1680.61	2377.24	High SDI	0·898	-0.1369*	0.027284	982.618	819.19	1158.29	2999.57	2508.08	3586.75
	Luxembourg	1959.22	1660.41	2333.71	High SDI	0·895	-0.1041	0.091565	1360.34	1136.74	1601.77	2566.58	2151.29	3082.5
	Switzerland	1957.87	1641.2	2336.23	High SDI	0·929	0.2661*	<0.000001	1489.04	1223.77	1780.77	2424.35	2031.38	2907.1
	France	1920.94	1599.38	2310.31	High SDI	0·834	0.0904*	<0.000001	1431.58	1180.04	1728.28	2381.39	1960.62	2890.61
Eastern Europe	Russia	995.652	842.488	1167.11	High SDI	0·805	-0.02	0.12846	390.851	325.808	457.474	1522.67	1290.99	1789.31
Asia
South Asia	Bhutan	99.3468	83.0253	118.706	Low-middle SDI	0·455	0.5728*	<0.000001	73.9208	61.0187	88.8227	126.735	105.012	151.642
	India	98.624	81.8044	119.169	Low-middle SDI	0·566	0.0323*	1e-06	71.1066	58.6838	86.3188	127.496	106.138	153.129
	Nepal	98.6025	82.5387	120.031	Low SDI	0·422	0.0482*	0.013945	69.2251	57.947	84.2908	125.247	103.259	153.106
	Bangladesh	95.7631	79.8426	115.519	Low-middle SDI	0·483	-0.0281	0.126962	70.0761	57.4419	85.6237	120.627	99.8619	147.807
	Pakistan	82.3322	68.1583	98.2043	Low SDI	0·449	-0.0877*	<0.000001	55.5892	45.5551	67.9386	110.372	90.2753	130.748
East Asia	Japan	2360.25	2014.33	2741.3	High SDI	0·87	0.9223*	<0.000001	2488.18	2118.94	2856.69	2238.7	1923.94	2574.19
	Republic of Korea	2230.64	1844.76	2661.38	High SDI	0·878	1.0059*	<0.000001	2222.81	1843.87	2689.76	2238.53	1814.72	2657.67
	China	1689.97	1435.82	1975.83	Middle SDI	0·686	1.4813*	<0.000001	1253.1	1060.56	1462.72	2147.88	1821.74	2515.34
America
Northern America	Canada	1427.92	1190.11	1694.9	High SDI	0·873	0.2471*	<0.000001	983.456	801.237	1174.62	1860.68	1518.13	2250.36
	USA	1347.9	1185.16	1528.88	High SDI	0·859	-0.2789*	<0.000001	922.498	814.327	1031.25	1758.93	1540.34	2009.04
South America	Uruguay	1912.15	1649.98	2253.54	High-middle SDI	0·697	0.2922*	<0.000001	1331.7	1112.5	1583.42	2446.38	2108.39	2883.93
	Chile	1844.01	1541.61	2157.32	High-middle SDI	0·759	0.1898*	<0.000001	1236.25	1026.49	1426.81	2432.92	2025.24	2875.69
Oceania
Oceania	Australia	1842.92	1533.14	2150.8	High SDI	0·839	0.3489*	<0.000001	1259.2	1029.68	1509.8	2413.03	2011.28	2854.55
Africa
Southern Africa	Madagascar	193.041	161.568	230.608	Low SDI	0·396	0.1237*	<0.000001	101.408	84.174	122.833	282.242	232.75	338.252
	Malawi	192.072	160.868	233.407	Low SDI	0·384	-0.0573	0.06243	106.015	87.029	129.047	273.801	229.276	332.468
	Zambia	191.086	159.896	229.179	Low-middle SDI	0·505	-0.0959*	<0.000001	105.362	86.2979	127.681	275.173	231.08	331.045
	Angola	180.707	147.848	216.995	Low-middle SDI	0·47	-0.1810*	<0.000001	100.076	82.9801	123.462	256.666	208.597	313.403
Central Africa	Gabon	208.44	172.871	251.861	Middle SDI	0·656	0.2122*	<0.000001	119.193	98.5705	142.189	291.239	237.85	353.573
	Sao Tome and Principe	184.858	151.754	223.613	Low-middle SDI	0·502	0.1918*	<0.000001	97.573	77.1837	118.124	272.838	222.712	328.577
	DR Congo	183.521	153.737	219.004	Low SDI	0·382	0.0242*	0.000428	108.616	88.9848	131.084	259.83	217.266	308.357
	Equatorial Guinea	182.106	152.231	221.469	Middle SDI	0·685	-0.3202*	<0.000001	100.342	81.1613	121.159	279.188	233.401	342.32
	Cameroon	181.757	150.933	218.366	Low-middle SDI	0·49	-0.0951*	<0.000001	99.1038	81.4329	121.443	264.18	217.4	321.929
	Chad	174.755	144.664	213.483	Low SDI	0·238	-0.2702*	<0.000001	95.2143	79.0026	114.512	253.439	207.316	308.989
West Africa	Cabo Verde	208.533	174.955	256.193	Low-middle SDI	0·525	0.4077*	<0.000001	115.953	94.0573	140.185	302.762	253.019	373.75
	Ghana	205.826	170.87	245.627	Low-middle SDI	0·557	0.3128*	<0.000001	121.739	102.749	144.861	285.57	235.716	343.071
	Burkina Faso	199.806	166.315	240.735	Low SDI	0·257	0.0388*	<0.000001	102.749	85.5194	123.862	290.814	242.044	354.633
	Togo	199.394	165.391	237.433	Low SDI	0·417	0.3115*	<0.000001	105.518	85.3283	127.606	289.631	239.148	346.808
	Sierra Leone	192.694	160.379	233.5	Low SDI	0·347	0.0866*	<0.000001	100.993	83.1278	123.662	283.086	235.061	345.724
	Liberia	190.276	155.107	231.292	Low SDI	0·37	-0.0521	0.471842	106.276	87.3328	127.509	276.708	222.42	339.175
	Guinea	187.482	154.666	225.968	Low SDI	0·325	-0.2289*	<0.000001	95.9352	78.8232	117.344	273.875	226.022	327.19
	Senegal	187.186	154.328	224.993	Low SDI	0·389	0.0970*	<0.000001	103.685	86.4375	124.176	271.407	222.55	328.607
	Cote d'Ivoire	184.996	152.322	225.537	Low SDI	0·408	0.1856*	<0.000001	104.314	85.2443	127.702	271.145	222.5	332.786
	Gambia	183.627	152.404	222.321	Low SDI	0·399	0.1339*	<0.000001	99.8164	82.3557	120.658	264.939	219.423	323.222
	Benin	182.016	154.853	218.236	Low SDI	0·352	-0.0142	0.129138	97.2449	81.7057	117.486	264.196	222.747	316.517
	Nigeria	180.861	151.441	216.422	Low-middle SDI	0·515	-0.1516*	<0.000001	99.4121	83.5645	119.155	255.672	212.958	306.627
	Mauritania	179.71	148.388	215.861	Low-middle SDI	0·496	-0.1732*	<0.000001	96.0725	78.4425	115.223	260.641	213.417	314.26
	Niger	172.241	145.188	208.694	Low SDI	0·162	-0.2790*	<0.000001	91.5856	76.5225	110.68	251.875	210.924	307.043
	Mali	171.482	142.5	207.421	Low SDI	0·263	-0.3071*	<0.000001	93.8427	76.7876	114.502	248.272	206.63	301.041
East Africa	Djibouti	207.05	170.323	252.875	Low-middle SDI	0·459	0.4177*	<0.000001	118.605	97.5299	143.257	310.493	252.984	379.364
	Kenya	200.371	167.967	237.562	Low-middle SDI	0·508	0.3010*	<0.000001	117.238	97.4097	139.369	282.389	238.323	335.001
	Tanzania	196.152	164.063	235.188	Low SDI	0·423	0.1857*	<0.000001	104.756	86.6594	126.504	282.665	235.981	341.713
	Burundi	194.868	162.374	233.436	Low SDI	0·284	-0.1115*	0.001113	109.98	91.4523	132.345	280.018	233.273	334.894
	South Sudan	185.855	154.153	225.23	Low SDI	0·363	0.0586	0.053184	101.72	83.7835	124.962	270.496	222.889	331.057
	Somalia	176.606	147.289	212.07	Low SDI	0·081	-0.2217*	<0.000001	92.7083	75.8166	112.469	264.427	221.427	317.813
	Uganda	175.857	145.819	214.412	Low SDI	0·404	0.0160*	0.006256	96.4317	78.2165	118.423	253.103	209.763	309.701
	Ethiopia	175.816	148.159	210.022	Low SDI	0·343	-0.4266*	<0.000001	101.567	84.6945	122.305	251.267	211.662	300.344
