# Supplementary material for: Integrated Metagenomic and Metabolomic Analyses Reveal a Microbiota–Metabolite Axis Associated with Gallstone Pathogenesis
Source: Metabolites. 2025 Oct 31;15(11):714. doi: 10.3390/metabo15110714 (PMC12654344; doi:10.3390/metabo15110714)
Supplement: Supplementary file 1 [file metabolites-15-00714-s001.zip › Table S10.xlsx]

## Sheet: Sheet1
Table S10.Quality control summary of shotgun metagenomic sequencing data from CD and LD mice
Sample	Raw Data		Valid Data		Valid Ratio(reads)	Q20%	Q30%	GC content%	hostgenome rate%
	Read	Base	Read	Base
C1	54700228	8.21G	53012816	7.95G	96.92	99.84	99.05	47	6.00%
C2	63081612	9.46G	61438400	9.22G	97.4	99.83	98.92	47	8.40%
C3	54563220	8.18G	52833322	7.92G	96.83	99.81	98.95	46	7.03%
C5	56108624	8.42G	54646948	8.20G	97.39	99.87	98.95	47.5	7.48%
C7	42665448	6.40G	41807068	6.27G	97.99	99.78	98.83	47	3.81%
C9	44276588	6.64G	43306410	6.50G	97.81	99.78	98.88	47	4.89%
C10	45928400	6.89G	44838468	6.73G	97.63	99.76	98.86	47	5.26%
C11	60473166	9.07G	59125406	8.87G	97.77	99.77	98.87	46	3.74%
L3	44456610	6.67G	43566670	6.54G	98	99.91	99.12	45	22.10%
L4	45033072	6.75G	44151472	6.62G	98.04	99.89	99.13	47	6.75%
L5	48279476	7.24G	47475684	7.12G	98.34	99.89	99.25	46	23.91%
L6	44513930	6.68G	43350348	6.50G	97.39	99.82	99.18	47	8.25%
L7	36131098	5.42G	35218200	5.28G	97.47	99.79	99.1	45	6.29%
L9	38890694	5.83G	37975848	5.70G	97.65	99.85	99.17	47	5.10%
L10	41799892	6.27G	40582524	6.09G	97.09	99.83	99.17	46	3.94%
L11	41283320	6.19G	40469446	6.07G	98.03	99.88	99.19	46.5	16.06%
