# Supplementary material for: Integrated Metagenomic and Metabolomic Analyses Reveal a Microbiota–Metabolite Axis Associated with Gallstone Pathogenesis
Source: Metabolites. 2025 Oct 31;15(11):714. doi: 10.3390/metabo15110714 (PMC12654344; doi:10.3390/metabo15110714)
Supplement: Supplementary file 1 [file metabolites-15-00714-s001.zip › Table S2.xlsx]

## Sheet: Sheet1
Table S2. Causal effects of between gut microbiota and cholelithiasis
GWAS ID	Gut microbiota	Outcome FinnGen GWAS ID	nSNP	b_Inverse.variance.weighted	se_Inverse.variance.weighted	adj.pval_Inverse.variance.weighted	b_Weighted.median	se_Weighted.median	adj.pval_Weighted.median	b_MR.Egger	se_MR.Egger	adj.pval_MR.Egger	b_MR-PRESSO	pval_MR-PRESSO	Q_MR.Egger	Q_df_MR.Egger	Q_pval_MR.Egger	Q_Inverse.variance.weighted	Q_df_Inverse.variance.weighted	Q_pval_Inverse.variance.weighted	egger_intercept	se	egger_intercept pval
GCST90032177	Acidaminococcus sp900315205	K11_CHOLELITH	21	0.127695	0.0586179	0.0293734	0.0954965	0.0732055	0.192063	0.147147	0.131619	0.277512	0.0293734	0.169	26.4192	19	0.118927	26.4575	20	0.151227	-0.00111299	0.00670003	0.86982
GCST90032183	Akkermansia muciniphila B	K11_CHOLELITH	22	-0.0347897	0.01682	0.0386073	-0.0511009	0.0235513	0.0300246	-0.0311843	0.0345989	0.37815	0.0386073	0.453	21.2482	20	0.382657	21.2635	21	0.442955	-0.000679966	0.0056587	0.905553
GCST90032185	Alistipes shahii	K11_CHOLELITH	16	0.0781551	0.0234161	0.000844863	0.0824024	0.0324389	0.0110779	0.0947541	0.0472943	0.0648726	0.000844863	0.773	10.6872	14	0.710418	10.8504	15	0.763129	-0.00266351	0.00659346	0.692343
GCST90032202	Bacillus C	K11_CHOLELITH	16	0.179489	0.08408	0.0327826	0.143889	0.110222	0.191738	0.415615	0.208138	0.0656672	0.0327826	0.989	3.91286	14	0.995968	5.45086	15	0.987572	-0.00793943	0.00640193	0.235299
GCST90032235	Blautia A sp900066355	K11_CHOLELITH	13	-0.104001	0.0501274	0.0380107	-0.134875	0.0638039	0.0345235	-0.0390028	0.133089	0.774933	0.0380107	0.908	5.89227	11	0.880455	6.17021	12	0.907259	-0.00475896	0.00902673	0.608518
GCST90032257	CAG-177 sp002438685	K11_CHOLELITH	18	-0.0485378	0.0247509	0.0498725	-0.0338448	0.0298652	0.257109	-0.0657994	0.0519418	0.223361	0.0498725	0.085	25.4025	16	0.0630361	25.633	17	0.0814118	0.00301765	0.00792089	0.708234
GCST90032260	CAG-177 sp003538135	K11_CHOLELITH	21	0.0750069	0.0234416	0.00137556	0.0976023	0.0328736	0.00298754	0.0808889	0.0570797	0.172637	0.00137556	0.722	16.349	19	0.633879	16.3618	20	0.693941	-0.000610398	0.00540078	0.9112
GCST90032278	CAG-448 sp000433415	K11_CHOLELITH	20	-0.0981324	0.0411188	0.0170068	-0.0601227	0.0522208	0.249602	-0.101524	0.0898759	0.273472	0.0170068	0.271	22.6289	18	0.205254	22.6312	19	0.253974	0.0002595	0.00606935	0.966367
GCST90032289	CAG-488	K11_CHOLELITH	29	-0.0655581	0.0331577	0.0480232	-0.0490836	0.0438887	0.263412	-0.114124	0.0741133	0.135234	0.0480232	0.886	18.8442	27	0.875608	19.3811	28	0.885966	0.00383366	0.00523215	0.470047
GCST90032390	Faecalitalea cylindroides	K11_CHOLELITH	14	0.115613	0.0527463	0.0283886	0.153723	0.0635241	0.0155242	0.158932	0.119812	0.20936	0.0283886	0.22	18.1446	12	0.111369	18.3939	13	0.143126	-0.00371857	0.00915797	0.691855
GCST90032416	Geobacteraceae	K11_CHOLELITH	9	0.311789	0.141031	0.0270507	0.250738	0.192681	0.193153	0.556418	0.273189	0.0811006	0.0270507	0.371	7.62355	7	0.366956	8.80938	8	0.358631	-0.00925952	0.00887375	0.33142
GCST90032438	Johnsonella ignava	K11_CHOLELITH	13	0.197649	0.0839058	0.0184928	0.237204	0.0854965	0.00552977	0.495625	0.168406	0.0133749	0.0184928	0.064	15.6454	11	0.154813	21.2099	12	0.0473902	-0.0171968	0.0086943	0.0735273
GCST90032472	Megamonas	K11_CHOLELITH	46	-0.0472191	0.0204373	0.020864	-0.0396294	0.0304541	0.193162	-0.0863248	0.0373456	0.0255484	0.020864	0.563	41.1502	44	0.594476	42.7155	45	0.569211	0.00502264	0.0040146	0.217511
GCST90032491	NK4A144	K11_CHOLELITH	17	-0.221623	0.0865984	0.0104913	-0.259635	0.12006	0.0305764	-0.156122	0.239885	0.525008	0.0104913	0.396	16.7266	15	0.335467	16.8231	16	0.397132	-0.00237896	0.00808802	0.772686
GCST90032521	Prevotella sp002437565	K11_CHOLELITH	23	-0.0594945	0.0256828	0.0205303	-0.047288	0.0343716	0.168888	-0.0683301	0.0617649	0.281112	0.0205303	0.425	23.0258	21	0.342603	23.0532	22	0.39873	0.000895703	0.00566675	0.875917
GCST90032548	Ruminococcus A sp000432335	K11_CHOLELITH	19	0.100094	0.0426922	0.0190498	0.0687337	0.0578806	0.235028	0.126384	0.103621	0.239237	0.0190498	0.688	15.0074	17	0.59495	15.0849	18	0.656129	-0.00233987	0.00840327	0.784028
GCST90032580	Thermococci	K11_CHOLELITH	21	0.224636	0.0946208	0.0175934	0.15798	0.121451	0.193339	0.378227	0.245573	0.140007	0.0175934	0.182	25.3389	19	0.149687	25.9545	20	0.16732	-0.00534773	0.00787115	0.505073
GCST90032591	UBA1066 sp900317515	K11_CHOLELITH	13	0.264037	0.0969751	0.00647441	0.231221	0.135341	0.0875571	0.123905	0.232891	0.605286	0.00647441	0.378	12.8621	11	0.302437	13.3795	12	0.342072	0.0053599	0.00805733	0.519614
GCST90032595	UBA1191	K11_CHOLELITH	14	0.135975	0.0505736	0.00717386	0.111349	0.0712381	0.11804	0.163981	0.101414	0.131858	0.00717386	0.641	10.8488	12	0.541918	10.9503	13	0.61498	-0.00203654	0.00639237	0.755515
GCST90032172	Absiella dolichum	K11_CHOLELITH	18	-0.0413185	0.0642401	0.520102	-0.097024	0.0686788	0.157738	-0.0636349	0.1548	0.686469	/	/	38.5924	16	0.00124496	38.6538	17	0.0019966	0.00154993	0.00971972	0.8753
GCST90032173	Acetobacteraceae	K11_CHOLELITH	14	-0.135495	0.148755	0.362371	-0.120288	0.192222	0.531463	-0.326006	0.439696	0.472691	/	/	10.9913	12	0.529663	11.2033	13	0.59379	0.00356233	0.00773698	0.65344
GCST90032174	Acetobacterales	K11_CHOLELITH	17	-0.212371	0.148367	0.152319	-0.174973	0.199083	0.379461	-0.976987	0.600458	0.124541	/	/	10.4387	15	0.791279	12.1656	16	0.732503	0.0120851	0.00919619	0.208543
GCST90032175	Achromobacter	K11_CHOLELITH	11	-0.0393058	0.178776	0.82598	-0.199398	0.172288	0.247129	-0.142676	0.469411	0.768078	/	/	20.3062	9	0.0161137	20.4365	10	0.0253841	0.00307566	0.0127997	0.815489
GCST90032176	Acidaminococcus fermentans	K11_CHOLELITH	22	-0.0732516	0.0388556	0.0593992	-0.0945885	0.0529363	0.0739641	-0.106508	0.0810501	0.203686	/	/	21.83	20	0.349808	22.0713	21	0.395409	0.00272723	0.00579941	0.643258
GCST90032178	Acidobacteriales	K11_CHOLELITH	14	-0.0210607	0.151527	0.889458	-0.0618214	0.208199	0.766517	0.23026	0.43342	0.604931	/	/	10.3016	12	0.589516	10.6847	13	0.637212	-0.00510879	0.0082545	0.547545
GCST90032179	Actinobacteria	K11_CHOLELITH	14	-0.0578037	0.068288	0.397291	0.0316477	0.0834665	0.704564	-0.23766	0.17052	0.188672	/	/	13.6357	12	0.324575	15.1344	13	0.299035	0.00968299	0.00843128	0.273157
GCST90032180	Actinobacteriota	K11_CHOLELITH	11	-0.00365618	0.115389	0.974723	0.0105979	0.140406	0.939832	0.0509205	0.460006	0.914287	/	/	14.5383	9	0.104424	14.5628	10	0.148835	-0.00177121	0.0143985	0.904799
GCST90032181	Actinomycetales	K11_CHOLELITH	13	-0.0526836	0.0427176	0.217463	-0.0165692	0.0508023	0.744311	-0.126244	0.0984696	0.226184	/	/	15.7952	11	0.148906	16.7884	12	0.157733	0.00731883	0.00880026	0.423287
GCST90032182	Agathobacter sp000434275	K11_CHOLELITH	13	-0.0435734	0.0258756	0.0921891	-0.0351193	0.03595	0.328621	-0.130142	0.0588088	0.0489643	/	/	9.55405	11	0.570889	12.2291	12	0.427461	0.0129139	0.00789571	0.130197
GCST90032184	Aliivibrio	K11_CHOLELITH	13	0.0380061	0.0728027	0.601641	0.00383602	0.0947004	0.967689	0.0720728	0.218959	0.748216	/	/	10.0543	11	0.525507	10.0815	12	0.608807	-0.00154425	0.00936074	0.87196
GCST90032186	Alistipes	K11_CHOLELITH	17	0.0126271	0.030372	0.677593	0.0503178	0.0374115	0.178631	-0.0244342	0.0711325	0.735988	/	/	21.2546	15	0.128889	21.7296	16	0.152138	0.0043214	0.00746376	0.571192
GCST90032187	Alloprevotella	K11_CHOLELITH	20	0.0188474	0.0351116	0.591416	0.0557894	0.0439483	0.204287	0.0766231	0.0757773	0.325339	/	/	26.8945	18	0.0809949	28.0047	19	0.0833377	-0.00633347	0.00734749	0.400031
GCST90032188	Alteromonadaceae	K11_CHOLELITH	21	0.00107706	0.124172	0.993079	-0.0262723	0.177624	0.882414	0.212654	0.357667	0.559154	/	/	13.3374	19	0.820858	13.7353	20	0.843659	-0.00471948	0.00748197	0.535699
GCST90032189	An181	K11_CHOLELITH	14	0.0236674	0.0675748	0.726158	-0.01175	0.0697229	0.866171	-0.150328	0.178309	0.415675	/	/	23.1556	12	0.0264337	25.2981	13	0.0210866	0.010387	0.00985749	0.312766
GCST90032190	An7	K11_CHOLELITH	14	0.0611038	0.0733546	0.40485	0.0808111	0.0843078	0.337798	-0.161936	0.165943	0.348402	/	/	18.7544	12	0.0946308	22.1929	13	0.0524448	0.0154924	0.0104447	0.163784
GCST90032191	Anaeromassilibacillus sp001305115	K11_CHOLELITH	23	0.0293246	0.0424199	0.489382	0.0206486	0.0571353	0.717801	0.137982	0.0936661	0.155549	/	/	25.7263	21	0.217077	27.7844	22	0.182938	-0.00970977	0.00749136	0.208996
GCST90032192	Aneurinibacillaceae	K11_CHOLELITH	16	0.0704908	0.0866858	0.416117	0.067122	0.11943	0.574102	0.00697224	0.219703	0.975131	/	/	12.7464	14	0.54658	12.8454	15	0.614235	0.00235475	0.00748401	0.757677
GCST90032193	Aneurinibacillales	K11_CHOLELITH	19	0.104617	0.0850646	0.21875	0.117295	0.115796	0.311087	0.0806484	0.19702	0.687401	/	/	11.9105	17	0.805523	11.9287	18	0.850895	0.000916619	0.00679596	0.894293
GCST90032194	AR31	K11_CHOLELITH	14	0.0340363	0.173856	0.844788	-0.164665	0.157727	0.296492	0.224974	0.37943	0.564238	/	/	59.237	12	3.10821e-08	60.8427	13	3.71148e-08	-0.00899945	0.0157798	0.578986
GCST90032195	Atopobiaceae	K11_CHOLELITH	24	-0.0188864	0.0687144	0.783429	-0.0806788	0.0741983	0.276887	-0.0651431	0.143193	0.653617	/	/	42.9125	22	0.00483751	43.1801	23	0.00659286	0.00239391	0.00646363	0.714652
GCST90032196	Aureimonas	K11_CHOLELITH	17	0.0530013	0.0919678	0.564411	0.0840087	0.125258	0.502422	-0.00472321	0.245417	0.984899	/	/	18.2909	15	0.247682	18.3702	16	0.30267	0.00205484	0.00805841	0.802192
GCST90032197	Azorhizobium	K11_CHOLELITH	15	0.0871147	0.108348	0.421381	0.100837	0.118649	0.395392	0.300723	0.260754	0.269558	/	/	21.7017	13	0.0601604	23.0595	14	0.0593078	-0.00925625	0.0102631	0.383517
GCST90032198	Bacillaceae A	K11_CHOLELITH	14	0.173417	0.146307	0.235901	0.295221	0.193719	0.127518	0.105827	0.383653	0.787363	/	/	11.6906	12	0.470838	11.7269	13	0.550155	0.00151971	0.00797433	0.852044
GCST90032199	Bacillales A	K11_CHOLELITH	15	0.205834	0.16478	0.211612	0.274777	0.228964	0.230104	-0.248421	0.374587	0.518798	/	/	12.2876	13	0.504213	14.1077	14	0.441716	0.0108657	0.00805395	0.200329
GCST90032200	Bacilli A	K11_CHOLELITH	18	0.243598	0.214106	0.255227	0.221041	0.302298	0.464656	-0.266183	0.540202	0.628885	/	/	15.1269	16	0.515365	16.1834	17	0.510873	0.00812735	0.00790701	0.319302
GCST90032201	Bacillus AY	K11_CHOLELITH	21	-0.105776	0.0737352	0.151417	-0.0763918	0.0970734	0.431312	0.0762512	0.159722	0.638522	/	/	21.6146	19	0.303855	23.4768	20	0.265995	-0.00745222	0.00582471	0.216155
GCST90032203	Bacillus	K11_CHOLELITH	15	0.0253161	0.121263	0.834628	0.10678	0.15542	0.492055	0.00531068	0.266705	0.984416	/	/	5.75027	13	0.954771	5.75736	14	0.972241	0.000527611	0.00626482	0.934166
GCST90032204	Bacillus U	K11_CHOLELITH	19	0.042145	0.059315	0.477376	0.0855155	0.0775787	0.270328	0.115719	0.17371	0.514247	/	/	20.7943	17	0.235627	21.0442	18	0.277188	-0.0037584	0.00831485	0.656976
GCST90032205	Bacillus velezensis	K11_CHOLELITH	13	0.00722588	0.1014	0.94319	-0.000326226	0.112193	0.99768	0.492632	0.198222	0.0302897	/	/	13.2271	11	0.278743	21.937	12	0.0382318	-0.0255294	0.00948567	0.0209781
GCST90032206	Bacteroides A plebeius A	K11_CHOLELITH	14	0.032237	0.0380972	0.397453	0.0178619	0.0367392	0.626838	0.0245247	0.107322	0.823093	/	/	35.0664	12	0.000457038	35.0839	13	0.000821914	0.00106961	0.0138315	0.939634
GCST90032207	Bacteroides A plebeius	K11_CHOLELITH	21	0.0118938	0.0223014	0.593811	-0.00229694	0.0269915	0.932183	-0.0126471	0.0537509	0.816501	/	/	27.7791	19	0.0877726	28.1503	20	0.10589	0.00415757	0.00825193	0.620173
GCST90032208	Bacteroides A	K11_CHOLELITH	11	-0.0287817	0.0252053	0.253499	-0.0544797	0.0340332	0.109425	-0.0800893	0.0537231	0.17021	/	/	9.33974	9	0.406523	10.5479	10	0.393806	0.0089495	0.0082943	0.308657
GCST90032209	Bacteroides clarus	K11_CHOLELITH	15	0.0218965	0.0287828	0.446806	0.0132705	0.0354959	0.708509	0.055942	0.0766155	0.478241	/	/	17.9772	13	0.158387	18.2982	14	0.193534	-0.00416027	0.00863496	0.637962
GCST90032210	Bacteroides eggerthii	K11_CHOLELITH	18	0.00583638	0.0217913	0.78883	0.0368374	0.0231285	0.111222	-0.00624981	0.056141	0.912744	/	/	29.3739	16	0.0215332	29.4752	17	0.0303878	0.00198751	0.00846371	0.817322
GCST90032211	Bacteroides faecis	K11_CHOLELITH	12	0.0129464	0.0327469	0.692587	0.0188355	0.0358912	0.599726	0.0364669	0.0717935	0.622509	/	/	20.0349	10	0.0289247	20.3126	11	0.0412336	-0.00399595	0.0107326	0.717424
GCST90032212	Bacteroides intestinalis A	K11_CHOLELITH	17	0.0235684	0.0256092	0.357411	0.00520184	0.0301586	0.863058	-0.00644771	0.0660948	0.923579	/	/	23.8829	15	0.0671093	24.2727	16	0.0837159	0.00414006	0.00836735	0.627918
GCST90032213	Bacteroides sp002160055	K11_CHOLELITH	20	-0.0422613	0.0331788	0.202755	-0.0275053	0.0424168	0.516692	0.109228	0.0830568	0.204983	/	/	23.5919	18	0.168857	28.6542	19	0.0716229	-0.016504	0.00839772	0.0650042
GCST90032214	Bacteroides sp003545565	K11_CHOLELITH	14	0.00427631	0.0368925	0.907722	-0.00761219	0.0476425	0.873057	-0.0102517	0.073397	0.891234	/	/	14.5512	12	0.2669	14.6165	13	0.331899	0.00176587	0.00760945	0.8204
GCST90032215	Bacteroides stercoris	K11_CHOLELITH	11	-0.0357639	0.0233989	0.126402	-0.0434454	0.0307261	0.157374	-0.083051	0.0593321	0.195096	/	/	7.22327	9	0.613886	7.97545	10	0.631235	0.00687548	0.00792761	0.408315
GCST90032216	Bacteroides thetaiotaomicron	K11_CHOLELITH	12	0.0219921	0.0297806	0.460228	0.0247682	0.0392794	0.528326	0.051292	0.0712604	0.48814	/	/	8.45288	10	0.58469	8.65771	11	0.653453	-0.00378162	0.00835563	0.660508
GCST90032217	Barnesiellaceae	K11_CHOLELITH	13	0.0352133	0.0339473	0.299599	0.00268616	0.0366134	0.941515	-0.108668	0.111265	0.349731	/	/	24.224	11	0.0118214	28.2576	12	0.00507146	0.0195386	0.0144368	0.20309
GCST90032218	Barnesiella	K11_CHOLELITH	15	0.0401748	0.0283484	0.156431	0.0149743	0.0322096	0.642003	-0.0394454	0.0750076	0.607823	/	/	26.6784	13	0.0137645	29.3664	14	0.00931966	0.012695	0.0110925	0.273064
GCST90032219	Bifidobacteriaceae	K11_CHOLELITH	19	-0.020488	0.026089	0.43227	-0.0189803	0.03443	0.581449	-0.103525	0.0577617	0.0909033	/	/	19.6833	17	0.290749	22.6297	18	0.205225	0.0112294	0.00703943	0.129084
GCST90032220	Bifidobacterium adolescentis	K11_CHOLELITH	20	0.0409569	0.0221309	0.0642171	0.0261071	0.024035	0.277384	-0.0436038	0.0607576	0.482173	/	/	33.094	18	0.0162587	37.1627	19	0.00757123	0.012881	0.00865879	0.154159
GCST90032221	Bifidobacterium angulatum	K11_CHOLELITH	25	0.0101243	0.0214753	0.637327	-0.0122451	0.0301205	0.684348	0.0074936	0.0469448	0.874569	/	/	24.9225	23	0.354291	24.9269	24	0.409742	0.000318323	0.00502228	0.95001
GCST90032222	Bifidobacterium bifidum	K11_CHOLELITH	12	0.0300297	0.0229248	0.190223	0.0491604	0.0311102	0.11406	0.0361391	0.0551199	0.526848	/	/	8.94195	10	0.537622	8.9568	11	0.62588	-0.00103175	0.00846524	0.905408
GCST90032223	Bifidobacterium breve	K11_CHOLELITH	17	-0.0590265	0.0572259	0.302322	-0.0187019	0.0472754	0.692404	0.0486524	0.137237	0.727888	/	/	48.7092	15	1.95302e-05	51.1373	16	1.50812e-05	-0.00936341	0.0108283	0.400814
GCST90032224	Bifidobacterium catenulatum	K11_CHOLELITH	11	0.0017686	0.0245709	0.942618	0.00601962	0.0354949	0.865332	0.0962943	0.0721501	0.214773	/	/	7.37412	9	0.598229	9.31573	10	0.502424	-0.011342	0.00813968	0.196944
GCST90032225	Bifidobacterium infantis	K11_CHOLELITH	8	0.110841	0.136153	0.415593	0.010776	0.0550267	0.844742	-0.575266	0.395942	0.196467	/	/	47.4005	6	1.55668e-08	73.4412	7	2.97096e-13	0.0554869	0.0305619	0.119352
GCST90032226	Bifidobacterium kashiwanohense	K11_CHOLELITH	12	-0.00734652	0.0277644	0.791316	-0.011625	0.0388237	0.764611	0.00725581	0.0749798	0.924821	/	/	6.20844	10	0.797458	6.25239	11	0.856004	-0.00165405	0.00788945	0.838148
GCST90032227	Bifidobacterium longum	K11_CHOLELITH	12	-0.0360631	0.0385146	0.349095	-0.0230138	0.0411542	0.576019	-0.0185434	0.0979222	0.853592	/	/	21.942	10	0.0154026	22.0266	11	0.0241679	-0.00237116	0.0120776	0.848287
GCST90032228	Bifidobacterium pseudocatenulatum	K11_CHOLELITH	10	0.041099	0.0296905	0.166283	0.049727	0.0352794	0.158681	-0.0138746	0.0681004	0.843646	/	/	0.647395	8	0.999646	1.45197	9	0.997488	0.0070293	0.00783661	0.395919
GCST90032229	Bifidobacterium ruminantium	K11_CHOLELITH	19	0.00875473	0.0312177	0.779139	-0.0121148	0.0371626	0.744429	-0.111132	0.0851857	0.209419	/	/	25.745	17	0.0792332	29.1749	18	0.0462825	0.0122788	0.00815896	0.150691
GCST90032230	Bifidobacterium	K11_CHOLELITH	16	-0.00869597	0.0239566	0.716613	-0.0101532	0.034866	0.770894	-0.137079	0.0608494	0.0408414	/	/	10.7494	14	0.705599	15.9599	15	0.384721	0.0172161	0.00754217	0.0385982
GCST90032231	Bin127	K11_CHOLELITH	15	-0.0740911	0.0770863	0.336479	-0.131248	0.1045	0.209129	-0.416281	0.218856	0.0795488	/	/	10.4612	13	0.655852	13.2521	14	0.506773	0.0130783	0.00782849	0.118686
GCST90032232	Blautia A sp000285855	K11_CHOLELITH	13	-0.00304777	0.0614918	0.96047	0.0227722	0.0844288	0.787375	0.00247843	0.171162	0.988706	/	/	12.165	11	0.351373	12.1663	12	0.432419	-0.000312225	0.00896392	0.972838
GCST90032233	Blautia A sp002159835	K11_CHOLELITH	18	0.00881218	0.0442772	0.842245	0.0275916	0.0621607	0.657133	0.0371575	0.10713	0.733227	/	/	18.9438	16	0.271587	19.045	17	0.325957	-0.00202638	0.00693287	0.773825
GCST90032234	Blautia A sp900066145	K11_CHOLELITH	19	-0.0628754	0.0482687	0.192707	-0.0748267	0.0612949	0.222175	-0.109169	0.0990007	0.285521	/	/	23.8139	17	0.12458	24.2209	18	0.147922	0.0039739	0.00737222	0.596851
GCST90032236	Blautia hansenii	K11_CHOLELITH	19	0.019861	0.0561049	0.72334	0.0861895	0.0577035	0.135264	-0.0598469	0.118553	0.620172	/	/	41.734	17	0.000732592	43.1738	18	0.000756189	0.00754518	0.00985241	0.454285
GCST90032237	Blautia sp000436935	K11_CHOLELITH	27	-0.0129738	0.0211415	0.539438	-0.00175537	0.0302815	0.953774	-0.0290085	0.0417824	0.493911	/	/	24.121	25	0.512392	24.3189	26	0.557733	0.00230773	0.00518675	0.660201
GCST90032238	Blautia sp001304935	K11_CHOLELITH	16	0.003572	0.0599154	0.95246	0.0337312	0.0582837	0.562763	0.0305073	0.135653	0.825313	/	/	35.1128	14	0.00141456	35.2377	15	0.00227441	-0.00237419	0.0106392	0.826639
GCST90032239	Borreliaceae	K11_CHOLELITH	13	-0.0875583	0.0836319	0.295123	-0.143508	0.105524	0.173843	-0.219058	0.173571	0.233028	/	/	3.19271	11	0.987926	3.94023	12	0.984491	0.00589656	0.00682004	0.405722
GCST90032240	Borreliales	K11_CHOLELITH	14	-0.0967253	0.0851728	0.256109	-0.131307	0.102952	0.202162	-0.171202	0.17078	0.335904	/	/	2.79653	12	0.996818	3.04967	13	0.997749	0.00342193	0.00680124	0.623977
GCST90032241	Brachyspiraceae	K11_CHOLELITH	24	-0.038923	0.0600098	0.516591	-0.0799044	0.0733208	0.275805	-0.0801113	0.130457	0.545461	/	/	40.5939	22	0.00920727	40.8297	23	0.0123845	0.00257601	0.00720622	0.724146
GCST90032242	Brachyspirae	K11_CHOLELITH	23	-0.0264381	0.0691188	0.702089	-0.034565	0.079739	0.664669	-0.0388407	0.145497	0.79211	/	/	39.547	21	0.00843825	39.5649	22	0.0121482	0.000682249	0.00699426	0.923219
GCST90032243	Brachyspirales	K11_CHOLELITH	25	-0.0200388	0.0606545	0.741115	0.0074905	0.0720278	0.917174	-0.0240203	0.13226	0.857477	/	/	40.0234	23	0.0152766	40.0254	24	0.0212529	0.000232293	0.00681745	0.973113
GCST90032244	Brachyspira	K11_CHOLELITH	25	-0.0175713	0.0558203	0.752927	0.0361136	0.0636671	0.570561	-0.0327303	0.116847	0.781895	/	/	44.5805	23	0.00447227	44.6233	24	0.00645194	0.00104861	0.00705606	0.883156
GCST90032245	Brevibacillaceae	K11_CHOLELITH	16	0.0778711	0.101216	0.441682	0.115681	0.13728	0.399415	0.176298	0.214507	0.424923	/	/	13.7555	14	0.468082	14.0263	15	0.523533	-0.00376101	0.00722671	0.610895
GCST90032246	Brevibacillales	K11_CHOLELITH	18	0.103704	0.103219	0.315039	0.122501	0.143994	0.394915	0.00912035	0.210832	0.966031	/	/	14.2507	16	0.580043	14.5154	17	0.630342	0.00325653	0.00632952	0.613936
GCST90032247	Brevibacillus B	K11_CHOLELITH	18	-0.010802	0.0433934	0.803414	0.0184659	0.0575679	0.748387	-0.0832765	0.114867	0.478932	/	/	10.8887	16	0.816301	11.3531	17	0.837631	0.00445932	0.00654397	0.505338
GCST90032248	Butyricimonas sp900258545	K11_CHOLELITH	15	0.0207161	0.0306782	0.499504	-0.00366955	0.0409496	0.928596	-0.0671601	0.0838105	0.437341	/	/	14.056	13	0.369909	15.4247	14	0.349753	0.00906903	0.00806075	0.280897
GCST90032249	CAG-1000 sp000434555	K11_CHOLELITH	21	0.035567	0.0226443	0.116257	0.0477824	0.028627	0.0950904	-0.06162	0.045894	0.195205	/	/	17.2973	19	0.569734	22.9868	20	0.289442	0.0156085	0.00654371	0.027638
GCST90032250	CAG-1000	K11_CHOLELITH	20	0.00886212	0.0253937	0.727098	0.0276458	0.0311192	0.374334	-0.0156821	0.0556462	0.781297	/	/	26.9878	18	0.0792245	27.3602	19	0.0965377	0.00337054	0.00676262	0.624232
GCST90032251	CAG-1031	K11_CHOLELITH	18	-0.00632698	0.0304852	0.835586	-0.0284597	0.0319736	0.373412	0.0409145	0.0731037	0.583451	/	/	28.5029	16	0.0275119	29.4091	17	0.0309351	-0.0064211	0.00900279	0.485974
GCST90032252	CAG-110	K11_CHOLELITH	16	-0.00581423	0.0409304	0.887039	-0.0181027	0.0457394	0.692268	-0.0502529	0.0931799	0.598145	/	/	26.6372	14	0.0214529	27.1799	15	0.027304	0.00548602	0.010272	0.601667
GCST90032253	CAG-145 sp000435615	K11_CHOLELITH	19	-0.00225814	0.0351718	0.948808	-0.0350806	0.0374856	0.349354	-0.119193	0.0720195	0.116266	/	/	29.89	17	0.0271496	35.765	18	0.00756133	0.0148532	0.00812552	0.0851592
GCST90032254	CAG-145 sp002320005	K11_CHOLELITH	10	0.0757504	0.0778843	0.330751	0.000150253	0.0990259	0.998789	-0.214376	0.213481	0.344688	/	/	8.06391	8	0.427253	10.1763	9	0.336405	0.0123843	0.0085549	0.185748
GCST90032255	CAG-145	K11_CHOLELITH	10	-0.072324	0.0522273	0.166116	-0.0999201	0.0662655	0.131587	-0.175092	0.103704	0.129816	/	/	9.53291	8	0.29935	11.0837	9	0.270017	0.0100831	0.00883872	0.286956
GCST90032256	CAG-170 sp003516765	K11_CHOLELITH	22	-0.0174112	0.0307151	0.570808	-0.0336171	0.033645	0.317712	0.029874	0.10124	0.770973	/	/	38.5101	20	0.00766681	38.9745	21	0.00988446	-0.00453388	0.00923214	0.628703
GCST90032258	CAG-177 sp002451755	K11_CHOLELITH	11	-0.0254651	0.04283	0.552136	-0.020507	0.0389313	0.598368	-0.0577565	0.098548	0.572228	/	/	27.6432	9	0.00109396	28.0589	10	0.00176644	0.00467554	0.0127085	0.721446
GCST90032259	CAG-177 sp003514385	K11_CHOLELITH	16	-0.0245188	0.0242802	0.312578	-0.0232708	0.0248499	0.349039	-0.0617622	0.0514434	0.249832	/	/	31.8892	14	0.00415391	33.4349	15	0.00408485	0.00795363	0.00965505	0.423877
GCST90032261	CAG-177	K11_CHOLELITH	11	-0.0491015	0.0393419	0.212005	-0.0191915	0.0323498	0.553014	-0.13032	0.0859278	0.163671	/	/	31.4572	9	0.000247045	35.3949	10	0.000106895	0.0146335	0.0137868	0.316152
GCST90032262	CAG-180 sp000432435	K11_CHOLELITH	17	0.00759762	0.0156521	0.627389	-0.00464354	0.0215537	0.829424	-0.0418802	0.046688	0.383878	/	/	15.7491	15	0.398921	17.0748	16	0.38077	0.00813692	0.00724117	0.278802
GCST90032263	CAG-194 sp002441865	K11_CHOLELITH	16	-0.0876181	0.0542592	0.106353	-0.114041	0.0723999	0.115222	0.122999	0.140219	0.395185	/	/	9.18428	14	0.819067	11.8378	15	0.691262	-0.012383	0.00760177	0.125607
GCST90032264	CAG-245 sp000435175	K11_CHOLELITH	16	-0.0452633	0.0271935	0.0960148	-0.0245565	0.0358085	0.492856	0.0145555	0.0673335	0.831973	/	/	18.0338	14	0.205245	19.2495	15	0.20265	-0.00833795	0.00858279	0.347799
GCST90032265	CAG-245	K11_CHOLELITH	14	0.00204786	0.0266783	0.938814	0.0167409	0.0312971	0.592717	0.0926574	0.0504072	0.0909055	/	/	13.006	12	0.368607	17.5259	13	0.176365	-0.0164266	0.00804384	0.0637503
GCST90032266	CAG-269 sp001915995	K11_CHOLELITH	12	-0.00398368	0.0491798	0.93544	-0.0936599	0.0505417	0.063865	0.072194	0.111237	0.530954	/	/	26.9983	10	0.00260592	28.5871	11	0.00262972	-0.00899183	0.0117215	0.460735
GCST90032267	CAG-269 sp001916065	K11_CHOLELITH	15	-0.010268	0.0347775	0.767805	-0.0299311	0.035537	0.399646	0.0855586	0.0734805	0.265198	/	/	25.2893	13	0.0211431	29.4617	14	0.00904498	-0.0146805	0.0100241	0.166812
GCST90032268	CAG-269 sp002372935	K11_CHOLELITH	15	-0.0114677	0.0437088	0.793039	0.024631	0.054567	0.651709	-0.0852475	0.141582	0.557459	/	/	16.693	13	0.213719	17.0806	14	0.251907	0.00507695	0.00924101	0.592048
GCST90032269	CAG-273 sp003507395	K11_CHOLELITH	21	-0.00379415	0.0217691	0.861637	-0.0230963	0.0263079	0.379986	0.0360008	0.0540115	0.51308	/	/	26.5717	19	0.115033	27.4812	20	0.12226	-0.00538189	0.00667343	0.429954
GCST90032270	CAG-273 sp003534295	K11_CHOLELITH	17	-0.0227739	0.0281396	0.418333	-0.0381928	0.0306909	0.213339	0.000763409	0.0723111	0.991716	/	/	31.4711	15	0.00759331	31.7358	16	0.0108215	-0.00320819	0.00903235	0.727393
GCST90032271	CAG-274 sp000432155	K11_CHOLELITH	18	0.0445605	0.0216149	0.0392494	0.0537937	0.0259226	0.0379716	-0.0296732	0.049587	0.557945	/	/	19.64	16	0.236875	22.965	17	0.150392	0.0130537	0.00793128	0.119294
GCST90032272	CAG-302	K11_CHOLELITH	20	0.0170069	0.0153112	0.266677	0.0192499	0.022031	0.382247	-0.0138606	0.0367049	0.710128	/	/	17.451	18	0.492329	18.3072	19	0.502012	0.0053173	0.00574649	0.367044
GCST90032273	CAG-345 sp000433315	K11_CHOLELITH	26	-0.0120082	0.0225722	0.594734	-0.000230527	0.0255708	0.992807	-0.0376647	0.046156	0.422509	/	/	42.2069	24	0.0122331	42.9266	25	0.0142585	0.00482574	0.00754366	0.528422
GCST90032274	CAG-345	K11_CHOLELITH	23	-0.0267596	0.024462	0.273987	-0.0370549	0.0255789	0.147434	-0.0410646	0.0481759	0.403615	/	/	46.3118	21	0.0011613	46.5776	22	0.00166543	0.00291904	0.00840758	0.731903
GCST90032275	CAG-349	K11_CHOLELITH	24	0.0186405	0.0175335	0.287719	0.0126303	0.0230521	0.583759	0.0892712	0.035643	0.020164	/	/	22.2977	22	0.442245	27.3135	23	0.242859	-0.0124447	0.00559413	0.0366802
GCST90032276	CAG-390 sp003523225	K11_CHOLELITH	22	0.0223253	0.0367781	0.543834	0.0400031	0.0512163	0.434766	0.0461948	0.082621	0.582289	/	/	21.9846	20	0.341347	22.1003	21	0.39375	-0.00177267	0.00546408	0.748988
GCST90032277	CAG-433	K11_CHOLELITH	18	-0.0183703	0.0249773	0.462047	-0.0276245	0.0347834	0.427087	-0.00688209	0.0604447	0.910767	/	/	15.3705	16	0.497686	15.4141	17	0.565682	-0.00134203	0.00642998	0.837306
GCST90032279	CAG-448 sp003150135	K11_CHOLELITH	19	-0.00635293	0.031379	0.839559	-0.0186096	0.0347523	0.592309	0.0662679	0.0689053	0.349669	/	/	32.0021	17	0.0150388	34.6255	18	0.010532	-0.00896781	0.00759665	0.254057
GCST90032280	CAG-448	K11_CHOLELITH	18	-0.018889	0.035435	0.593991	-0.0477024	0.036443	0.190548	0.047035	0.0720094	0.522917	/	/	35.2138	16	0.00371506	37.643	17	0.00275091	-0.009759	0.00928886	0.309047
GCST90032281	CAG-449	K11_CHOLELITH	22	0.0271863	0.0369513	0.461892	0.0346941	0.0459206	0.449935	0.0552494	0.0807995	0.501958	/	/	27.5645	20	0.120115	27.7771	21	0.146587	-0.00267702	0.00681633	0.698669
GCST90032282	CAG-452 sp000434035	K11_CHOLELITH	20	0.0103106	0.0305472	0.735718	-0.0239101	0.0302444	0.429199	0.0848213	0.0828949	0.319751	/	/	44.302	18	0.000522242	46.6043	19	0.000406783	-0.00982609	0.0101597	0.346279
GCST90032283	CAG-452	K11_CHOLELITH	16	0.018661	0.0263761	0.479259	-0.0267217	0.0311382	0.390801	0.0638438	0.0673302	0.359099	/	/	24.0467	14	0.0452303	24.9658	15	0.0504049	-0.00653894	0.00893931	0.476551
GCST90032284	CAG-465 sp000433135	K11_CHOLELITH	19	-0.00673432	0.0391462	0.863414	-0.00130558	0.0513306	0.979708	-0.0195645	0.0938226	0.837296	/	/	21.4928	17	0.205021	21.5217	18	0.253912	0.0010587	0.00699312	0.881449
GCST90032285	CAG-475	K11_CHOLELITH	19	-0.0297857	0.0268426	0.267153	-0.00181391	0.0342001	0.957701	0.0112668	0.0628529	0.859856	/	/	21.0973	17	0.221966	21.7488	18	0.243328	-0.00560419	0.00773491	0.478593
GCST90032286	CAG-485 sp002362485	K11_CHOLELITH	19	-0.0378231	0.0328109	0.24901	-0.0660944	0.0455063	0.146384	-0.0416464	0.0734446	0.578095	/	/	12.9261	17	0.741119	12.9295	18	0.795745	0.000427253	0.00734283	0.954279
GCST90032287	CAG-485 sp002404675	K11_CHOLELITH	18	0.0169567	0.0453525	0.708488	0.0440289	0.0589991	0.455508	0.0543276	0.115569	0.644636	/	/	18.5661	16	0.291803	18.711	17	0.345372	-0.00296516	0.00839241	0.728464
GCST90032288	CAG-488 sp000434055	K11_CHOLELITH	18	0.00422231	0.0428239	0.921458	0.0131177	0.0506333	0.795579	-0.0694604	0.104752	0.516709	/	/	21.6508	16	0.154828	22.4586	17	0.167718	0.00687466	0.00889764	0.450999
GCST90032290	CAG-495	K11_CHOLELITH	23	-0.00240428	0.0157591	0.878742	-0.00698886	0.0180404	0.69846	-0.0184431	0.0356051	0.60988	/	/	36.8405	21	0.0175579	37.287	22	0.0219961	0.00455976	0.00903803	0.619157
GCST90032291	CAG-510 sp002432425	K11_CHOLELITH	17	-0.0828873	0.053506	0.121353	-0.0656167	0.0749497	0.381315	-0.223723	0.13028	0.106504	/	/	8.53018	15	0.900775	9.9359	16	0.869954	0.00875322	0.00738276	0.254211
GCST90032292	CAG-552	K11_CHOLELITH	21	-0.0210734	0.0248871	0.39713	-0.0512636	0.0298771	0.0861962	-0.0729509	0.0621654	0.255098	/	/	27.6658	19	0.0900743	28.8754	20	0.0902426	0.00658861	0.00722901	0.373498
GCST90032293	CAG-590 sp000431135	K11_CHOLELITH	26	0.0560098	0.0564622	0.321203	0.0515612	0.0541318	0.340837	0.0301689	0.129099	0.817208	/	/	66.2319	24	8.01497e-06	66.3699	25	1.31228e-05	0.00180539	0.00807322	0.82494
GCST90032294	CAG-632	K11_CHOLELITH	30	0.0280471	0.0344564	0.415651	-0.0113192	0.0491938	0.818019	-0.0210795	0.0669602	0.755243	/	/	27.1097	28	0.512278	27.8419	29	0.52638	0.00458557	0.00535919	0.399456
GCST90032295	CAG-698	K11_CHOLELITH	26	-0.00387589	0.0129945	0.765497	-0.000635275	0.013162	0.961505	-0.000989281	0.0144211	0.945877	/	/	30.2045	24	0.178066	30.5142	25	0.205611	-0.00169603	0.00341886	0.624351
GCST90032296	CAG-776 sp000438195	K11_CHOLELITH	22	0.0392482	0.0268425	0.143696	0.0279366	0.0372225	0.452936	0.0183554	0.0566593	0.749332	/	/	23.0462	20	0.28653	23.2507	21	0.33076	0.00257774	0.00611988	0.678095
GCST90032297	CAG-776	K11_CHOLELITH	22	0.0136032	0.0254605	0.593142	-0.00293257	0.0348011	0.932844	0.0124205	0.0565632	0.828419	/	/	25.446	20	0.184898	25.4467	21	0.228336	0.000147444	0.00625649	0.981432
GCST90032298	CAG-81 sp000435795	K11_CHOLELITH	15	-0.0166633	0.021463	0.437528	0.00442406	0.0294931	0.880762	0.040908	0.0494572	0.423081	/	/	6.58086	13	0.922442	8.25031	14	0.875882	-0.00764207	0.00591458	0.218829
GCST90032299	CAG-822 sp000432855	K11_CHOLELITH	19	-0.0065462	0.0345384	0.849674	0.0156789	0.0453076	0.729302	-0.00248665	0.0904924	0.978398	/	/	15.1545	17	0.584357	15.1568	18	0.651173	-0.000299285	0.0061664	0.961856
GCST90032300	CAG-822	K11_CHOLELITH	22	-0.0385203	0.0289704	0.183636	-0.0123826	0.0390585	0.751224	-0.0626415	0.0715651	0.391798	/	/	10.8734	20	0.94944	11.0092	21	0.962606	0.00224217	0.00608286	0.716296
GCST90032301	CAG-826	K11_CHOLELITH	23	-0.00884004	0.0532617	0.868178	-0.0345391	0.0608795	0.570486	-0.054495	0.115207	0.64108	/	/	33.4788	21	0.0411706	33.8005	22	0.0514663	0.00347036	0.00772531	0.657876
GCST90032302	CAG-83 sp000435555	K11_CHOLELITH	14	0.0158348	0.0189214	0.402664	0.0225042	0.0253018	0.373771	0.0589589	0.0654864	0.385661	/	/	12.7169	12	0.389951	13.2202	13	0.430949	-0.00876239	0.0127142	0.503818
GCST90032303	CAG-83 sp002392625	K11_CHOLELITH	18	0.0636802	0.0458288	0.164674	0.0580109	0.0588578	0.324324	0.12167	0.122081	0.333776	/	/	21.6582	16	0.154575	22.0164	17	0.18409	-0.00346091	0.00672797	0.614
GCST90032304	CAG-841 sp002479075	K11_CHOLELITH	14	0.0286308	0.054864	0.601774	0.0728527	0.0746893	0.329357	-0.0812344	0.110855	0.477752	/	/	6.45652	12	0.891345	7.75738	13	0.859039	0.00788818	0.00691611	0.276309
GCST90032305	CAG-873 sp001701165	K11_CHOLELITH	28	0.0203723	0.0164779	0.216333	0.0195311	0.0218647	0.371712	0.0761769	0.035924	0.0436642	/	/	29.9143	26	0.271175	33.367	27	0.185227	-0.00940041	0.00542653	0.0950682
GCST90032306	CAG-877 sp000433455	K11_CHOLELITH	25	0.0252707	0.0261554	0.333958	0.0409712	0.0367087	0.264373	0.0588706	0.0633705	0.362542	/	/	23.7192	23	0.419493	24.0707	24	0.457563	-0.0032212	0.0055176	0.565034
GCST90032307	CAG-877	K11_CHOLELITH	29	0.0227741	0.0220674	0.30206	0.0280637	0.0305078	0.357631	0.0327383	0.0582966	0.579033	/	/	25.3642	27	0.554062	25.3983	28	0.606084	-0.00107152	0.00580258	0.854873
GCST90032308	CAG-882 sp003486385	K11_CHOLELITH	15	-0.00612907	0.0282515	0.82825	0.00636067	0.0323182	0.843973	0.0569856	0.0624067	0.377797	/	/	21.4742	13	0.0640639	23.5886	14	0.0513419	-0.0114581	0.0101277	0.27834
GCST90032309	CAG-884 sp000433875	K11_CHOLELITH	21	-0.0526266	0.0300665	0.080059	-0.086686	0.0406423	0.0329328	0.0501044	0.0655385	0.453958	/	/	19.0898	19	0.451086	22.1414	20	0.33289	-0.0097747	0.00560881	0.0975415
GCST90032310	CAG-884	K11_CHOLELITH	17	-0.0461219	0.0333051	0.166105	-0.0781172	0.0414276	0.0593442	-0.00307306	0.0715016	0.966285	/	/	20.9751	15	0.137626	21.6287	16	0.155591	-0.00503876	0.00737033	0.504618
GCST90032311	CAG-977	K11_CHOLELITH	25	0.0516965	0.0475286	0.276732	0.0203385	0.0647189	0.753324	0.0234492	0.0919455	0.800964	/	/	18.8953	23	0.707286	19.0241	24	0.750704	0.00196945	0.00548768	0.722954
GCST90032312	Caloranaerobacteraceae	K11_CHOLELITH	21	0.0440096	0.058006	0.448028	0.0100915	0.0825947	0.902756	-0.0213705	0.206969	0.918843	/	/	19.9507	19	0.397553	20.0648	20	0.453881	0.0023818	0.00722332	0.745206
GCST90032313	Caloranaerobacter	K11_CHOLELITH	21	0.00853722	0.0552923	0.877293	-0.0442859	0.0776949	0.568679	-0.194535	0.204885	0.354296	/	/	19.4161	19	0.430453	20.4986	20	0.427156	0.00786612	0.00764276	0.316298
GCST90032314	Campylobacter D	K11_CHOLELITH	20	0.0554199	0.0761235	0.466597	0.148566	0.107537	0.167113	0.109827	0.149507	0.472049	/	/	14.9756	18	0.663641	15.1544	19	0.712736	-0.00233652	0.00552602	0.677433
GCST90032315	Cetobacterium A	K11_CHOLELITH	28	-0.086259	0.0509729	0.0905979	-0.0417622	0.0642956	0.515994	-0.124853	0.137221	0.371248	/	/	35.9569	26	0.092464	36.0846	27	0.113463	0.00188037	0.00618989	0.763713
GCST90032316	CHKCI006 sp900018345	K11_CHOLELITH	21	-0.0276601	0.0524024	0.59761	0.0331707	0.0573873	0.563254	-0.114176	0.125001	0.372478	/	/	41.1599	19	0.00229786	42.4246	20	0.00243383	0.00623482	0.00815997	0.454208
GCST90032317	Chloroflexales	K11_CHOLELITH	21	0.0142192	0.1032	0.890412	0.094935	0.128744	0.460883	-0.149236	0.257618	0.569196	/	/	24.0814	19	0.19305	24.6922	20	0.21346	0.00461007	0.00664038	0.495929
GCST90032318	Chromatiales	K11_CHOLELITH	21	0.10337	0.151874	0.496104	-0.109704	0.164456	0.504723	-0.40531	0.361514	0.276197	/	/	32.6066	19	0.0266751	36.6765	20	0.0127917	0.0116963	0.00759503	0.140052
GCST90032319	Chromobacteriaceae	K11_CHOLELITH	25	-0.0574696	0.0913396	0.529227	0.0122328	0.13166	0.925974	0.10287	0.209374	0.627853	/	/	25.1629	23	0.341939	25.9575	24	0.355324	-0.00514815	0.00604088	0.40288
GCST90032320	Citrobacter A	K11_CHOLELITH	22	0.00851846	0.0555571	0.87814	0.032019	0.0681443	0.638447	-0.102834	0.112136	0.370045	/	/	29.6417	20	0.075872	31.5697	21	0.0646858	0.00825174	0.0072348	0.267527
GCST90032321	Clostridia	K11_CHOLELITH	15	0.0371079	0.0968095	0.701491	-0.017087	0.143114	0.904963	-0.0677605	0.205656	0.747038	/	/	12.3822	13	0.496584	12.7162	14	0.548983	0.00404567	0.0069999	0.573166
GCST90032322	Clostridium E sporosphaeroides	K11_CHOLELITH	19	0.0748128	0.0563317	0.184153	0.127063	0.079832	0.111467	0.0561709	0.128785	0.668209	/	/	14.4511	17	0.634955	14.477	18	0.69751	0.000994739	0.00617978	0.874017
GCST90032323	Clostridium I	K11_CHOLELITH	13	-0.0695332	0.0813198	0.392519	-0.0790173	0.111858	0.479935	-0.0506933	0.191958	0.796596	/	/	8.09818	11	0.704483	8.10992	12	0.776482	-0.000722308	0.00666649	0.91567
GCST90032324	Clostridium M clostridioforme	K11_CHOLELITH	23	0.0601839	0.053901	0.264181	0.0524693	0.0574448	0.36104	0.0467489	0.108806	0.671823	/	/	40.8147	21	0.00591039	40.8546	22	0.00857553	0.001008	0.00703744	0.887471
GCST90032325	Clostridium M sp001304855	K11_CHOLELITH	13	-0.000903625	0.0561766	0.987166	-0.0173908	0.0750369	0.816722	-0.113874	0.122983	0.374349	/	/	11.3715	11	0.412684	12.4723	12	0.408535	0.00878794	0.00851646	0.324284
GCST90032326	Clostridium P	K11_CHOLELITH	19	0.0451224	0.0556333	0.417327	0.0167516	0.0718114	0.815551	0.233873	0.11239	0.0528741	/	/	16.9929	17	0.454849	20.5826	18	0.300991	-0.0106422	0.00561693	0.0752774
GCST90032327	Clostridium saudiense	K11_CHOLELITH	16	-0.0186042	0.0242973	0.44386	-0.0184361	0.0324746	0.570234	-0.00028661	0.0626964	0.996417	/	/	10.9303	14	0.691499	11.0308	15	0.750409	-0.00219682	0.00693155	0.755973
GCST90032328	Clostridium S felsineum	K11_CHOLELITH	6	0.128953	0.111386	0.246979	0.161898	0.12599	0.19879	0.254898	0.225658	0.321806	/	/	5.97595	4	0.200952	6.61785	5	0.250647	-0.00695092	0.0106042	0.54794
GCST90032329	Clostridium tertium	K11_CHOLELITH	16	-0.0525426	0.0698031	0.451615	0.0258094	0.0839581	0.758533	-0.268524	0.169763	0.136027	/	/	23.562	14	0.0517183	26.8021	15	0.0303908	0.0128941	0.00929291	0.186973
GCST90032330	Collinsella	K11_CHOLELITH	16	-0.0134624	0.0314891	0.668997	-0.039533	0.0356345	0.267256	-0.089175	0.0892624	0.334739	/	/	24.9566	14	0.0349986	26.4238	15	0.0337968	0.00844646	0.00930995	0.379626
GCST90032331	Comamonas B	K11_CHOLELITH	18	0.133432	0.0816547	0.102239	0.154217	0.111593	0.166983	-0.0705063	0.159798	0.664956	/	/	16.4426	16	0.422517	18.6581	17	0.348506	0.00921245	0.00627436	0.161416
GCST90032332	Comamonas	K11_CHOLELITH	29	0.0944893	0.0494833	0.0561953	0.0906432	0.0707696	0.200256	0.203237	0.107709	0.0699698	/	/	28.6152	27	0.379802	29.9808	28	0.364134	-0.0079291	0.00698507	0.266289
GCST90032333	Coprobacillus cateniformis	K11_CHOLELITH	22	-0.0574903	0.0334205	0.0853945	-0.065224	0.0421806	0.122032	-0.11237	0.0699555	0.12388	/	/	26.0083	20	0.165539	27.0482	21	0.169262	0.00624047	0.00697829	0.381814
GCST90032334	Coprobacillus	K11_CHOLELITH	22	-0.0353488	0.0329419	0.283242	-0.0265707	0.0388187	0.49367	-0.11578	0.0718629	0.122822	/	/	29.748	20	0.0740412	32.0903	21	0.0573287	0.0106153	0.00845911	0.223981
GCST90032335	Coprobacter secundus	K11_CHOLELITH	8	0.023784	0.0478558	0.619194	-0.00432635	0.0653177	0.94719	0.0356297	0.111382	0.7599	/	/	5.7153	6	0.455826	5.72917	7	0.571705	-0.00106991	0.0090842	0.910088
GCST90032336	Corynebacterium	K11_CHOLELITH	26	0.0764904	0.125267	0.541452	0.144537	0.135474	0.286019	0.104512	0.29422	0.725529	/	/	48.2771	24	0.00233204	48.2996	25	0.00343329	-0.000769553	0.00727777	0.916667
GCST90032337	Cyanobacteria	K11_CHOLELITH	22	-0.00540146	0.0599125	0.928163	-0.013405	0.0855582	0.875499	-0.13516	0.119247	0.270432	/	/	17.6778	20	0.608623	19.2617	21	0.568357	0.00647761	0.00514699	0.222696
GCST90032338	Demequinaceae	K11_CHOLELITH	14	-0.134884	0.113444	0.234443	-0.0701173	0.129817	0.589112	0.13526	0.324907	0.684536	/	/	19.5116	12	0.076907	20.7947	13	0.0770902	-0.00877869	0.00988242	0.39183
GCST90032339	Demequina	K11_CHOLELITH	17	-0.107576	0.121724	0.376821	-0.151618	0.129036	0.23999	0.420919	0.281861	0.15608	/	/	27.6319	15	0.0239903	35.3026	16	0.00361213	-0.0170117	0.00833663	0.0592983
GCST90032340	Desulfobacterota A	K11_CHOLELITH	17	0.0626026	0.0467588	0.180623	0.036242	0.055361	0.512694	-0.09512	0.139991	0.507188	/	/	21.0383	15	0.13561	23.0358	16	0.112782	0.0123045	0.0103106	0.251253
GCST90032341	Desulfovibrionaceae	K11_CHOLELITH	19	0.0150137	0.0286367	0.600081	0.0152156	0.0353139	0.666565	-0.0270413	0.0793103	0.737315	/	/	23.2832	17	0.140255	23.7287	18	0.16412	0.00501541	0.00879455	0.575944
GCST90032342	Desulfovibrionales	K11_CHOLELITH	21	0.00629896	0.0305502	0.836647	0.0171594	0.0373221	0.645685	-0.0251885	0.0881073	0.778061	/	/	26.7512	19	0.110584	26.9568	20	0.136484	0.00336649	0.00880866	0.706569
GCST90032343	Desulfovibrionia	K11_CHOLELITH	17	0.0496425	0.0371279	0.181201	0.029802	0.0445852	0.503861	-0.0697365	0.112073	0.543126	/	/	20.4228	15	0.156307	22.1545	16	0.138273	0.0115069	0.0102031	0.27713
GCST90032344	Desulfovibrio piger	K11_CHOLELITH	24	0.00778138	0.0225653	0.730216	0.0152418	0.0268476	0.570229	0.00549213	0.0497574	0.91311	/	/	36.2748	22	0.0283694	36.2792	23	0.0386242	0.00037058	0.0071365	0.959055
GCST90032345	Dialister sp000434475	K11_CHOLELITH	26	0.00811916	0.0219237	0.711131	0.0179866	0.0305821	0.556437	-0.0100604	0.0455656	0.827124	/	/	24.7907	24	0.417203	25.0068	25	0.461992	0.0021401	0.0046791	0.651515
GCST90032346	Dokdonella	K11_CHOLELITH	23	-0.0884964	0.0828257	0.28531	-0.00841111	0.0930084	0.927942	-0.537283	0.218103	0.0224813	/	/	31.744	21	0.0621367	39.0406	22	0.0139616	0.0174974	0.00796404	0.039378
GCST90032347	Dorea phocaeense	K11_CHOLELITH	17	0.0456471	0.0624786	0.465022	0.124771	0.0647287	0.0539042	0.0217423	0.177061	0.9039	/	/	29.4413	15	0.0141033	29.4826	16	0.0208779	0.0013821	0.00953412	0.88667
GCST90032348	Dorea	K11_CHOLELITH	12	-0.108115	0.0625623	0.0839665	-0.068804	0.0838735	0.412028	0.0816491	0.1473	0.591549	/	/	5.30084	10	0.870197	7.32583	11	0.772117	-0.0101284	0.00711754	0.18517
GCST90032349	DTU024 sp002411105	K11_CHOLELITH	17	0.0182524	0.0943454	0.846596	0.0321854	0.0963538	0.738354	0.272029	0.250028	0.293772	/	/	31.4433	15	0.00765931	33.9562	16	0.00550725	-0.0103919	0.00949119	0.290831
GCST90032350	Dysgonomonadaceae	K11_CHOLELITH	22	-0.0234702	0.0583114	0.687317	-0.052792	0.0782104	0.499676	-0.242484	0.134444	0.0863804	/	/	12.1128	20	0.91214	15.3813	21	0.803342	0.0112716	0.00623457	0.0856822
GCST90032351	Eisenbergiella sp900066775	K11_CHOLELITH	14	0.0542716	0.0557647	0.330441	0.0643169	0.0597436	0.281682	0.0428519	0.133865	0.754388	/	/	32.0481	12	0.00136031	32.0721	13	0.0023439	0.00100197	0.0105848	0.926146
GCST90032352	Elusimicrobiaceae	K11_CHOLELITH	35	-0.075135	0.0470263	0.110105	-0.0241835	0.0655327	0.712105	0.113284	0.0850602	0.192047	/	/	34.6094	33	0.390959	41.5834	34	0.173988	-0.0127714	0.00495265	0.0145652
GCST90032353	Elusimicrobia	K11_CHOLELITH	44	-0.049443	0.0795066	0.534025	-0.128282	0.102267	0.209703	0.0234282	0.16838	0.890005	/	/	58.6025	42	0.0458166	58.9405	43	0.0533558	-0.00233055	0.00473472	0.625123
GCST90032354	Elusimicrobiota	K11_CHOLELITH	81	-0.0295559	0.0824276	0.719919	-0.00358465	0.106561	0.973165	0.0736223	0.182288	0.687393	/	/	93.4023	79	0.128179	93.8793	80	0.137515	-0.00286819	0.0045153	0.527124
GCST90032355	Emergencia	K11_CHOLELITH	14	0.0249086	0.0859038	0.771847	0.105443	0.0786614	0.180094	0.134848	0.220722	0.552636	/	/	28.1653	12	0.00523199	28.8587	13	0.00685476	-0.00738182	0.0135818	0.596732
GCST90032356	Endozoicomonadaceae	K11_CHOLELITH	15	-0.0235082	0.0814714	0.77293	0.010629	0.108085	0.921663	-0.0581464	0.163481	0.727787	/	/	7.62123	13	0.867371	7.68096	14	0.905276	0.00158231	0.00647456	0.810744
GCST90032357	Enorma massiliensis	K11_CHOLELITH	29	-0.0173701	0.0353327	0.622992	0.0139706	0.0473424	0.767919	0.0438625	0.0724586	0.550004	/	/	29.1676	27	0.352821	30.1804	28	0.354646	-0.00479366	0.00495067	0.341496
GCST90032358	Ensifer	K11_CHOLELITH	15	-0.0614765	0.0495956	0.215139	-0.126946	0.0698323	0.0690848	-0.185126	0.123449	0.157603	/	/	13.0947	13	0.440521	14.2966	14	0.427853	0.00938196	0.00858884	0.294513
GCST90032359	Enterobacteriaceae	K11_CHOLELITH	19	-0.0498012	0.0269953	0.0650658	-0.025526	0.0376776	0.498099	-0.0950827	0.071217	0.199444	/	/	17.5978	17	0.414625	18.089	18	0.449802	0.00552631	0.00802261	0.500217
GCST90032360	Enterococcaceae	K11_CHOLELITH	31	0.0119978	0.0578126	0.835597	0.0132562	0.0813605	0.870572	0.197653	0.123588	0.120595	/	/	25.8248	29	0.634838	28.7136	30	0.532677	-0.00948853	0.00558267	0.0999021
GCST90032361	Enterococcus A	K11_CHOLELITH	26	-0.067931	0.0706023	0.335967	-0.0725531	0.0837245	0.386178	-0.309193	0.139712	0.0366512	/	/	30.8541	24	0.158034	35.8269	25	0.0742671	0.0127989	0.00650759	0.0608765
GCST90032362	Enterococcus B	K11_CHOLELITH	31	-0.0962094	0.045691	0.0352343	-0.0217201	0.0666246	0.744419	0.0495057	0.0904861	0.58849	/	/	25.5833	29	0.647658	29.0641	30	0.514231	-0.00891791	0.00477998	0.0722316
GCST90032363	Enterococcus faecalis	K11_CHOLELITH	25	0.00538293	0.0466734	0.908182	-0.0150118	0.066257	0.820758	0.0760092	0.103331	0.469415	/	/	22.515	23	0.48937	23.1019	24	0.513787	-0.00417408	0.00544846	0.451407
GCST90032364	Enterococcus	K11_CHOLELITH	24	-0.00156461	0.0582577	0.978574	0.0519542	0.080817	0.520313	-0.0659204	0.113914	0.56868	/	/	18.3331	22	0.686063	18.7654	23	0.714756	0.00335867	0.00510881	0.517726
GCST90032365	Enteroscipio	K11_CHOLELITH	24	0.039037	0.0297033	0.188768	0.0310543	0.0413505	0.452652	0.0354577	0.0729999	0.631966	/	/	18.6356	22	0.66771	18.6385	23	0.721998	0.000289486	0.00539327	0.957678
GCST90032366	ER4 sp002437735	K11_CHOLELITH	12	0.0175902	0.0491165	0.720245	0.00521731	0.0604143	0.931181	0.0405544	0.150508	0.793061	/	/	14.9018	10	0.135683	14.9411	11	0.18521	-0.00181898	0.0112035	0.874258
GCST90032367	Eremiobacterota	K11_CHOLELITH	21	-0.0695094	0.124157	0.575583	-5.37491e-05	0.159074	0.99973	-0.0538487	0.312935	0.865197	/	/	24.442	19	0.17974	24.4459	20	0.223458	-0.000373209	0.00681183	0.956879
GCST90032368	Erysipelatoclostridiaceae	K11_CHOLELITH	15	0.0615336	0.0412897	0.136148	0.0012264	0.055972	0.982519	0.020132	0.101839	0.84635	/	/	15.4789	13	0.27842	15.7172	14	0.330948	0.0036907	0.00824911	0.661946
GCST90032369	Escherichia flexneri	K11_CHOLELITH	23	-0.0075415	0.025564	0.76799	0.0180855	0.0321435	0.573673	0.0482373	0.0603151	0.432807	/	/	29.2357	21	0.108456	30.6865	22	0.102712	-0.00784952	0.00768941	0.318956
GCST90032370	Escherichia	K11_CHOLELITH	13	-0.0286967	0.020676	0.165161	-0.0333621	0.0278945	0.231693	0.0325821	0.0542997	0.560636	/	/	11.4866	11	0.403445	13.0319	12	0.366725	-0.0105594	0.00868007	0.249249
GCST90032371	Eubacterium callanderi	K11_CHOLELITH	17	0.00736308	0.0584976	0.899835	-0.0507881	0.0801747	0.526428	-0.0611855	0.149219	0.687575	/	/	17.5424	15	0.287484	17.8367	16	0.333548	0.00349132	0.00696048	0.623236
GCST90032372	Eubacterium F sp000434115	K11_CHOLELITH	19	-0.00749693	0.0219029	0.73214	0.0196029	0.0286943	0.494504	-0.0668418	0.0526643	0.22147	/	/	19.751	17	0.287161	21.5243	18	0.25379	0.00812935	0.00658015	0.23347
GCST90032373	Eubacterium I ramulus A	K11_CHOLELITH	21	0.0338581	0.0582711	0.561211	0.0472512	0.0559158	0.398087	0.0738117	0.148209	0.624182	/	/	46.0193	19	0.000492538	46.2293	20	0.000749619	-0.00242529	0.00823587	0.771585
GCST90032374	Eubacterium Q	K11_CHOLELITH	24	-0.0545787	0.0768018	0.477305	0.0186761	0.11103	0.86642	-0.0540597	0.165794	0.747457	/	/	22.6431	22	0.422113	22.6431	23	0.481767	-1.96818e-05	0.0055507	0.997203
GCST90032375	Eubacterium R coprostanoligenes	K11_CHOLELITH	18	-0.0374155	0.0486046	0.441423	-0.00053168	0.0585143	0.99275	-0.19425	0.11555	0.112157	/	/	19.49	16	0.244072	22.1782	17	0.177962	0.0121693	0.00819183	0.156837
GCST90032376	Eubacterium R sp000431535	K11_CHOLELITH	33	0.00600909	0.026239	0.818858	0.0222201	0.0337719	0.510571	0.000648467	0.0575172	0.991077	/	/	42.2609	31	0.0855193	42.276	32	0.10573	0.000690775	0.00656785	0.916914
GCST90032377	Ezakiellaceae	K11_CHOLELITH	16	-0.0104965	0.069584	0.880097	-0.0435602	0.0705675	0.537047	0.109155	0.128979	0.411617	/	/	33.1568	14	0.00273468	36.0158	15	0.00175854	-0.0113017	0.0102863	0.290431
GCST90032378	F0428	K11_CHOLELITH	20	0.00288677	0.0417526	0.944878	-0.0199444	0.0537598	0.710644	-0.128413	0.097672	0.205105	/	/	20.4356	18	0.308839	22.9135	19	0.241175	0.00979764	0.00663187	0.156864
GCST90032379	Faecalibacterium prausnitzii E	K11_CHOLELITH	15	-0.0271168	0.05287	0.608024	-0.0884859	0.0633554	0.162516	0.052209	0.141112	0.717353	/	/	18.3988	13	0.142957	18.9231	14	0.167909	-0.00511577	0.00840501	0.553239
GCST90032380	Faecalibacterium sp002160895	K11_CHOLELITH	17	0.0370631	0.0705594	0.599392	0.042755	0.0901876	0.635452	0.191592	0.157317	0.242082	/	/	17.2547	15	0.303867	18.6397	16	0.287787	-0.00772404	0.0070392	0.289818
GCST90032381	Faecalicatena glycyrrhizinilyticum	K11_CHOLELITH	21	0.00612515	0.0486203	0.899748	0.0250763	0.0596014	0.67395	-0.0533408	0.141767	0.710894	/	/	30.8129	19	0.0423224	31.1381	20	0.0533941	0.00387136	0.00864547	0.659368
GCST90032382	Faecalicatena lactaris	K11_CHOLELITH	18	0.10552	0.0559199	0.0591612	0.00344364	0.041178	0.933352	0.154408	0.161057	0.351964	/	/	89.691	16	2.85202e-12	90.2828	17	5.42252e-12	-0.00544427	0.0167557	0.749451
GCST90032383	Faecalicatena sp000364245	K11_CHOLELITH	13	0.0851511	0.0716436	0.234621	0.0288922	0.100733	0.774251	0.514258	0.229889	0.0469486	/	/	7.50326	11	0.756988	11.3622	12	0.498161	-0.016832	0.00856847	0.0752458
GCST90032384	Faecalicatena sp001517425	K11_CHOLELITH	20	-0.0130554	0.0569143	0.818568	0.0241858	0.0796092	0.761275	-0.063051	0.16412	0.705348	/	/	18.4747	18	0.424818	18.5833	19	0.483842	0.0021719	0.00667517	0.748652
GCST90032385	Faecalicatena sp002161355	K11_CHOLELITH	10	-0.0347554	0.0619744	0.574932	-0.0195554	0.0770159	0.799562	0.135806	0.155021	0.406541	/	/	9.15665	8	0.329254	10.7916	9	0.290262	-0.0113783	0.00952015	0.266242
GCST90032386	Faecalicatena sp002397985	K11_CHOLELITH	15	-0.0382116	0.10192	0.707721	-0.0945536	0.102324	0.355453	-0.168377	0.220923	0.459572	/	/	27.7386	13	0.00984045	28.6902	14	0.0115059	0.00603693	0.00903983	0.515933
GCST90032387	Faecalicatena torques	K11_CHOLELITH	20	-0.00698429	0.0266653	0.793379	-0.027545	0.0348627	0.429468	-0.00532111	0.0613246	0.931813	/	/	20.5014	18	0.305311	20.5024	19	0.364934	-0.000201609	0.00665069	0.97615
GCST90032388	Faecalicoccus pleomorphus	K11_CHOLELITH	18	0.0104531	0.037581	0.780897	-0.0541054	0.0532824	0.309893	-0.0648301	0.0745541	0.397393	/	/	16.237	16	0.436547	17.6146	17	0.413537	0.00710605	0.00609904	0.261052
GCST90032389	Faecalicoccus	K11_CHOLELITH	18	0.0163484	0.0401379	0.683783	-0.0255326	0.0483273	0.597272	0.00677281	0.0863055	0.938423	/	/	24.9652	16	0.0704415	24.9901	17	0.094931	0.00101134	0.00800078	0.900986
GCST90032391	Fervidobacteriaceae	K11_CHOLELITH	21	-0.110926	0.105934	0.29504	-0.186736	0.107532	0.0824644	0.0989518	0.315523	0.757233	/	/	45.6128	19	0.000562157	46.8138	20	0.000622509	-0.00865708	0.0122393	0.487955
GCST90032392	Fibrobacteraceae	K11_CHOLELITH	16	-0.0311414	0.131904	0.813362	-0.0622677	0.184368	0.735562	0.315733	0.316669	0.335665	/	/	13.4512	14	0.491345	14.9029	15	0.458432	-0.00722517	0.00599656	0.248221
GCST90032393	Fibrobacterales	K11_CHOLELITH	15	-0.110323	0.146036	0.44998	-0.124096	0.201493	0.537971	0.423882	0.33999	0.234487	/	/	11.2772	13	0.587611	14.2906	14	0.428292	-0.0113336	0.00652883	0.1062
GCST90032394	Fibrobacteria	K11_CHOLELITH	20	0.0489088	0.187292	0.793987	0.0793089	0.19786	0.688543	0.346334	0.483382	0.482887	/	/	35.1461	18	0.00905995	36.0206	19	0.0104943	-0.00541373	0.00808974	0.511855
GCST90032395	Fimbriimonadia	K11_CHOLELITH	23	0.119427	0.0838458	0.154339	0.121394	0.116067	0.295608	0.122067	0.202193	0.5525	/	/	23.4648	21	0.319704	23.4651	22	0.375881	-8.5467e-05	0.00592806	0.988633
GCST90032396	Firmicutes A	K11_CHOLELITH	15	-0.19363	0.13151	0.140922	-0.216231	0.178972	0.226977	-0.416804	0.355845	0.262496	/	/	14.505	13	0.339265	15.0165	14	0.377025	0.00508261	0.00750632	0.510206
GCST90032397	Firmicutes E	K11_CHOLELITH	19	0.110472	0.118866	0.352694	0.136182	0.17321	0.431734	-0.0635153	0.267314	0.815027	/	/	12.3148	17	0.780714	12.8428	18	0.800825	0.0045966	0.00632559	0.477317
GCST90032398	Firmicutes I	K11_CHOLELITH	21	0.165821	0.255558	0.51643	0.162728	0.360661	0.651851	-0.379001	0.651667	0.567682	/	/	18.5261	19	0.487591	19.3521	20	0.499056	0.00693915	0.00763514	0.374817
GCST90032399	Flavobacteriales	K11_CHOLELITH	25	-0.000982297	0.0816059	0.990396	0.0459874	0.108473	0.671602	-0.105069	0.169509	0.541453	/	/	28.1526	23	0.210065	28.7573	24	0.229398	0.00394636	0.00561465	0.489192
GCST90032400	Flavonifractor sp002159265	K11_CHOLELITH	11	0.0571809	0.0677817	0.398891	0.096469	0.0865969	0.265279	0.299945	0.190488	0.149799	/	/	9.36083	9	0.404654	11.2736	10	0.336606	-0.0117221	0.00864403	0.208112
GCST90032401	Flavonifractor sp900199495	K11_CHOLELITH	19	0.0447808	0.0589796	0.447697	0.0673014	0.0660838	0.308476	0.0787474	0.180007	0.667278	/	/	31.4311	17	0.0176908	31.5053	18	0.0251422	-0.00209978	0.0104779	0.843545
GCST90032402	Fournierella massiliensis	K11_CHOLELITH	17	-0.0408397	0.0704801	0.562286	-0.01274	0.0904922	0.888039	-0.124437	0.170431	0.476557	/	/	20.0444	15	0.170237	20.4359	16	0.201224	0.00381798	0.00705308	0.596236
GCST90032403	Francisellaceae	K11_CHOLELITH	12	0.0718144	0.0876531	0.412614	0.0400975	0.12075	0.739836	0.027881	0.263487	0.917821	/	/	7.18977	10	0.707416	7.22103	11	0.780912	0.00146464	0.00828378	0.863189
GCST90032404	Francisellales	K11_CHOLELITH	10	0.0509006	0.112836	0.651914	0.0513724	0.132913	0.699118	0.021006	0.331669	0.951054	/	/	11.3284	8	0.183777	11.3416	9	0.253017	0.000960188	0.00993606	0.925392
GCST90032405	Fusobacteriaceae	K11_CHOLELITH	24	0.0199195	0.0685569	0.771392	0.0247831	0.0906738	0.784606	-0.173634	0.130412	0.19668	/	/	24.9422	22	0.299845	28.2931	23	0.204902	0.0100581	0.00585054	0.0996246
GCST90032406	Fusobacterium A	K11_CHOLELITH	23	-0.0283825	0.0619787	0.646996	-0.082267	0.0738111	0.265039	-0.149825	0.137529	0.288317	/	/	33.5975	21	0.0399977	35.1633	22	0.0372493	0.00832649	0.00841654	0.333779
GCST90032407	GCA-900066135 sp900066135	K11_CHOLELITH	19	-0.0684427	0.0800426	0.392508	-0.0623024	0.0871801	0.474831	-0.308936	0.201404	0.143452	/	/	33.6161	17	0.00940726	36.9416	18	0.00533302	0.010754	0.00829255	0.212016
GCST90032408	GCA-900066495 sp900066495	K11_CHOLELITH	21	-0.0351629	0.0386222	0.362595	-0.0396933	0.0539894	0.462215	0.0925101	0.103214	0.381311	/	/	19.4117	19	0.430724	21.2186	20	0.384366	-0.00815542	0.00613245	0.199303
GCST90032409	GCA-900066495	K11_CHOLELITH	18	-0.0687591	0.0360792	0.0566784	-0.0766303	0.0523399	0.143169	0.127012	0.107298	0.253808	/	/	11.422	16	0.782721	15.1754	17	0.582852	-0.0136627	0.00705221	0.0705596
GCST90032410	GCA-900066575 sp900066385	K11_CHOLELITH	17	-0.0587686	0.0623059	0.345565	-0.0629663	0.0854187	0.461032	-0.213831	0.166965	0.21975	/	/	15.6348	15	0.406727	16.6793	16	0.406639	0.0063523	0.00634587	0.332696
GCST90032411	GCA-900066755 sp900066755	K11_CHOLELITH	20	-0.0737857	0.0557145	0.185385	-0.0842148	0.0647389	0.193314	-0.115245	0.128198	0.380543	/	/	30.2732	18	0.0348731	30.4926	19	0.045855	0.00257553	0.00713235	0.722224
GCST90032412	GCA-900066755	K11_CHOLELITH	26	-0.0492606	0.0434656	0.257078	-0.0637513	0.0537365	0.235477	-0.0930553	0.100743	0.36484	/	/	39.2439	24	0.0257419	39.6264	25	0.0318462	0.00300783	0.00621929	0.633032
GCST90032413	GCA-900199385 sp900320755	K11_CHOLELITH	17	-0.0399901	0.0681482	0.557331	-0.0747698	0.0918151	0.415443	-0.0205331	0.174503	0.907893	/	/	17.829	15	0.271761	17.8467	16	0.332951	-0.000832176	0.00683014	0.904644
GCST90032414	Geminocystis	K11_CHOLELITH	14	0.0445843	0.072687	0.539629	-0.0162444	0.0833115	0.845406	-0.0511481	0.176363	0.776755	/	/	17.7183	12	0.124514	18.248	13	0.148326	0.00465424	0.00777061	0.560341
GCST90032415	Gemmatimonadaceae	K11_CHOLELITH	21	-0.0337268	0.07554	0.655253	-0.0234562	0.101639	0.817487	-0.209223	0.229	0.372357	/	/	14.8006	19	0.735184	15.4596	20	0.749533	0.00626223	0.00771405	0.426962
GCST90032417	Geobacter C	K11_CHOLELITH	15	-0.0169729	0.0857761	0.843143	-0.0621535	0.110971	0.575419	-0.00516464	0.199786	0.979769	/	/	4.17548	13	0.989177	4.17976	14	0.994284	-0.000512052	0.00782438	0.948817
GCST90032418	Gillisia	K11_CHOLELITH	13	-0.107744	0.0674967	0.110424	-0.137205	0.0935035	0.142274	0.443432	0.310911	0.181559	/	/	7.79838	11	0.731243	11.0966	12	0.520661	-0.0235301	0.0129564	0.0966815
GCST90032419	Gluconobacter	K11_CHOLELITH	20	-0.0127684	0.0787121	0.871136	0.0214057	0.104487	0.837678	0.177658	0.17938	0.335105	/	/	19.7497	18	0.347088	21.2737	19	0.321875	-0.00816109	0.00692451	0.253911
GCST90032420	Gordonibacter pamelaeae	K11_CHOLELITH	20	0.00982865	0.0461402	0.831314	0.00320775	0.0479053	0.946613	-0.0279162	0.107275	0.79764	/	/	43.0721	18	0.000781673	43.4394	19	0.00112839	0.0035687	0.00910798	0.69979
GCST90032421	Gordonibacter	K11_CHOLELITH	18	0.0497889	0.0411097	0.225848	0.0544028	0.049955	0.276138	-0.051033	0.119902	0.676052	/	/	24.1213	16	0.0868876	25.3312	17	0.0875383	0.00812415	0.00906886	0.383624
GCST90032422	Gramella	K11_CHOLELITH	20	0.0288408	0.0580093	0.619065	-0.0179415	0.0774541	0.816817	-0.046005	0.142949	0.75129	/	/	16.8954	18	0.530309	17.2236	19	0.574725	0.00357515	0.00624072	0.573817
GCST90032423	Haemophilus D sp001679485	K11_CHOLELITH	15	-0.0378334	0.0629403	0.547773	0.0578073	0.0391628	0.139923	0.0355661	0.14469	0.809669	/	/	75.3107	13	8.33192e-11	77.1715	14	9.43537e-11	-0.00956181	0.0168709	0.58053
GCST90032424	Halarcobacter	K11_CHOLELITH	14	-0.0455512	0.0806678	0.572294	-0.00728698	0.0886806	0.934511	-0.0402659	0.216773	0.855742	/	/	22.8853	12	0.028716	22.8866	13	0.0430575	-0.000252507	0.00954809	0.979336
GCST90032425	Halomonadaceae	K11_CHOLELITH	18	-0.0710437	0.169867	0.675779	-0.160494	0.186215	0.388757	0.164741	0.434813	0.709759	/	/	28.9222	16	0.0244661	29.554	17	0.0297468	-0.00532402	0.00900542	0.562645
GCST90032426	Haloplasmatales	K11_CHOLELITH	20	0.0553886	0.0323917	0.0872724	0.0277046	0.0424612	0.514099	0.0128462	0.0715102	0.85944	/	/	23.9881	18	0.155418	24.5861	19	0.174621	0.00461912	0.00689539	0.511433
GCST90032427	Helicobacter	K11_CHOLELITH	18	-0.0878987	0.11601	0.448641	-0.0381695	0.113923	0.73759	-0.0217612	0.252465	0.932381	/	/	40.2488	16	0.000716045	40.471	17	0.00111013	-0.00318602	0.0107197	0.770129
GCST90032428	Herbidospora	K11_CHOLELITH	22	-0.0269605	0.0980698	0.783384	0.0793154	0.102204	0.43772	0.0188759	0.251104	0.940825	/	/	45.5908	20	0.000916996	45.6812	21	0.00140852	-0.00183306	0.0092045	0.844157
GCST90032429	Herbinix	K11_CHOLELITH	18	-0.0322661	0.0775146	0.677221	0.0338081	0.0996151	0.734318	0.084087	0.184846	0.655291	/	/	23.0056	16	0.113586	23.7015	17	0.127776	-0.00578391	0.00831383	0.4966
GCST90032430	Holdemania massiliensis	K11_CHOLELITH	22	-0.00601222	0.0279764	0.829843	-0.00452492	0.0372172	0.903231	0.00592032	0.0796042	0.941453	/	/	22.5415	20	0.311863	22.5706	21	0.367292	-0.00130346	0.00811296	0.87397
GCST90032431	Holdemania sp900120005	K11_CHOLELITH	18	0.0313092	0.0269679	0.24565	0.0395864	0.0349041	0.256733	0.0423401	0.0766423	0.588283	/	/	20.8595	16	0.183976	20.8906	17	0.231224	-0.00120665	0.00781376	0.879205
GCST90032432	Holdemania	K11_CHOLELITH	19	-0.0304311	0.0299751	0.310004	-0.0105465	0.0398096	0.791069	-0.0199908	0.0918188	0.830239	/	/	13.7218	17	0.68669	13.7362	18	0.746116	-0.00102455	0.00851683	0.905658
GCST90032433	Hungatella sp900155545	K11_CHOLELITH	14	0.0599022	0.071571	0.402614	0.1046	0.0913805	0.252349	0.218126	0.193999	0.282848	/	/	15.1244	12	0.234706	16.0975	13	0.243903	-0.00857192	0.009755	0.396807
GCST90032434	Hydrogenophaga	K11_CHOLELITH	11	-0.0199297	0.116918	0.864649	0.0360347	0.147358	0.806814	-0.119987	0.344281	0.735468	/	/	11.455	9	0.245806	11.5781	10	0.314285	0.0028942	0.00930585	0.762877
GCST90032435	Hyphomonas	K11_CHOLELITH	9	-0.175025	0.135986	0.198065	-0.165728	0.1833	0.365924	-0.0852859	0.352963	0.815994	/	/	6.86909	7	0.442636	6.945	8	0.542579	-0.00227574	0.00825999	0.790877
GCST90032436	Intestinimonas massiliensis	K11_CHOLELITH	16	0.105564	0.0778211	0.174939	0.126111	0.0781659	0.106663	0.0916266	0.227556	0.693284	/	/	32.7814	14	0.00309752	32.7915	15	0.00501568	0.000834573	0.0127437	0.948711
GCST90032437	Jiangellaceae	K11_CHOLELITH	12	0.0236255	0.091274	0.795758	0.0337882	0.117753	0.774157	0.0912229	0.204487	0.665025	/	/	3.31317	10	0.973065	3.44964	11	0.983352	-0.00260948	0.00706388	0.719523
GCST90032439	K10 sp001941205	K11_CHOLELITH	17	0.0528686	0.0345813	0.126309	0.0544282	0.0477533	0.254378	0.0693863	0.0686764	0.328354	/	/	14.9781	15	0.452995	15.0556	16	0.520569	-0.00182836	0.00656777	0.784519
GCST90032440	K10	K11_CHOLELITH	13	0.0332687	0.0382439	0.38435	0.00971919	0.0505823	0.847628	0.128296	0.0812022	0.142422	/	/	12.9186	11	0.298676	14.9522	12	0.244063	-0.0123074	0.0093531	0.214982
GCST90032441	Kandleria vitulina	K11_CHOLELITH	16	-0.0091111	0.0525332	0.862309	-0.0146109	0.0625607	0.815336	0.158395	0.108973	0.168126	/	/	20.1865	14	0.124369	24.4739	15	0.0574698	-0.0159854	0.00927031	0.10664
GCST90032442	Kineothrix	K11_CHOLELITH	17	0.0864812	0.0800802	0.280173	-0.0569838	0.102154	0.576968	0.092138	0.228359	0.692289	/	/	20.4582	15	0.155052	20.4591	16	0.200249	-0.000236372	0.00889425	0.979148
GCST90032443	KLE1615 sp900066985	K11_CHOLELITH	17	0.00622503	0.0325242	0.848215	0.0045463	0.0456151	0.920609	0.0456688	0.0718111	0.534388	/	/	13.701	15	0.54832	14.0805	16	0.592716	-0.00401636	0.0065192	0.547077
GCST90032444	KLE1615	K11_CHOLELITH	13	0.0204658	0.0319002	0.521161	0.0421158	0.0437115	0.3353	0.0427249	0.0691591	0.549298	/	/	9.5379	11	0.572368	9.66948	12	0.644931	-0.00244148	0.00673052	0.723667
GCST90032445	Klebsiella A	K11_CHOLELITH	48	-0.0608641	0.0282501	0.0312032	-0.073768	0.0367403	0.0446622	0.0139039	0.0549626	0.801418	/	/	56.8682	46	0.130774	59.9435	47	0.0974175	-0.00706135	0.00447716	0.121604
GCST90032446	Klebsiella pneumoniae	K11_CHOLELITH	35	-0.00638498	0.028576	0.823194	-0.0295739	0.0370623	0.424899	0.0259787	0.0592167	0.663734	/	/	47.1182	33	0.0528836	47.6773	34	0.0598862	-0.00438542	0.00700853	0.535799
GCST90032447	Klebsiella	K11_CHOLELITH	40	0.0233387	0.0244731	0.340261	0.0431957	0.0333257	0.194917	0.0677643	0.050381	0.186586	/	/	44.3866	38	0.220439	45.5752	39	0.217426	-0.00620615	0.00615239	0.31948
GCST90032448	koll11	K11_CHOLELITH	16	-0.0123349	0.153808	0.936081	-0.0613716	0.206464	0.766274	0.222138	0.31793	0.496183	/	/	17.245	14	0.243356	18.1249	15	0.256156	-0.0048524	0.00574125	0.412221
GCST90032449	Lachnoanaerobaculum saburreum	K11_CHOLELITH	15	-0.0117443	0.073268	0.87265	0.0726169	0.0932783	0.436276	0.0684581	0.189663	0.723938	/	/	17.7869	13	0.16578	18.0775	14	0.203274	-0.00456261	0.00989993	0.652505
GCST90032450	Lachnospiraceae	K11_CHOLELITH	13	-0.0430279	0.0573411	0.453023	0.0217681	0.0774988	0.7788	0.204264	0.138772	0.169061	/	/	6.16862	11	0.86188	9.99797	12	0.616138	-0.0142427	0.0072783	0.0762196
GCST90032451	Lachnospirales	K11_CHOLELITH	13	0.00948013	0.0874644	0.913687	0.033956	0.095557	0.722329	0.157068	0.227497	0.504241	/	/	21.2744	11	0.030637	22.2369	12	0.0349493	-0.00782343	0.0110902	0.495207
GCST90032452	Lachnospira rogosae	K11_CHOLELITH	21	0.016781	0.0244317	0.492177	0.0132412	0.032012	0.679144	-0.158533	0.0605859	0.0169702	/	/	16.658	19	0.613027	26.217	20	0.158764	0.0205486	0.00664624	0.00600428
GCST90032453	Lachnospira sp000437735	K11_CHOLELITH	13	-0.00387116	0.0248918	0.876412	-0.0264155	0.0312623	0.398131	0.0325619	0.0611011	0.60469	/	/	14.5216	11	0.205464	15.09	12	0.236554	-0.00605961	0.00923479	0.525202
GCST90032454	Lactobacillus B ruminis	K11_CHOLELITH	24	-0.00669159	0.0270633	0.80471	-0.00337408	0.0351752	0.923582	-0.000180373	0.0511416	0.997218	/	/	29.3399	22	0.135409	29.3705	23	0.168339	-0.000870051	0.00574821	0.881071
GCST90032455	Lactobacillus B salivarius	K11_CHOLELITH	28	0.0499538	0.0362503	0.168196	0.0655841	0.051947	0.206762	-0.0123221	0.0838569	0.884312	/	/	21.2366	26	0.729648	21.9149	27	0.741688	0.00421088	0.00511295	0.417673
GCST90032456	Lactobacillus B	K11_CHOLELITH	25	0.0112772	0.0294503	0.701776	0.0195695	0.0381084	0.607586	-0.0268123	0.0503676	0.599601	/	/	27.5973	23	0.231395	28.6429	24	0.233862	0.00437321	0.00468478	0.360263
GCST90032457	Lactococcus lactis	K11_CHOLELITH	13	-0.0138634	0.0413076	0.737161	-0.00499963	0.0560002	0.92886	0.0527697	0.0851318	0.547976	/	/	10.0012	11	0.530283	10.8024	12	0.545922	-0.00627017	0.00700466	0.389878
GCST90032458	Lawsonibacter sp000492175	K11_CHOLELITH	13	-0.0580232	0.0781812	0.457989	-0.0630446	0.109456	0.564629	0.247941	0.212275	0.267491	/	/	9.54893	11	0.571358	11.9525	12	0.449503	-0.0111385	0.00718455	0.149336
GCST90032459	Lawsonibacter sp002161175	K11_CHOLELITH	15	0.0506831	0.0754795	0.501914	-0.0230515	0.0846717	0.785433	0.071644	0.180278	0.697514	/	/	24.2889	13	0.0285741	24.32	14	0.0419043	-0.00114361	0.00886023	0.899276
GCST90032460	Lawsonibacter sp900066645	K11_CHOLELITH	26	-0.0148851	0.0369449	0.687023	-0.0382264	0.0531182	0.471742	0.0763933	0.0918842	0.413939	/	/	23.363	24	0.498465	24.5401	25	0.488368	-0.00586961	0.00540991	0.288712
GCST90032461	Leclercia	K11_CHOLELITH	18	-0.0715741	0.0663483	0.280694	-0.125814	0.091817	0.170603	-0.161992	0.13598	0.250912	/	/	14.285	16	0.577487	14.8653	17	0.605181	0.00520084	0.00682734	0.457282
GCST90032462	Lentimicrobiaceae	K11_CHOLELITH	19	-0.128189	0.0713573	0.0724244	-0.141269	0.0998101	0.156956	-0.205615	0.219733	0.362505	/	/	17.9455	17	0.392285	18.0929	18	0.449547	0.00284657	0.00761799	0.713274
GCST90032463	Leptospirae	K11_CHOLELITH	27	-0.116603	0.145686	0.423493	-0.112757	0.166438	0.498105	-0.136183	0.370105	0.716002	/	/	42.9176	25	0.014291	42.9233	26	0.0196762	0.000380581	0.00658887	0.954398
GCST90032464	Leptospirales	K11_CHOLELITH	24	-0.109107	0.117274	0.352185	-0.102372	0.160873	0.524544	-0.418751	0.318415	0.202016	/	/	24.611	22	0.316039	25.8341	23	0.308761	0.00589409	0.00563678	0.307076
GCST90032465	Leuconostoc mesenteroides	K11_CHOLELITH	13	0.0550719	0.0365182	0.131537	-0.00377519	0.044455	0.932324	-0.0128621	0.0800766	0.875302	/	/	14.7045	11	0.196428	15.9217	12	0.19485	0.00951882	0.00997566	0.360479
GCST90032466	Leuconostoc	K11_CHOLELITH	17	0.0434164	0.0433725	0.316822	0.0275118	0.0490073	0.574538	0.0408603	0.094467	0.671506	/	/	29.4928	15	0.0138877	29.4946	16	0.0208063	0.000265608	0.00864258	0.975888
GCST90032467	Magnetospirillum A	K11_CHOLELITH	11	0.108302	0.0989797	0.273875	0.0184427	0.128301	0.885701	0.413011	0.262007	0.149403	/	/	3.41346	9	0.945628	4.99113	10	0.89177	-0.01137	0.00905212	0.240721
GCST90032468	Marinilabiliaceae	K11_CHOLELITH	17	0.0552256	0.112098	0.622256	0.0933234	0.127729	0.465002	-0.163426	0.288005	0.578808	/	/	26.3404	15	0.0345938	27.5375	16	0.0358815	0.00859809	0.0104133	0.421922
GCST90032469	Massiliomicrobiota sp002160815	K11_CHOLELITH	27	-0.0261184	0.0399292	0.513036	-0.049595	0.0403986	0.219582	-0.025014	0.106553	0.816309	/	/	57.1605	25	0.000254389	57.1608	26	0.000398923	-8.86684e-05	0.0079056	0.99114
GCST90032470	Massiliomicrobiota	K11_CHOLELITH	18	-0.060417	0.0340213	0.0757561	-0.0445387	0.040654	0.273273	-0.182886	0.095951	0.0747719	/	/	22.9409	16	0.115325	25.5944	17	0.0821738	0.0125387	0.00921683	0.19256
GCST90032471	Megamonas funiformis	K11_CHOLELITH	40	-0.0166683	0.0236261	0.480497	-0.00808019	0.0315602	0.797932	-0.0541988	0.0435502	0.220932	/	/	42.8006	38	0.272642	43.9853	39	0.26866	0.0043467	0.0042383	0.311577
GCST90032473	Megasphaera elsdenii	K11_CHOLELITH	28	-0.0112093	0.029865	0.707412	0.00519628	0.0346852	0.880912	0.0214499	0.0607104	0.7267	/	/	45.161	26	0.0113013	45.8291	27	0.0132722	-0.00397359	0.00640698	0.540527
GCST90032474	Megasphaera sp900066485	K11_CHOLELITH	19	-0.0724544	0.069906	0.29999	-0.0719753	0.0737766	0.329271	-0.0968504	0.13569	0.485059	/	/	35.4554	17	0.00541818	35.549	18	0.00805571	0.00198728	0.00937706	0.834682
GCST90032475	Megasphaera	K11_CHOLELITH	36	0.0243774	0.0231692	0.292734	0.0035026	0.0317991	0.912292	0.0344767	0.0477429	0.475151	/	/	41.2601	34	0.182952	41.3318	35	0.213571	-0.00130631	0.00537641	0.809488
GCST90032476	Merdibacter massiliensis	K11_CHOLELITH	12	0.0424437	0.0478026	0.374597	0.000965218	0.0605053	0.987272	-0.105359	0.13719	0.460249	/	/	4.12482	10	0.94154	5.44592	11	0.907665	0.00991281	0.0086244	0.277142
GCST90032477	Methanobacterium B	K11_CHOLELITH	15	-0.0379285	0.0630443	0.54743	0.044951	0.0820094	0.58361	0.0367171	0.155456	0.816966	/	/	6.22412	13	0.937614	6.50007	14	0.952273	-0.00401228	0.00763795	0.608212
GCST90032478	Methanobrevibacter B	K11_CHOLELITH	15	0.0448246	0.0628759	0.475904	0.00677173	0.0873888	0.938234	-0.0549428	0.1746	0.758	/	/	11.4513	13	0.573067	11.8264	14	0.620239	0.00460664	0.00752105	0.550771
GCST90032479	Microvirga	K11_CHOLELITH	11	0.0527311	0.131826	0.689152	0.0343456	0.149855	0.81872	-0.311136	0.262583	0.2664	/	/	13.601	9	0.137242	17.3209	10	0.0675578	0.0141734	0.00903385	0.151112
GCST90032480	Monoglobaceae	K11_CHOLELITH	19	-0.00294605	0.0357791	0.934377	-0.0203324	0.0453593	0.653971	-0.122911	0.0901155	0.190378	/	/	22.3667	17	0.171026	25.1056	18	0.122035	0.0100746	0.00698255	0.167242
GCST90032481	Monoglobus pectinilyticus	K11_CHOLELITH	26	-0.016343	0.0349429	0.639994	0.00714696	0.043721	0.87015	-0.0604492	0.0895263	0.505995	/	/	38.1626	24	0.033366	38.6203	25	0.0401957	0.00366499	0.00683104	0.596538
GCST90032482	Monoglobus	K11_CHOLELITH	23	0.00926956	0.0295563	0.753807	0.00444412	0.0401369	0.911835	-0.0357258	0.0700579	0.615407	/	/	25.6672	21	0.219423	26.2836	22	0.239704	0.00421216	0.00593126	0.485416
GCST90032483	Morganella	K11_CHOLELITH	41	0.0600436	0.0394307	0.127819	0.0817427	0.0550728	0.137738	0.0446539	0.0749556	0.554792	/	/	46.5924	39	0.188377	46.6627	40	0.217461	0.00120871	0.00498351	0.809631
GCST90032484	Mycobacteriaceae	K11_CHOLELITH	20	0.00540637	0.141542	0.969531	-0.0338534	0.153422	0.82536	0.429228	0.324488	0.202467	/	/	33.3734	18	0.0150352	37.2308	19	0.00742365	-0.0115133	0.00798206	0.166364
GCST90032485	Mycoplasmataceae	K11_CHOLELITH	20	0.098568	0.0726244	0.174708	0.0744917	0.103305	0.470855	0.0661077	0.173361	0.707423	/	/	20.2149	18	0.320852	20.2632	19	0.3789	0.00149685	0.00721789	0.838041
GCST90032486	Mycoplasmatales	K11_CHOLELITH	16	0.0693833	0.108337	0.521888	0.0830479	0.137084	0.544635	-0.210513	0.304951	0.50128	/	/	18.6713	14	0.177894	19.9575	15	0.173569	0.00875197	0.00891186	0.342739
GCST90032487	Mycoplasmoidaceae	K11_CHOLELITH	27	-0.0100969	0.0727092	0.889555	-0.0586615	0.0834301	0.48198	-0.300646	0.151008	0.0575259	/	/	35.3932	25	0.0813253	41.9717	26	0.0247141	0.0134549	0.00624174	0.0409333
GCST90032488	Negativibacillus massiliensis	K11_CHOLELITH	17	-0.0932612	0.0599889	0.120032	-0.161335	0.0744141	0.0301533	-0.0985632	0.14592	0.509663	/	/	24.2386	15	0.061151	24.2412	16	0.0843674	0.00033578	0.00836699	0.968518
GCST90032489	Negativibacillus sp000435195	K11_CHOLELITH	22	-0.0136324	0.0292878	0.641601	-0.0229644	0.0343812	0.504176	0.0661084	0.0640064	0.314008	/	/	32.4249	20	0.0389755	35.5719	21	0.0244122	-0.00912751	0.00655139	0.178846
GCST90032490	Negativibacillus	K11_CHOLELITH	10	-0.0607831	0.0423315	0.151035	-0.0446347	0.0585338	0.445734	-0.0856617	0.109695	0.45734	/	/	6.1677	8	0.628453	6.22814	9	0.716886	0.0028603	0.0116347	0.811995
GCST90032492	Odoribacter laneus	K11_CHOLELITH	23	0.00638807	0.0339459	0.850733	0.00503706	0.0424303	0.905502	-0.0528492	0.0680428	0.445994	/	/	28.9742	21	0.114622	30.3663	22	0.109831	0.00640719	0.00637875	0.326592
GCST90032493	Olsenella C	K11_CHOLELITH	14	-1.24327e-05	0.0625269	0.999841	-0.0116303	0.076192	0.878678	0.0691977	0.13761	0.624169	/	/	19.2008	12	0.0837967	19.7182	13	0.102462	-0.00478562	0.00841548	0.580068
GCST90032494	Omnitrophota	K11_CHOLELITH	22	0.111599	0.157449	0.47845	0.179628	0.233107	0.440956	0.720422	0.362409	0.0606899	/	/	17.1483	20	0.643325	20.6271	21	0.481912	-0.0098558	0.00528419	0.0769011
GCST90032495	Paceibacteria	K11_CHOLELITH	16	-0.276892	0.200286	0.166822	-0.0328109	0.250528	0.895802	-0.0980716	0.45399	0.832087	/	/	21.9693	14	0.079248	22.2758	15	0.100774	-0.00366759	0.00829872	0.665278
GCST90032496	Paenibacillales	K11_CHOLELITH	14	0.132244	0.251791	0.599435	0.266102	0.332755	0.423889	0.355747	0.659237	0.599319	/	/	15.1735	12	0.232085	15.3458	13	0.286268	-0.00335102	0.00907901	0.718487
GCST90032497	Paenibacillus J	K11_CHOLELITH	17	-0.00974018	0.0905871	0.914374	0.0805988	0.105373	0.444337	0.416963	0.239612	0.102301	/	/	20.6809	15	0.147338	25.6656	16	0.0589189	-0.0159407	0.00838355	0.076632
GCST90032498	Pandoraea	K11_CHOLELITH	19	0.402674	0.223232	0.071257	0.141521	0.117148	0.227027	0.85196	0.603078	0.175794	/	/	133.891	17	3.32952e-20	138.972	18	1.01026e-20	-0.0157375	0.0195926	0.432927
GCST90032499	Parabacteroides johnsonii	K11_CHOLELITH	20	-0.00360213	0.0390951	0.926589	0.0222424	0.0438031	0.611606	-0.0922099	0.103535	0.384887	/	/	36.8397	18	0.00549824	38.5903	19	0.00498818	0.00788212	0.00852274	0.367286
GCST90032500	Parabacteroides sp000436495	K11_CHOLELITH	17	-0.00126866	0.0177018	0.942866	-0.0298598	0.0259001	0.248958	0.0469808	0.0333439	0.179234	/	/	11.1216	15	0.743925	14.0373	16	0.595937	-0.010598	0.00620664	0.108333
GCST90032501	Parabacteroides	K11_CHOLELITH	23	-0.0300361	0.0334482	0.369192	-0.0533169	0.0372339	0.15216	0.178916	0.0901768	0.0604726	/	/	35.5774	21	0.0243778	45.8198	22	0.00208579	-0.0197258	0.0080225	0.0227062
GCST90032502	Parachlamydiales	K11_CHOLELITH	11	0.0910469	0.116929	0.436185	0.193541	0.160788	0.228706	0.365612	0.32662	0.291961	/	/	7.44924	9	0.590453	8.25978	10	0.603478	-0.00770825	0.00856191	0.391416
GCST90032503	Paraglaciecola	K11_CHOLELITH	13	-0.0411639	0.090355	0.648693	-0.0605797	0.106673	0.570102	-0.315118	0.281336	0.286541	/	/	15.8823	11	0.145556	17.408	12	0.134882	0.0106366	0.0103474	0.326045
GCST90032504	Paramuribaculum sp001689565	K11_CHOLELITH	14	-0.0472363	0.0390237	0.226106	-0.029015	0.0499795	0.561551	-0.0285193	0.0905633	0.758238	/	/	5.73516	12	0.928839	5.78762	13	0.953542	-0.0015272	0.00666824	0.822706
GCST90032505	Pararhizobium	K11_CHOLELITH	25	-0.00647975	0.103111	0.949892	0.0436949	0.121605	0.719358	0.0192327	0.229823	0.934031	/	/	34.1597	23	0.0628842	34.1832	24	0.0814651	-0.000803338	0.0063825	0.900932
GCST90032506	Pauljensenia sp000411415	K11_CHOLELITH	17	0.0136674	0.0346443	0.693207	0.00314788	0.0463096	0.945806	0.037868	0.0787471	0.637539	/	/	16.6132	15	0.34251	16.7447	16	0.402299	-0.00228911	0.00664209	0.735151
GCST90032507	Peptococcia	K11_CHOLELITH	17	0.0152284	0.0825167	0.853582	0.00401767	0.0987093	0.967533	0.308143	0.151938	0.0606977	/	/	15.8041	15	0.395192	20.9393	16	0.180856	-0.0127134	0.00575865	0.0432544
GCST90032508	Phascolarctobacterium sp003150755	K11_CHOLELITH	18	-0.0382115	0.0367696	0.298705	-0.0330404	0.0462176	0.474678	0.0585198	0.0817406	0.484359	/	/	20.8284	16	0.185202	23.09	17	0.146343	-0.0104089	0.00789698	0.206034
GCST90032509	Phocea massiliensis	K11_CHOLELITH	14	-0.0482125	0.0732529	0.510433	-0.124697	0.0730795	0.0879497	0.00166658	0.175815	0.992593	/	/	28.1591	12	0.00524308	28.3913	13	0.00797786	-0.0039732	0.0126314	0.758506
GCST90032510	Phocea	K11_CHOLELITH	14	-0.000377826	0.0444802	0.993223	0.0265602	0.0555652	0.63265	-0.0778633	0.0988332	0.446082	/	/	14.2119	12	0.287381	15.1289	13	0.299376	0.00654623	0.0074396	0.396184
GCST90032511	Photobacterium	K11_CHOLELITH	14	-0.120785	0.100469	0.22928	-0.198998	0.138702	0.151366	-0.022153	0.263003	0.934262	/	/	12.4613	12	0.409379	12.6334	13	0.476509	-0.00439487	0.0107945	0.691074
GCST90032512	Planococcaceae	K11_CHOLELITH	17	0.0629311	0.142371	0.658474	0.0713598	0.191605	0.709572	-0.213806	0.341384	0.540538	/	/	16.3569	15	0.358736	17.2267	16	0.371076	0.00732001	0.00819617	0.385907
GCST90032513	Poseidoniaceae	K11_CHOLELITH	20	-0.210422	0.130098	0.105789	-0.0750454	0.147404	0.610672	-0.241899	0.270818	0.383528	/	/	34.0111	18	0.0125557	34.0449	19	0.0181549	0.00102519	0.00767245	0.895186
GCST90032514	Prevotella bivia	K11_CHOLELITH	13	-0.00562201	0.044503	0.899472	0.0308322	0.0537159	0.565977	-0.0319358	0.0965428	0.747015	/	/	18.974	11	0.0615612	19.1404	12	0.0851958	0.00271289	0.00873518	0.761933
GCST90032515	Prevotella buccae	K11_CHOLELITH	20	-0.0411275	0.0431659	0.340703	0.00868173	0.0465041	0.851906	-0.0942515	0.102109	0.36819	/	/	39.1298	18	0.00273749	39.8519	19	0.00342191	0.00515426	0.00894249	0.571497
GCST90032516	Prevotellamassilia sp000437675	K11_CHOLELITH	16	0.0209001	0.0424159	0.622194	0.0254649	0.0436279	0.559434	0.141837	0.114405	0.235435	/	/	31.0938	14	0.00537824	33.9625	15	0.00344689	-0.0123567	0.0108726	0.274831
GCST90032517	Prevotellamassilia	K11_CHOLELITH	14	-0.0121938	0.023209	0.599313	-0.0222012	0.0300815	0.460493	0.0662138	0.0541241	0.24467	/	/	4.94187	12	0.959892	7.51333	13	0.873799	-0.0129471	0.00807389	0.134787
GCST90032518	Prevotella sp000434975	K11_CHOLELITH	14	-0.0248636	0.0216162	0.250049	-0.0257801	0.0306265	0.399923	0.000841025	0.0435598	0.984913	/	/	8.54617	12	0.741126	9.00816	13	0.772327	-0.00452896	0.00666323	0.509597
GCST90032519	Prevotella sp000436915	K11_CHOLELITH	19	-0.0782341	0.0246779	0.00152329	-0.0566845	0.0334711	0.0903541	0.00888496	0.0581713	0.880403	/	/	17.871	17	0.397019	20.6933	18	0.295167	-0.0110983	0.00677344	0.11969
GCST90032520	Prevotella sp002437285	K11_CHOLELITH	14	0.0426115	0.0297815	0.152487	0.0358253	0.0400746	0.371341	0.123276	0.0842515	0.169112	/	/	12.2202	12	0.428158	13.2865	13	0.425936	-0.00735424	0.00718726	0.326384
GCST90032522	Prevotella sp002933775	K11_CHOLELITH	15	0.0233515	0.0349061	0.503508	0.0356464	0.0448324	0.426554	-0.0287892	0.0776057	0.716636	/	/	6.15923	13	0.940165	6.72512	14	0.944789	0.00503184	0.00668898	0.4653
GCST90032523	Prevotella sp900317685	K11_CHOLELITH	21	-0.0737235	0.0434892	0.0900348	-0.0801328	0.0465818	0.0853852	0.0314403	0.100356	0.757475	/	/	36.4138	19	0.0093859	38.9947	20	0.00667746	-0.0094711	0.0081614	0.26023
GCST90032524	Prevotella sp900318625	K11_CHOLELITH	10	0.059798	0.0599437	0.318489	0.0564244	0.0670962	0.400377	0.195844	0.166085	0.272204	/	/	13.1455	8	0.106941	14.4181	9	0.108211	-0.0112126	0.0127411	0.4045
GCST90032525	Propionibacterium freudenreichii	K11_CHOLELITH	20	-0.0438042	0.0269714	0.104355	-0.00963975	0.0378695	0.799069	0.00663835	0.0773248	0.932533	/	/	8.80235	18	0.964147	9.28685	19	0.968406	-0.0048554	0.00697552	0.49528
GCST90032526	Proteus	K11_CHOLELITH	28	0.0855036	0.0508449	0.0926357	0.145933	0.0644559	0.0235695	0.11618	0.108547	0.294309	/	/	34.3333	26	0.126835	34.4698	27	0.152812	-0.00177544	0.00552353	0.750453
GCST90032527	Provencibacterium massiliense	K11_CHOLELITH	18	0.0163162	0.052588	0.756359	-0.00988597	0.0654852	0.880003	-0.397586	0.163314	0.0269972	/	/	15.2592	16	0.505741	22.2354	17	0.175834	0.0232786	0.0088135	0.0177837
GCST90032528	Provencibacterium	K11_CHOLELITH	20	0.0197516	0.0449537	0.660388	0.0317742	0.0573764	0.579726	-0.214068	0.135447	0.131415	/	/	20.333	18	0.314388	24.066	19	0.193633	0.0149888	0.00824521	0.0857663
GCST90032529	Providencia	K11_CHOLELITH	24	-0.102378	0.0567866	0.0714123	-0.0769758	0.0753902	0.307239	0.0369885	0.131008	0.780324	/	/	16.7945	22	0.774598	18.188	23	0.747212	-0.00691887	0.00586117	0.250424
GCST90032530	Pseudomonadales	K11_CHOLELITH	22	0.275348	0.151663	0.0694438	0.266069	0.203386	0.190807	0.90229	0.286475	0.00504304	/	/	17.0099	20	0.652332	23.4081	21	0.322612	-0.0166462	0.0065809	0.0199362
GCST90032531	Pseudomonas aeruginosa	K11_CHOLELITH	17	-0.0674861	0.0997629	0.498745	-0.0505214	0.101733	0.619464	0.0226947	0.187647	0.905341	/	/	34.0253	15	0.00337762	34.7685	16	0.00427446	-0.00496458	0.00867335	0.575534
GCST90032532	Psychroserpens	K11_CHOLELITH	17	-6.59889e-05	0.0718113	0.999267	0.0540459	0.0884566	0.541207	0.137778	0.173823	0.440348	/	/	24.3037	15	0.0601128	25.5361	16	0.0609144	-0.00757419	0.00868435	0.396864
GCST90032533	QALR01 sp003150035	K11_CHOLELITH	8	-0.109534	0.0609057	0.0721102	-0.135656	0.074878	0.0700345	-0.146555	0.204773	0.501071	/	/	1.66861	6	0.947519	1.70447	7	0.974377	0.00201495	0.0106409	0.856055
GCST90032534	Raoultella	K11_CHOLELITH	30	-0.0223628	0.037406	0.549945	0.00236398	0.0503594	0.962559	-0.0846901	0.0659175	0.209394	/	/	24.3067	28	0.665246	25.6254	29	0.64543	0.00514626	0.00448151	0.260547
GCST90032535	RC9 sp900317925	K11_CHOLELITH	9	0.0907948	0.063979	0.15586	0.087482	0.0849428	0.30306	-0.230235	0.225915	0.342069	/	/	4.68954	7	0.69779	6.8849	8	0.549101	0.0166555	0.011241	0.181981
GCST90032536	Rhodanobacter	K11_CHOLELITH	19	0.0203924	0.102203	0.841849	0.00619488	0.126545	0.960956	-0.305145	0.271642	0.276909	/	/	23.7207	17	0.127225	26.0415	18	0.0988132	0.00888774	0.00689146	0.214434
GCST90032537	Rhodococcus	K11_CHOLELITH	26	-0.0612163	0.113216	0.588712	0.00943931	0.120637	0.937633	0.0669196	0.22521	0.768914	/	/	44.9004	24	0.00598494	45.7173	25	0.00691975	-0.00518626	0.00784896	0.515061
GCST90032538	Rhodovulum	K11_CHOLELITH	12	0.0647353	0.142472	0.649562	-0.0150403	0.119266	0.899648	-0.114265	0.429997	0.795842	/	/	27.5539	10	0.00212706	28.0955	11	0.00313006	0.00780739	0.0176094	0.666941
GCST90032539	Romboutsia ilealis	K11_CHOLELITH	17	0.0124054	0.0384781	0.747148	-0.00476367	0.0554925	0.931591	0.116643	0.0976574	0.250863	/	/	14.8762	15	0.460368	16.2215	16	0.437609	-0.00907235	0.00782185	0.26423
GCST90032540	Roseibacillus	K11_CHOLELITH	5	0.00607148	0.128155	0.962213	0.0303161	0.154394	0.844332	0.0367581	0.272833	0.901358	/	/	0.537884	3	0.910493	0.554115	4	0.968023	-0.00125827	0.00987627	0.906681
GCST90032541	Rubneribacter sp002159915	K11_CHOLELITH	16	-0.0193823	0.0627035	0.757238	-0.00298926	0.0673576	0.964602	0.0995215	0.142296	0.49576	/	/	24.6365	14	0.03833	26.1646	15	0.0363278	-0.00766969	0.00823058	0.367205
GCST90032542	RUG013 sp001486445	K11_CHOLELITH	21	-0.0039336	0.0583193	0.946224	-0.00535292	0.0674503	0.936746	0.162987	0.122385	0.198695	/	/	25.584	19	0.142202	28.7652	20	0.092487	-0.00997951	0.0064927	0.140771
GCST90032543	RUG147 sp900315495	K11_CHOLELITH	8	0.0821035	0.109239	0.452296	0.137852	0.137723	0.316858	0.280752	0.3071	0.395862	/	/	3.92713	6	0.686537	4.40616	7	0.731986	-0.00746761	0.0107895	0.51474
GCST90032544	RUG147	K11_CHOLELITH	6	0.17325	0.376582	0.645474	-0.0696408	0.155396	0.654044	1.04783	1.01179	0.358879	/	/	44.6867	4	4.61929e-09	54.4175	5	1.72003e-10	-0.0402405	0.0431169	0.403506
GCST90032545	RUG420 sp900317985	K11_CHOLELITH	17	-0.0224899	0.0750561	0.764451	0.0016159	0.103915	0.987593	-0.0192699	0.183242	0.917641	/	/	11.6388	15	0.706139	11.6392	16	0.768424	-0.000126428	0.00656358	0.984886
GCST90032546	RUG472 sp900319345	K11_CHOLELITH	15	0.0817232	0.0687208	0.234359	-0.0237937	0.0849329	0.779364	-0.0962506	0.151808	0.537059	/	/	17.8728	13	0.16241	20.2203	14	0.123347	0.0100045	0.00765619	0.213953
GCST90032547	RUG472	K11_CHOLELITH	17	0.0196043	0.0566657	0.72937	-0.0739501	0.0720759	0.304891	-0.121829	0.129325	0.361099	/	/	16.8437	15	0.328294	18.4946	16	0.295737	0.00849461	0.00700569	0.244061
GCST90032549	Ruminococcus C sp000437255	K11_CHOLELITH	22	0.0082814	0.0304141	0.785401	-0.000740388	0.032706	0.981939	0.150704	0.0630978	0.0268966	/	/	29.9702	20	0.0703385	39.3472	21	0.00891891	-0.0201136	0.00804058	0.0211652
GCST90032550	Ruminococcus D bicirculans	K11_CHOLELITH	22	0.0500989	0.0257982	0.052143	0.0642323	0.0284065	0.0237477	-0.0398306	0.0768309	0.609854	/	/	35.0871	20	0.0196452	37.7875	21	0.0136474	0.0110255	0.00888679	0.229088
GCST90032551	Ruminococcus D	K11_CHOLELITH	20	0.0430046	0.0299349	0.15083	0.0733984	0.0303739	0.0156706	-0.0925246	0.0901702	0.318432	/	/	37.4743	18	0.00454317	42.7122	19	0.00141899	0.0162377	0.0102371	0.130113
GCST90032552	Ruminococcus E sp003521625	K11_CHOLELITH	17	-0.0652661	0.0412056	0.113213	-0.0170121	0.055513	0.75926	-0.0676399	0.0871918	0.449949	/	/	17.8502	15	0.270623	17.8514	16	0.332673	0.000208041	0.00666955	0.975527
GCST90032553	Ruminococcus E sp900100595	K11_CHOLELITH	18	0.0576801	0.0791348	0.466073	0.120945	0.0959306	0.207398	0.275505	0.209678	0.207393	/	/	20.3371	16	0.205422	21.9327	17	0.187319	-0.00890835	0.00795075	0.279063
GCST90032554	Ruminococcus E sp900314705	K11_CHOLELITH	40	0.0227027	0.0251369	0.366439	0.0392195	0.0310876	0.2071	0.0480302	0.0517311	0.35903	/	/	55.7006	38	0.0318556	56.1631	39	0.036909	-0.00332215	0.00591414	0.577598
GCST90032555	Ruminococcus	K11_CHOLELITH	16	0.0334325	0.0770006	0.664154	0.00707511	0.098946	0.942996	0.234466	0.164655	0.176357	/	/	17.9379	14	0.209623	20.3452	15	0.159085	-0.00910391	0.00664176	0.192042
GCST90032556	Saccharofermentanaceae	K11_CHOLELITH	14	-0.156264	0.129496	0.227544	-0.0560353	0.180257	0.755904	0.395836	0.303523	0.216647	/	/	7.90458	12	0.792542	11.9495	13	0.531787	-0.0158593	0.00788546	0.0673176
GCST90032557	Saccharomonospora	K11_CHOLELITH	27	-0.0213134	0.0596741	0.72097	-0.0786191	0.0835183	0.346531	0.401745	0.171169	0.0271462	/	/	18.9847	25	0.797855	25.9385	26	0.466488	-0.0165182	0.00626399	0.0141729
GCST90032558	SAR324	K11_CHOLELITH	16	0.111206	0.113477	0.327093	0.269981	0.149422	0.0707884	-0.227244	0.259372	0.395742	/	/	8.43145	14	0.86566	10.5372	15	0.784656	0.0094684	0.00652483	0.16878
GCST90032559	SM23-33	K11_CHOLELITH	24	-0.0050838	0.0699274	0.942044	-0.019849	0.0987804	0.840745	-0.0556167	0.195915	0.779156	/	/	23.3989	22	0.379508	23.4804	23	0.433026	0.00179823	0.0064926	0.784391
GCST90032560	Sorangium	K11_CHOLELITH	21	0.0125076	0.103161	0.903499	0.0356424	0.110946	0.748013	-0.231808	0.223242	0.312131	/	/	42.865	19	0.00135253	46.2776	20	0.000738228	0.0128572	0.0104539	0.233747
GCST90032561	Spirillospora	K11_CHOLELITH	19	0.280451	0.242907	0.24827	-0.00547507	0.130961	0.966653	-0.595256	0.582156	0.320875	/	/	127.966	17	4.61266e-19	148.223	18	1.64527e-22	0.028532	0.0173929	0.119285
GCST90032562	Spirochaetia	K11_CHOLELITH	41	0.0280142	0.0635503	0.659343	0.0467883	0.0858735	0.585856	-0.0160066	0.121022	0.895458	/	/	48.1465	39	0.149537	48.3738	40	0.170733	0.00194971	0.00454354	0.6702
GCST90032563	Sporomusales	K11_CHOLELITH	14	-0.187082	0.132579	0.158217	-0.0657464	0.160156	0.681428	-0.6208	0.254477	0.0311857	/	/	11.982	12	0.447125	15.7271	13	0.264182	0.0124961	0.00645721	0.0768814
GCST90032564	Staphylococcus A fleurettii	K11_CHOLELITH	19	0.0118077	0.0365146	0.746416	0.0234326	0.0413228	0.570673	0.113368	0.0906492	0.228014	/	/	30.9117	17	0.0204716	33.6223	18	0.0140179	-0.0101635	0.00832438	0.238777
GCST90032565	Staphylococcus aureus	K11_CHOLELITH	20	0.00762024	0.0580366	0.895538	0.0846692	0.0811823	0.296971	-0.124545	0.151833	0.422788	/	/	17.6266	18	0.480495	18.5139	19	0.48839	0.00629372	0.00668125	0.358666
GCST90032566	Stappia	K11_CHOLELITH	18	0.0728123	0.0753223	0.333706	0.0737007	0.107629	0.493493	0.109717	0.144262	0.457995	/	/	13.8703	16	0.608375	13.9603	17	0.669912	-0.00167573	0.00558676	0.76808
GCST90032567	Streptacidiphilus	K11_CHOLELITH	15	0.0225797	0.088698	0.799056	-0.0555872	0.12177	0.648035	0.121802	0.309173	0.699997	/	/	12.0856	13	0.520634	12.1979	14	0.590416	-0.00264986	0.00790981	0.742962
GCST90032568	Streptococcus sanguinis	K11_CHOLELITH	17	-0.0489708	0.0457102	0.28402	-0.00453887	0.0616234	0.941285	0.0146134	0.0981981	0.883681	/	/	11.6312	15	0.706701	12.1665	16	0.732443	-0.00458566	0.00626793	0.475685
GCST90032569	Succiniclasticum	K11_CHOLELITH	45	0.00210362	0.0363292	0.953825	-0.0198925	0.0484039	0.681095	0.0605831	0.0734736	0.414174	/	/	53.1359	43	0.138314	54.1733	44	0.139961	-0.00465008	0.0050752	0.364653
GCST90032570	Succinivibrionaceae	K11_CHOLELITH	48	-0.0388697	0.0257318	0.130898	-0.0235457	0.0363306	0.516923	0.0313828	0.0525727	0.553474	/	/	36.9416	46	0.827385	39.2898	47	0.780423	-0.00751174	0.00490198	0.132275
GCST90032571	Succinivibrio	K11_CHOLELITH	46	-0.0172065	0.0232931	0.460092	-0.00189887	0.0335574	0.954875	0.0339318	0.0536123	0.530068	/	/	45.5913	44	0.405722	46.7527	45	0.400317	-0.00590096	0.00557376	0.295513
GCST90032572	Syntrophomonadia	K11_CHOLELITH	19	-0.133839	0.145331	0.357088	-0.0524165	0.1837	0.775385	0.0713932	0.305663	0.818109	/	/	23.7469	17	0.126477	24.5662	18	0.137339	-0.00544641	0.00711152	0.454265
GCST90032573	Syntrophorhabdaceae	K11_CHOLELITH	21	0.0338816	0.0717856	0.636939	-0.00915897	0.0986557	0.926032	-0.0126446	0.161127	0.93827	/	/	18.0806	19	0.517061	18.1846	20	0.575248	0.00175359	0.00543695	0.750571
GCST90032574	Syntrophorhabdia	K11_CHOLELITH	13	0.0595265	0.114356	0.602688	-0.100716	0.148855	0.498656	-0.383161	0.294319	0.219568	/	/	9.75847	11	0.552235	12.4076	12	0.413525	0.0120061	0.00737652	0.131885
GCST90032575	Tannerellaceae	K11_CHOLELITH	23	-0.0555191	0.0369771	0.13324	-0.0738333	0.038025	0.0521729	-0.0129408	0.108346	0.906063	/	/	50.463	21	0.000314397	50.8852	22	0.000444654	-0.00413033	0.00985376	0.679353
GCST90032576	Tepidanaerobacteraceae	K11_CHOLELITH	12	0.115657	0.0705351	0.101066	0.154981	0.0946283	0.101466	0.079779	0.156315	0.620867	/	/	12.5157	10	0.252026	12.6005	11	0.320239	0.00197685	0.00759467	0.799918
GCST90032577	Terrisporobacter othiniensis	K11_CHOLELITH	12	0.0109765	0.0468339	0.814697	-0.0437704	0.0607593	0.471285	0.0631396	0.105699	0.563553	/	/	12.9416	10	0.226954	13.3403	11	0.271664	-0.00443249	0.00798558	0.591051
GCST90032578	Terrisporobacter	K11_CHOLELITH	17	0.0146477	0.0389148	0.706617	0.0130575	0.05166	0.800454	-0.0533611	0.095222	0.583489	/	/	19.3444	15	0.198549	20.1381	16	0.214067	0.00643591	0.00820399	0.444969
GCST90032579	Thermococcaceae	K11_CHOLELITH	23	0.0682375	0.0804485	0.396319	-0.0144918	0.097612	0.881977	0.042656	0.180061	0.815032	/	/	32.502	21	0.0520387	32.5415	22	0.0686208	0.00113302	0.00709341	0.874621
GCST90032581	Thermoplasmatota	K11_CHOLELITH	38	0.144842	0.0887928	0.102841	0.0470996	0.0944863	0.618145	0.275381	0.164523	0.102836	/	/	61.0105	36	0.00572965	62.5178	37	0.00545215	-0.00489555	0.00519109	0.351933
GCST90032582	Thermoprotei	K11_CHOLELITH	13	0.0558734	0.138516	0.686675	0.0201844	0.169134	0.905007	-0.435064	0.299893	0.174766	/	/	9.854	11	0.543566	13.1799	12	0.356099	0.0121253	0.00664869	0.0954555
GCST90032583	Thioalkalivibrionaceae	K11_CHOLELITH	13	-0.058932	0.128979	0.647735	-0.047609	0.142858	0.738937	-0.0748276	0.25433	0.774072	/	/	18.9209	11	0.0625286	18.9302	12	0.0902265	0.000585041	0.00794041	0.942589
GCST90032584	TMED109	K11_CHOLELITH	19	-0.038024	0.0644471	0.555189	-0.044884	0.0912896	0.622955	0.0957321	0.192084	0.624597	/	/	20.2909	17	0.259624	20.9452	18	0.282189	-0.00619798	0.00837112	0.46916
GCST90032585	Treponema D	K11_CHOLELITH	99	-0.0177445	0.0421015	0.673412	0.0389794	0.0487212	0.423682	0.0443127	0.0937838	0.637632	/	/	172.61	97	3.65319e-06	173.587	98	3.95278e-06	-0.00433794	0.00585456	0.460514
GCST90032586	Treponemataceae	K11_CHOLELITH	105	-0.0470494	0.042988	0.273746	0.0161662	0.0542592	0.765746	0.0165763	0.0914478	0.856516	/	/	133.561	103	0.0230524	134.368	104	0.0241339	-0.00364363	0.00461983	0.432102
GCST90032587	Turicibacteraceae	K11_CHOLELITH	16	0.0458925	0.034102	0.178385	0.025671	0.0413837	0.535049	0.0500826	0.0801026	0.541878	/	/	21.0355	14	0.100726	21.0406	15	0.135537	-0.000583772	0.0100184	0.954357
GCST90032588	Turicibacter sp001543345	K11_CHOLELITH	20	0.0480785	0.031395	0.125669	0.0269724	0.0359274	0.452804	0.07995	0.0745482	0.297682	/	/	31.3431	18	0.0262641	31.7335	19	0.0334826	-0.00357572	0.00755096	0.641517
GCST90032589	Turicibacter	K11_CHOLELITH	17	0.0126076	0.0336441	0.707859	-0.00416548	0.0398648	0.91678	0.0644001	0.0888635	0.479784	/	/	24.7773	15	0.0530148	25.4366	16	0.0624885	-0.00664744	0.0105219	0.537045
GCST90032590	UBA1033 sp001695555	K11_CHOLELITH	16	-0.0615314	0.112473	0.584325	-0.0392545	0.104676	0.707654	-0.10115	0.257743	0.700638	/	/	35.1452	14	0.00139903	35.2196	15	0.00228795	0.00188319	0.0109331	0.865709
GCST90032592	UBA1066	K11_CHOLELITH	20	-0.101047	0.0833024	0.225122	-0.0347628	0.112314	0.756929	-0.0630859	0.210521	0.767865	/	/	20.3525	18	0.31333	20.3965	19	0.371084	-0.00113915	0.00577292	0.845784
GCST90032593	UBA11471 sp000434215	K11_CHOLELITH	16	-0.0109419	0.028108	0.697069	-0.000393573	0.0380052	0.991737	0.00475997	0.0660847	0.943598	/	/	12.2165	14	0.588921	12.2854	15	0.657309	-0.00196839	0.00749771	0.796735
GCST90032594	UBA11471	K11_CHOLELITH	17	-0.0158099	0.0241423	0.512556	-0.0161387	0.0323296	0.617644	-0.017182	0.0551202	0.759545	/	/	13.0707	15	0.596839	13.0714	16	0.667528	0.000200437	0.00723846	0.978274
GCST90032596	UBA11963 sp002362595	K11_CHOLELITH	17	-0.177794	0.225039	0.429494	0.0901983	0.0615795	0.142991	-0.196983	0.562355	0.730997	/	/	378.497	15	2.26001e-71	378.532	16	1.13789e-70	0.00146228	0.0390227	0.970602
GCST90032597	UBA11963	K11_CHOLELITH	13	-0.216135	0.266892	0.418042	0.0616304	0.0682992	0.366866	-0.260834	0.612588	0.678472	/	/	369.11	11	2.17876e-72	369.335	12	1.16024e-71	0.00378263	0.0461647	0.936168
GCST90032598	UBA1206 sp000433115	K11_CHOLELITH	23	0.0147825	0.0382412	0.699081	0.0045198	0.035177	0.897763	-0.0941267	0.0963797	0.339873	/	/	59.1558	21	1.71257e-05	63.4069	22	6.90433e-06	0.0133979	0.0109063	0.232865
GCST90032599	UBA1375 sp002305795	K11_CHOLELITH	19	0.07136	0.0507543	0.159727	0.0986556	0.06445	0.125836	0.0567415	0.0957938	0.561427	/	/	23.3086	17	0.13947	23.354	18	0.177349	0.000997653	0.00548274	0.857764
GCST90032600	UBA1407	K11_CHOLELITH	12	0.0666883	0.0982456	0.49727	0.0431418	0.133578	0.746717	0.0972153	0.204972	0.645483	/	/	7.0861	10	0.717293	7.11489	11	0.789704	-0.00127082	0.00748881	0.868633
GCST90032601	UBA1409	K11_CHOLELITH	14	0.0190957	0.0366564	0.602411	-0.0279312	0.0482359	0.562553	0.0114527	0.0836261	0.89334	/	/	9.81034	12	0.632595	9.82068	13	0.708528	0.000821525	0.00807921	0.920687
GCST90032602	UBA1417 sp003531055	K11_CHOLELITH	18	0.0281736	0.0514087	0.58367	-0.0133731	0.0550372	0.808019	0.0553609	0.124749	0.663146	/	/	40.7585	16	0.000602707	40.906	17	0.000962712	-0.00268323	0.0111505	0.812892
GCST90032603	UBA1446 sp002329245	K11_CHOLELITH	15	-0.041674	0.0830586	0.615849	-0.000671973	0.0937282	0.99428	-0.0610485	0.203003	0.768378	/	/	23.2015	13	0.0393205	23.2213	14	0.0567619	0.000991323	0.00940501	0.917665
GCST90032604	UBA1448 sp002329405	K11_CHOLELITH	13	-0.0937721	0.0972369	0.334862	-0.141765	0.113478	0.211564	0.43909	0.20649	0.0569302	/	/	13.7288	11	0.248364	23.4139	12	0.0244107	-0.0241234	0.0086598	0.0177229
GCST90032605	UBA1448	K11_CHOLELITH	12	-0.183385	0.0804482	0.0226349	-0.191348	0.0967393	0.047932	0.300346	0.231558	0.223735	/	/	10.7995	10	0.373355	15.977	11	0.141986	-0.0197729	0.00903044	0.0533732
GCST90032606	UBA1611	K11_CHOLELITH	12	0.0261039	0.0929077	0.778737	0.0443336	0.117903	0.706904	-0.0652924	0.288618	0.825584	/	/	13.3015	10	0.207301	13.4518	11	0.264824	0.0033615	0.00999909	0.743682
GCST90032607	UBA1777 sp002320035	K11_CHOLELITH	15	0.0331419	0.0588576	0.573376	-0.000323942	0.0783369	0.996701	-0.0990939	0.121724	0.430257	/	/	5.49529	13	0.962613	7.03558	14	0.933332	0.00765017	0.00616411	0.236505
GCST90032608	UBA1777 sp900316255	K11_CHOLELITH	15	-0.0118921	0.0722837	0.869322	0.0296721	0.0935938	0.751221	0.297297	0.153334	0.0745335	/	/	10.9665	13	0.613622	16.0131	14	0.312575	-0.0154341	0.00687043	0.0426858
GCST90032609	UBA1777 sp900319275	K11_CHOLELITH	11	-0.16383	0.0852503	0.0546366	-0.116861	0.110062	0.288339	-0.361539	0.166762	0.0583042	/	/	8.88211	9	0.448227	10.7397	10	0.378153	0.0113221	0.00830713	0.206026
GCST90032610	UBA1777 sp900319835	K11_CHOLELITH	17	0.045971	0.06386	0.471604	0.0300415	0.0872769	0.730689	0.0932512	0.164598	0.579407	/	/	10.0245	15	0.818199	10.1216	16	0.860202	-0.00201215	0.00645627	0.75959
GCST90032611	UBA2658 sp002841545	K11_CHOLELITH	11	-0.145544	0.0864763	0.0923659	-0.167958	0.122189	0.169264	-0.432452	0.221483	0.0826302	/	/	7.50638	9	0.58455	9.48626	10	0.486659	0.0119255	0.00847534	0.192986
GCST90032612	UBA2821	K11_CHOLELITH	30	0.0495796	0.0294142	0.0918791	0.0433712	0.0417855	0.299294	0.11185	0.0755897	0.150116	/	/	28.6671	28	0.429556	29.4869	29	0.439934	-0.00470821	0.00526152	0.378502
GCST90032613	UBA2922 sp900313925	K11_CHOLELITH	16	0.0678016	0.0611484	0.267515	0.0318751	0.0894234	0.721503	0.312488	0.171232	0.0894176	/	/	13.6035	14	0.47965	15.9242	15	0.387105	-0.011888	0.00780357	0.149924
GCST90032614	UBA3282 sp002493835	K11_CHOLELITH	13	-0.00214137	0.0911581	0.981259	-0.0607523	0.101413	0.549133	0.175126	0.250156	0.498425	/	/	18.032	11	0.0808406	18.9865	12	0.0888547	-0.00857427	0.0112367	0.46148
GCST90032615	UBA3792	K11_CHOLELITH	17	0.016088	0.0620273	0.79535	0.0229973	0.0812123	0.777042	0.0850813	0.160326	0.603411	/	/	19.5066	15	0.191688	19.7924	16	0.229717	-0.00326937	0.00697401	0.645958
GCST90032616	UBA3855 sp900316885	K11_CHOLELITH	17	-0.0366183	0.0639073	0.56665	-0.074752	0.0863013	0.386395	-0.167267	0.20136	0.419175	/	/	18.0421	15	0.260458	18.6074	16	0.289549	0.00558843	0.00815203	0.50347
GCST90032617	UBA5394 sp002409725	K11_CHOLELITH	25	0.0133911	0.0424357	0.752335	-0.0289079	0.0547299	0.597366	-0.00754353	0.0942341	0.936889	/	/	32.1602	23	0.0968578	32.2476	24	0.120969	0.00146577	0.00586054	0.804725
GCST90032618	UBA6382	K11_CHOLELITH	16	-0.0309464	0.045459	0.496027	-0.0552193	0.0612196	0.367064	-0.0598355	0.106393	0.582735	/	/	11.5793	14	0.640051	11.6694	15	0.703857	0.00181347	0.00603828	0.76834
GCST90032619	UBA6398 sp002451695	K11_CHOLELITH	16	0.0673027	0.0543989	0.21601	0.0592113	0.0517514	0.252561	-0.0203555	0.123688	0.871634	/	/	34.2644	14	0.00188662	35.7978	15	0.00189046	0.00808138	0.0102096	0.441831
GCST90032620	UBA6398	K11_CHOLELITH	23	0.0956467	0.0875694	0.274728	0.0107856	0.0361694	0.765553	0.120032	0.226027	0.600955	/	/	303.661	21	5.71948e-52	303.86	22	2.01187e-51	-0.00300972	0.0256115	0.907569
GCST90032621	UBA644	K11_CHOLELITH	15	-0.0393395	0.0417503	0.34606	-0.0382635	0.0497343	0.441681	-0.067093	0.0997516	0.51298	/	/	19.0869	13	0.120435	19.2267	14	0.156466	0.0027045	0.00876316	0.762499
GCST90032622	UBA6960	K11_CHOLELITH	16	0.0286816	0.0983744	0.770627	-0.0252083	0.116102	0.828114	0.108102	0.279625	0.704868	/	/	22.5398	14	0.0681816	22.6894	15	0.0909603	-0.00309119	0.0101414	0.764995
GCST90032623	UBA7102 sp002315655	K11_CHOLELITH	20	-0.00267843	0.0713234	0.970044	0.00517786	0.0870873	0.952589	-0.0624125	0.189437	0.745609	/	/	29.3449	18	0.0443234	29.5353	19	0.0580183	0.00298333	0.00872961	0.736498
GCST90032624	UBA7177 sp002491225	K11_CHOLELITH	20	-0.00528545	0.0709523	0.940618	0.0432717	0.0902004	0.631421	-0.29367	0.177438	0.115245	/	/	21.8167	18	0.240225	25.5572	19	0.143007	0.0135718	0.00772555	0.0959603
GCST90032625	UBA7177	K11_CHOLELITH	21	-0.0234089	0.0565399	0.678856	0.0185127	0.0766675	0.809193	0.0145891	0.146623	0.921783	/	/	15.663	19	0.679628	15.7419	20	0.732499	-0.00178815	0.00636627	0.78184
GCST90032626	UBA7182 sp002491115	K11_CHOLELITH	19	0.0518611	0.07784	0.50525	0.0807685	0.0998919	0.418769	0.21919	0.191734	0.268799	/	/	21.4266	17	0.207787	22.5771	18	0.207368	-0.00592544	0.00620196	0.352758
GCST90032627	UBA7182	K11_CHOLELITH	18	-0.0145309	0.0629487	0.817441	0.0435913	0.0832644	0.600606	-0.135891	0.147485	0.370531	/	/	18.1133	16	0.317307	19.0527	17	0.325518	0.00571041	0.00626873	0.375849
GCST90032628	UBA737 sp002451855	K11_CHOLELITH	17	-0.042732	0.0408394	0.295403	-0.0701241	0.055262	0.204463	-0.185776	0.0858357	0.0469813	/	/	9.66001	15	0.840564	13.2498	16	0.654414	0.01184	0.00624911	0.077579
GCST90032629	UBA737	K11_CHOLELITH	15	0.00907243	0.0506515	0.857848	-0.0624786	0.0540629	0.247818	-0.0573055	0.121728	0.64561	/	/	29.2931	13	0.00594696	30.1116	14	0.00736632	0.00584404	0.00969661	0.557083
GCST90032630	UBA7703	K11_CHOLELITH	14	0.0722851	0.0907163	0.425552	0.152085	0.104589	0.145915	-0.0461687	0.230859	0.84484	/	/	21.3657	12	0.0452755	21.9257	13	0.0565236	0.0047921	0.00854447	0.585225
GCST90032631	UBA7748 sp900314535	K11_CHOLELITH	22	-0.0603923	0.0550543	0.272659	-0.0460576	0.0715349	0.519675	0.0412092	0.102837	0.692871	/	/	24.9057	20	0.205062	26.5982	21	0.184552	-0.00682468	0.00585404	0.257408
GCST90032632	UBA8517	K11_CHOLELITH	14	-0.00288894	0.0715656	0.9678	-0.000384052	0.0948004	0.996768	-0.0586006	0.157314	0.716011	/	/	8.60449	12	0.736289	8.76264	13	0.790625	0.00237258	0.00596611	0.697852
GCST90032633	UBA8621	K11_CHOLELITH	21	-0.0718496	0.0765435	0.347897	-0.0485807	0.0912782	0.594569	-0.0841387	0.176869	0.639703	/	/	27.7868	19	0.0876183	27.7956	20	0.114327	0.000540019	0.00696427	0.939004
GCST90032634	UBA8904	K11_CHOLELITH	19	-0.10422	0.0937082	0.266061	-0.125393	0.118111	0.288391	0.095145	0.244789	0.702337	/	/	26.5173	17	0.0655377	27.7322	18	0.0662492	-0.00865547	0.00980751	0.389797
GCST90032635	UBA9475 sp002161235	K11_CHOLELITH	15	0.0675746	0.0960313	0.481637	0.0758727	0.0907786	0.403268	-0.169117	0.255532	0.519644	/	/	34.4042	13	0.00104457	37.0482	14	0.000725448	0.0125674	0.0125731	0.335774
GCST90032636	UBA9475 sp002161675	K11_CHOLELITH	15	-0.0185878	0.087536	0.831838	0.125552	0.101906	0.217934	0.0750194	0.197667	0.710426	/	/	22.8731	13	0.0432243	23.3705	14	0.0545015	-0.00513869	0.00966483	0.603909
GCST90032637	UBP9	K11_CHOLELITH	25	0.0408119	0.067297	0.54422	-0.0166704	0.0931823	0.858016	0.0779355	0.192075	0.688671	/	/	25.7176	23	0.314376	25.7655	24	0.365169	-0.00124318	0.00600685	0.837862
GCST90032638	UCG-010 sp003150215	K11_CHOLELITH	15	0.0652218	0.0299209	0.0292715	0.103769	0.039806	0.00913748	-0.015745	0.0607873	0.799677	/	/	7.49299	13	0.874993	9.83442	14	0.774187	0.0100519	0.00656915	0.149938
GCST90032639	UNC496MF	K11_CHOLELITH	18	0.15858	0.0906228	0.0801367	0.166681	0.115183	0.147868	0.336449	0.228476	0.160264	/	/	22.5736	16	0.125616	23.5915	17	0.130966	-0.00647816	0.00762691	0.408198
GCST90032640	V9D3004	K11_CHOLELITH	18	0.0361853	0.0385008	0.34729	-0.00402231	0.0509837	0.937117	0.0536364	0.0825927	0.525288	/	/	19.7405	16	0.232135	19.8121	17	0.283955	-0.0014045	0.00583275	0.812772
GCST90032641	Veillonellaceae	K11_CHOLELITH	16	0.0301739	0.0274667	0.271959	0.0556065	0.0361289	0.123776	0.0986824	0.0721636	0.193028	/	/	7.31139	14	0.92204	8.36534	15	0.908302	-0.00693084	0.00675112	0.322011
GCST90032642	Veillonella rogosae	K11_CHOLELITH	16	0.0325687	0.0299917	0.277513	0.0131607	0.0375129	0.725716	0.0693351	0.0626521	0.287091	/	/	18.5414	14	0.183222	19.1399	15	0.207466	-0.00461482	0.00686531	0.512402
GCST90032643	Veillonella	K11_CHOLELITH	9	0.00105232	0.0481883	0.982577	0.0223644	0.047646	0.638793	-0.195349	0.101751	0.0963481	/	/	11.2256	7	0.129076	18.3141	8	0.0189908	0.0317346	0.0150942	0.0736067
GCST90032644	Victivallis sp002998355	K11_CHOLELITH	13	-0.043373	0.0291073	0.136197	-0.0727978	0.0333149	0.0288783	-0.000754096	0.0714248	0.991765	/	/	17.487	11	0.0942717	18.1726	12	0.11055	-0.00682618	0.010395	0.524888
