# Supplementary material for: Integrated Metagenomic and Metabolomic Analyses Reveal a Microbiota–Metabolite Axis Associated with Gallstone Pathogenesis
Source: Metabolites. 2025 Oct 31;15(11):714. doi: 10.3390/metabo15110714 (PMC12654344; doi:10.3390/metabo15110714)
Supplement: Supplementary file 1 [file metabolites-15-00714-s001.zip › Table S3.xlsx]

## Sheet: GC_to_GM_5E-8_10000_0.001
Table S3. Reverse causal effects between gut microbiota and cholelithiasis
Exposure FinnGen GWAS ID	Outcome GWAS ID	Gut microbiota	nSNP	b_Inverse.variance.weighted..multiplicative.random.effects.	se_Inverse.variance.weighted..multiplicative.random.effects.	pval_Inverse.variance.weighted..multiplicative.random.effects.	b_Weighted.median	se_Weighted.median	pval_Weighted.median	b_MR.Egger	se_MR.Egger	pval_MR.Egger	Q_MR.Egger	Q_df_MR.Egger	Q_pval_MR.Egger	Q_Inverse.variance.weighted	Q_df_Inverse.variance.weighted	Q_pval_Inverse.variance.weighted	egger_intercept	se	egger_intercept pval
K11_CHOLELITH	GCST90032177	Acidaminococcus sp900315205	74	0.0103764	0.0101686	0.307522	0.027964	0.0172309	0.104611	0.0357654	0.0163362	0.0318144	70.7582	72	0.519304	74.6472	73	0.42449	-0.00306444	0.00155394	0.0524464
K11_CHOLELITH	GCST90032183	Akkermansia muciniphila B	74	0.0179644	0.0275592	0.514499	0.0536979	0.0469318	0.252553	0.0186701	0.0465003	0.689237	67.6721	72	0.622584	67.6725	73	0.654155	-8.51789e-05	0.00442328	0.984689
K11_CHOLELITH	GCST90032185	Alistipes shahii	74	-0.000646975	0.0212866	0.975753	-0.00325244	0.0432896	0.94011	-0.0791866	0.0397655	0.0502381	48.9277	72	0.983021	55.2083	73	0.94017	0.00947944	0.00378254	0.0144672
K11_CHOLELITH	GCST90032202	Bacillus C	74	0.00483759	0.00641292	0.450639	0.014522	0.0116398	0.212174	0.0206186	0.0112399	0.0707236	59.5384	72	0.85287	62.7125	73	0.799311	-0.00190488	0.00106921	0.0790357
K11_CHOLELITH	GCST90032235	Blautia A sp900066355	74	0.00356847	0.0121302	0.768619	-0.00311076	0.0219535	0.887319	-0.0142643	0.0206686	0.492322	65.1619	72	0.702951	66.3604	73	0.695485	0.00215238	0.00196604	0.277262
K11_CHOLELITH	GCST90032257	CAG-177 sp002438685	74	-0.0224947	0.0249873	0.367991	0.016529	0.0438729	0.706362	-0.0184146	0.0433308	0.672122	64.0535	72	0.736356	64.0678	73	0.762988	-0.000492464	0.00412174	0.905228
K11_CHOLELITH	GCST90032260	CAG-177 sp003538135	74	-0.00678835	0.0217625	0.755094	0.0213472	0.037675	0.570976	0.00125	0.0361047	0.972477	69.9249	72	0.547319	70.0047	73	0.577682	-0.00097013	0.00343415	0.778375
K11_CHOLELITH	GCST90032278	CAG-448 sp000433415	74	0.00178626	0.0131375	0.891848	-0.00232436	0.0225857	0.918032	0.00437352	0.0216833	0.84072	70.7039	72	0.521129	70.7268	73	0.553601	-0.000312271	0.00206253	0.880082
K11_CHOLELITH	GCST90032289	CAG-488	74	-0.00316366	0.0123096	0.797173	-0.00737019	0.0226841	0.745253	0.000260588	0.0215508	0.990386	62.8172	72	0.771627	62.8579	73	0.795557	-0.000413301	0.00204996	0.840787
K11_CHOLELITH	GCST90032390	Faecalitalea cylindroides	74	-0.00659633	0.0125735	0.599845	0.0125914	0.024207	0.602954	-0.00446738	0.0227846	0.845107	58.6574	72	0.871309	58.6715	73	0.888305	-0.00025696	0.00216732	0.905953
K11_CHOLELITH	GCST90032416	Geobacteraceae	74	0.00467918	0.00515507	0.364044	-0.000117047	0.00963859	0.990311	-0.012653	0.00911683	0.169456	55.7779	72	0.921102	61.5972	73	0.82688	0.00209205	0.000867236	0.0184009
K11_CHOLELITH	GCST90032438	Johnsonella ignava	74	0.0104956	0.0103096	0.308661	-0.0215079	0.0153428	0.160967	-0.0102964	0.0165755	0.536441	72.0306	72	0.47682	74.565	73	0.427117	0.00250957	0.0015767	0.115843
K11_CHOLELITH	GCST90032472	Megamonas	74	-0.0238845	0.0160692	0.137185	-0.00111145	0.0272294	0.967441	0.00183609	0.0264532	0.944856	69.5657	72	0.559397	71.0879	73	0.541543	-0.00310466	0.00251642	0.221304
K11_CHOLELITH	GCST90032491	NK4A144	74	0.0029149	0.00748622	0.697003	0.0188596	0.0106704	0.0771502	0.0222315	0.0119005	0.0658143	82.6963	72	0.182568	87.5685	73	0.117407	-0.00233149	0.001132	0.0430516
K11_CHOLELITH	GCST90032521	Prevotella sp002437565	74	0.0146312	0.0183261	0.424649	0.0374687	0.032345	0.246698	0.0405889	0.0314294	0.200685	64.4051	72	0.725929	65.5033	73	0.721513	-0.00313306	0.00298964	0.298156
K11_CHOLELITH	GCST90032548	Ruminococcus A sp000432335	74	-0.00312559	0.0126722	0.805179	0.0260611	0.020056	0.193801	0.0189608	0.020464	0.357258	75.9531	72	0.352371	77.9316	73	0.324841	-0.00266592	0.00194664	0.175101
K11_CHOLELITH	GCST90032580	Thermococci	74	-0.0121358	0.00553051	0.0282106	-0.0111198	0.010231	0.277091	-0.00918518	0.0098676	0.355046	60.3768	72	0.833947	60.5208	73	0.851358	-0.000356141	0.00093863	0.705488
K11_CHOLELITH	GCST90032591	UBA1066 sp900317515	74	0.0017982	0.00678727	0.791058	0.00559592	0.0115026	0.626618	-0.000904083	0.0112419	0.936125	70.1379	72	0.540153	70.231	73	0.570146	0.000326151	0.00106933	0.761242
K11_CHOLELITH	GCST90032595	UBA1191	74	-0.00449477	0.00967926	0.642382	-0.0324066	0.0192104	0.0916164	-0.0131755	0.0194294	0.499866	47.4943	72	0.988614	47.8157	73	0.990123	0.00104774	0.00184815	0.572536
