# Supplementary material for: Integrated Metagenomic and Metabolomic Analyses Reveal a Microbiota–Metabolite Axis Associated with Gallstone Pathogenesis
Source: Metabolites. 2025 Oct 31;15(11):714. doi: 10.3390/metabo15110714 (PMC12654344; doi:10.3390/metabo15110714)
Supplement: Supplementary file 1 [file metabolites-15-00714-s001.zip › Table S4.xlsx]

## Sheet: Sheet1
Table S4. Causal effects between plasma metabolites and cholelithiasis
Exposure GWAS ID	Metabolites	Outcome	nSNP	b_Inverse.variance.weighted..multiplicative.random.effects.	se_Inverse.variance.weighted..multiplicative.random.effects.	adj.Pval_Inverse.variance.weighted	b_Weighted.median	se_Weighted.median	adj.pval_Weighted.median	b_MR.Egger	se_MR.Egger	adj.pval_MR.Egger	b_MR-PRESSO	Pval_MR-PRESSO	Q_MR.Egger	Q_df_MR.Egger	Q_pval_MR.Egger	Q_Inverse.variance.weighted	Q_df_Inverse.variance.weighted	Q_pval_Inverse.variance.weighted	egger_intercept	se	egger_intercept pval
GCST90199794	1-oleoyl-GPE (18:1)	CHOLELITH	7	0.0832427	0.0210506	0.00767231	0.0879211	0.0404013	0.0295406	0.151284	0.126656	0.285871	0.0832427	0.819	2.31971	5	0.803368	2.62773	6	0.853907	-0.00871397	0.0157009	0.602808
GCST90199843	Chiro-inositol	CHOLELITH	15	0.179634	0.0519456	0.038078	0.180553	0.0511957	0.000420742	0.257533	0.0817203	0.00765113	0.179634	0.11	104.38	13	2.33847e-16	116.348	14	3.25626e-18	-0.01585	0.0129825	0.243816
GCST90199893	Cis-4-decenoate (10:1n6)	CHOLELITH	8	0.104426	0.0303849	0.0392459	0.108314	0.0456051	0.0175473	0.151548	0.0744594	0.0880138	0.104426	0.598	5.30883	6	0.504856	5.80987	7	0.562118	-0.00596292	0.00842415	0.505599
GCST90200026	Glycodeoxycholate	CHOLELITH	8	0.141422	0.0392926	0.0235201	0.128691	0.0545924	0.0184085	0.139915	0.0904718	0.172944	0.141422	0.41	7.83582	6	0.25038	7.83629	7	0.347251	0.00018836	0.00998837	0.985566
GCST90200263	(2 or 3)-decenoate (10:1n7 or n8)	CHOLELITH	10	0.141891	0.030739	0.000608506	0.177784	0.0186223	1.33788e-21	0.20391	0.0399814	0.000929706	0.141891	0.101	29.147	8	0.000298804	44.6409	9	1.07505e-06	-0.018085	0.00876979	0.0731112
GCST90200270	2-methoxyhydroquinone sulfate (1)	CHOLELITH	12	0.11238	0.0298927	0.0149001	0.151168	0.018332	1.63614e-16	0.169	0.0364878	0.000933783	0.11238	0.055	39.5281	10	2.05124e-05	58.5157	11	1.74712e-08	-0.0178933	0.00816412	0.0531826
GCST90200272	3-hydroxyoctanoylcarnitine (1)	CHOLELITH	14	0.138047	0.0228619	5.45059e-07	0.175358	0.0174159	7.5883e-24	0.168911	0.034072	0.000332184	0.138047	0.076	37.4408	12	0.000189447	41.9727	13	6.61686e-05	-0.00936902	0.00777388	0.251358
GCST90200492	X-12411	CHOLELITH	10	0.0534716	0.0145721	0.0200173	0.0583579	0.0355418	0.1006	0.0873558	0.062057	0.196878	0.0534716	0.983	2.18656	8	0.974752	2.55651	9	0.979325	-0.00495507	0.00814669	0.559902
GCST90200538	X-17010	CHOLELITH	19	0.0435897	0.011489	0.013834	0.0408714	0.0194156	0.0352841	0.0508686	0.0173354	0.00926194	0.0435897	0.69	14.7215	17	0.615532	15.0918	18	0.655654	-0.00287033	0.00471699	0.550894
GCST90200568	X-19438	CHOLELITH	9	-0.0679964	0.0170145	0.00692646	-0.0560909	0.03192	0.0788779	-0.053795	0.0492528	0.310894	-0.0679964	0.935	3.4858	7	0.836728	3.59895	8	0.891376	-0.0028669	0.00852271	0.74644
GCST90200679	N-acetylarginine	CHOLELITH	13	0.120538	0.0328845	0.0192	0.168292	0.0169359	2.87248e-23	0.191587	0.0485565	0.00228975	0.120538	0.124	56.9412	11	3.41133e-08	74.8369	12	3.94438e-11	-0.0211615	0.0113812	0.0899146
GCST90200680	5-acetylamino-6-formylamino-3-methyluracil	CHOLELITH	12	0.145784	0.0240707	6.49208e-07	0.15993	0.0166928	9.63072e-22	0.192591	0.035436	0.000286903	0.145784	0.077	26.5139	10	0.00310713	34.1486	11	0.000342001	-0.0128193	0.00755452	0.120567
GCST90200695	2'-o-methyluridine	CHOLELITH	10	0.143946	0.0154444	1.62425e-17	0.157538	0.0132641	1.5594e-32	0.174834	0.0196483	2.01463e-05	0.143946	0.344	8.5874	8	0.378288	13.3776	9	0.146253	-0.0116434	0.00551174	0.0676136
GCST90200696	N6,N6-dimethyllysine	CHOLELITH	10	0.158287	0.0218641	3.15099e-10	0.170162	0.0160861	3.76129e-26	0.209152	0.0323609	0.000195577	0.158287	0.089	15.0807	8	0.057596	22.2282	9	0.00818314	-0.0160412	0.00823804	0.0873672
GCST90200697	N2-acetyl,N6,N6-dimethyllysine	CHOLELITH	10	0.143966	0.0252552	2.78832e-06	0.161112	0.0172284	8.63626e-21	0.179841	0.0375739	0.00137946	0.143966	0.166	22.413	8	0.0042056	26.8492	9	0.00148137	-0.0106553	0.00846766	0.243745
GCST90200698	N2-acetyl,N6-methyllysine	CHOLELITH	15	0.130978	0.0224549	1.52509e-06	0.149203	0.0155025	6.30277e-22	0.170263	0.0342425	0.000255165	0.130978	0.146	38.5615	13	0.000234836	45.0317	14	4.03137e-05	-0.0116142	0.00786391	0.163513
GCST90200893	Taurine to cystein	CHOLELITH	17	-0.103909	0.0207495	9.63534e-05	-0.100004	0.0362884	0.00585454	-0.0480705	0.0675717	0.487754	-0.103909	0.901	8.89883	15	0.882748	9.70736	16	0.881457	-0.00622277	0.00692046	0.382762
GCST90201001	Serine to alpha-ketobutyrat	CHOLELITH	9	0.0693061	0.0136256	7.29565e-05	0.0687599	0.0411597	0.0948082	0.0598742	0.0915604	0.534042	0.0693061	0.992	1.4515	7	0.983941	1.46357	8	0.993296	0.00107659	0.00979803	0.915589
GCST90199630	Phenylacetate	CHOLELITH	17	0.108564	0.0256579	0.00325426	0.151845	0.0171713	9.32044e-19	0.202503	0.0212514	9.39194e-08	/	/	17.1635	15	0.309184	58.3602	16	9.86326e-07	-0.0240325	0.00400522	2.43131e-05
GCST90199631	3-methyl-2-oxovalerate	CHOLELITH	21	0.145925	0.0357727	0.00527142	0.123144	0.041575	0.00305664	0.265664	0.046263	1.55751e-05	/	/	75.3158	19	1.17667e-08	119.362	20	3.74228e-16	-0.0266096	0.0079827	0.00349218
GCST90199632	Tartarate	CHOLELITH	17	0.113855	0.0278628	0.00557968	0.165707	0.0182727	1.20594e-19	0.186534	0.0354934	9.69276e-05	/	/	55.5161	15	1.46225e-06	83.1678	16	4.44691e-11	-0.0189816	0.0069444	0.0153926
GCST90200486	X-12261	CHOLELITH	19	0.0605901	0.0182974	0.059072	0.0525741	0.0288926	0.0688136	-0.000421464	0.0444042	0.992537	/	/	10.7927	17	0.867135	13.2468	18	0.776707	0.00795732	0.00507948	0.135641
GCST90200215	4-ethylcatechol sulfate	CHOLELITH	12	0.0966627	0.0294031	0.0615284	0.079142	0.0376585	0.0355908	0.156815	0.089447	0.110115	/	/	12.6514	10	0.243822	13.2965	11	0.274389	-0.00737255	0.0103244	0.491504
GCST90200844	Aspartate to phosphat	CHOLELITH	10	-0.0649286	0.0200223	0.0690418	-0.0406228	0.0442388	0.358482	-0.0238592	0.103423	0.823342	/	/	2.93158	8	0.938578	3.10846	9	0.959839	-0.00476446	0.0113284	0.685136
GCST90199700	3-hydroxylaurate	CHOLELITH	11	-0.0793677	0.0245746	0.0694046	-0.0852387	0.031411	0.00665444	-0.130941	0.0542932	0.0391376	/	/	12.3635	9	0.193582	13.9172	10	0.1768	0.0169953	0.0159806	0.315258
GCST90200147	N,N,N-trimethyl-5-aminovalerate	CHOLELITH	19	0.0480357	0.0151266	0.0747662	0.0490278	0.0246706	0.0468897	0.0311674	0.0378449	0.421596	/	/	13.0975	17	0.729637	13.3507	18	0.770334	0.00301723	0.00599612	0.621283
GCST90200167	Glutamine conjugate of C6H10O2 (2)	CHOLELITH	7	0.129638	0.0406224	0.0762652	0.160187	0.0550979	0.0036455	0.0940359	0.101427	0.396409	/	/	5.6988	5	0.336638	5.8715	6	0.437738	0.00404525	0.0103923	0.713114
GCST90200822	Phosphate to valin	CHOLELITH	14	-0.168641	0.0530346	0.07641	-0.0513229	0.0368283	0.163446	-0.273829	0.1065	0.0244927	/	/	84.1408	12	6.65619e-13	93.1719	13	3.44654e-14	0.0192427	0.0169554	0.278578
GCST90199981	2-acetamidophenol sulfate	CHOLELITH	18	-0.211058	0.0671158	0.0802644	-0.0412587	0.0439273	0.347603	-0.407218	0.120935	0.00392211	/	/	101.79	16	1.59821e-14	124.633	17	2.01042e-18	0.031496	0.0166216	0.076325
GCST90200404	Ornithine	CHOLELITH	6	0.0790797	0.0254672	0.0887481	0.0958473	0.0434822	0.027504	0.13824	0.0766947	0.145819	/	/	2.03387	4	0.72953	2.77632	5	0.734424	-0.00855749	0.00993145	0.437468
GCST90200847	Phosphate to tryptopha	CHOLELITH	6	-0.0636006	0.0206754	0.0917386	-0.0592655	0.0512336	0.247366	-0.0325163	0.174737	0.861433	/	/	1.11133	4	0.892471	1.14504	5	0.950041	-0.00332667	0.0181198	0.863264
GCST90199812	3-(3-hydroxyphenyl)propionate	CHOLELITH	14	0.0629573	0.0204396	0.0934339	0.0463624	0.0358032	0.195346	0.0226161	0.0477494	0.644255	/	/	8.39377	12	0.753651	9.35151	13	0.745908	0.00554771	0.0056688	0.347076
GCST90199782	Glutamine conjugate of C7H12O2	CHOLELITH	19	-0.0265713	0.00880811	0.108418	-0.022092	0.0139458	0.113163	-0.0235582	0.0134525	0.0979307	/	/	15.1806	17	0.582474	15.282	18	0.642525	-0.00144519	0.00453981	0.754107
GCST90200161	2-hydroxyarachidate	CHOLELITH	13	-0.0593182	0.0200372	0.119478	-0.085863	0.0348059	0.0136286	-0.0343568	0.059358	0.574381	/	/	7.87258	11	0.72467	8.08542	12	0.77842	-0.00399447	0.00865841	0.653543
GCST90200576	X-21285	CHOLELITH	15	0.203333	0.0685835	0.12117	0.105491	0.0429849	0.0141223	0.556617	0.187514	0.0108802	/	/	86.0981	13	7.75147e-13	112.519	14	1.81362e-17	-0.0470231	0.0235428	0.067159
GCST90200448	N-stearoyl-sphinganine (d18:0/18:0)	CHOLELITH	18	-0.0439218	0.0147941	0.123073	-0.0433686	0.0241357	0.0723575	-0.033751	0.0334378	0.32782	/	/	12.2051	16	0.729743	12.3318	17	0.77964	-0.00202959	0.00570162	0.726515
GCST90200626	X-24418	CHOLELITH	15	-0.0349894	0.011963	0.126983	-0.0411903	0.0147081	0.00510194	-0.0646401	0.0209159	0.00860299	/	/	11.0579	13	0.605968	14.0404	14	0.446705	0.00888231	0.00514321	0.107836
GCST90200003	P-cresol glucuronide	CHOLELITH	11	0.0584847	0.0199875	0.129892	0.0374982	0.0297231	0.207099	0.0370864	0.0338147	0.301226	/	/	7.9071	9	0.543535	8.5825	10	0.57213	0.00436037	0.0053057	0.432407
GCST90199733	1-palmitoyl-GPC (16:0)	CHOLELITH	8	0.0616734	0.021312	0.129949	0.0662918	0.0460465	0.149961	0.108548	0.107021	0.349596	/	/	2.22043	6	0.898351	2.43693	7	0.931771	-0.00640696	0.0137697	0.658129
GCST90201020	Paraxanthine to 5-acetylamino-6-formylamino-3-methyluraci	CHOLELITH	11	0.021109	0.00731479	0.130143	0.0170131	0.00962404	0.0770992	-0.00160629	0.0146901	0.915328	/	/	3.34194	9	0.949183	7.03451	10	0.722183	0.0133455	0.00694498	0.0868329
GCST90200534	X-16580	CHOLELITH	11	0.0743993	0.0255807	0.130405	0.0842565	0.0400822	0.0355451	-0.00545143	0.0698406	0.939492	/	/	6.17309	9	0.722477	7.75378	10	0.652873	0.0138146	0.0109879	0.240306
GCST90200015	N-acetylkynurenine (2)	CHOLELITH	13	0.0350512	0.0120973	0.131676	0.0205664	0.028445	0.469666	0.0382118	0.0508645	0.468273	/	/	3.67531	11	0.978471	3.68005	12	0.988543	-0.00067034	0.00974248	0.946379
GCST90199863	16a-hydroxy DHEA 3-sulfate	CHOLELITH	14	-0.0566801	0.0198708	0.141258	-0.0570927	0.029514	0.0530607	-0.0729289	0.0336599	0.0511011	/	/	12.7702	12	0.385964	13.1615	13	0.435414	0.00359901	0.00593485	0.555535
GCST90199741	Gamma-glutamylglycine	CHOLELITH	13	0.0437574	0.0153973	0.142691	0.045745	0.0246843	0.0638533	0.038574	0.0398309	0.353634	/	/	8.05598	11	0.708281	8.07774	12	0.779026	0.000803419	0.00544551	0.885377
GCST90200529	X-16397	CHOLELITH	10	0.0662417	0.0235455	0.146044	0.0795792	0.0386737	0.0396178	0.00322379	0.0777069	0.967925	/	/	4.82149	8	0.776474	5.59317	9	0.779843	0.0123441	0.0140522	0.405309
GCST90199831	1-stearoyl-2-oleoyl-GPE (18:0/18:1)	CHOLELITH	10	0.130774	0.0464697	0.148832	0.117673	0.0538886	0.0289887	0.00764133	0.0966673	0.938936	/	/	12.6729	8	0.123611	15.9141	9	0.0686962	0.0146697	0.0102555	0.19047
GCST90199643	Glycodeoxycholate 3-sulfate	CHOLELITH	9	0.0337001	0.0119533	0.149724	0.0416649	0.0310989	0.180325	0.0733052	0.0620432	0.275976	/	/	1.35929	7	0.986786	1.84495	8	0.985402	-0.00539756	0.00774523	0.508348
GCST90200211	3-hydroxypyridine glucuronide	CHOLELITH	11	0.0610529	0.0223906	0.186569	0.0802786	0.0332978	0.0159119	0.0238432	0.0624255	0.711364	/	/	8.2723	9	0.506955	8.68934	10	0.561818	0.00589491	0.00912829	0.534535
GCST90200219	Cholic acid glucuronide	CHOLELITH	11	0.0854686	0.0316646	0.1986	0.0742426	0.0389057	0.0563561	0.0735248	0.067861	0.306775	/	/	14.5653	9	0.10359	14.6313	10	0.146092	0.00188937	0.00935336	0.844409
GCST90200405	Retinol (Vitamin A)	CHOLELITH	13	0.0697948	0.0261358	0.203931	0.0724952	0.0343952	0.0350562	0.0828939	0.0465893	0.102809	/	/	13.5842	11	0.256859	13.7321	12	0.318145	-0.00290178	0.00838702	0.735881
GCST90200533	X-15486	CHOLELITH	9	-0.0475374	0.0177899	0.20689	-0.0646194	0.0271067	0.0171306	-0.086179	0.0361577	0.0486368	/	/	4.67458	7	0.699606	6.32115	8	0.611307	0.0131232	0.010227	0.240273
GCST90200585	X-21829	CHOLELITH	12	0.168602	0.0630463	0.209702	0.0821811	0.040866	0.0443267	0.350505	0.105813	0.00784619	/	/	85.9812	10	3.34226e-14	121.135	11	1.07144e-20	-0.0354053	0.0175098	0.0707408
GCST90200421	Salicylate	CHOLELITH	9	0.0711839	0.0274837	0.213252	0.0571254	0.0393736	0.14682	0.0713379	0.0621801	0.288962	/	/	6.52882	7	0.479527	6.52883	8	0.588211	-2.17103e-05	0.0076454	0.997814
GCST90199626	Xanthurenate	CHOLELITH	17	0.157248	0.0609195	0.215345	0.0623277	0.0374245	0.0958275	0.384352	0.172375	0.0414683	/	/	117.376	15	6.10243e-18	132.772	16	1.85575e-20	-0.0297814	0.0212317	0.181067
GCST90199867	Tridecenedioate (C13:1-DC)	CHOLELITH	12	-0.0798054	0.0311735	0.215476	-0.0811003	0.0401157	0.0432115	-0.112831	0.0770762	0.173937	/	/	13.4307	10	0.200578	13.73	11	0.248298	0.00452919	0.00959498	0.647032
GCST90199676	1-oleoylglycerol (18:1)	CHOLELITH	21	0.166779	0.0643832	0.216462	0.0919276	0.0393153	0.0193762	0.413456	0.117233	0.00225407	/	/	136.567	19	8.25565e-20	178.593	20	1.82965e-27	-0.0316637	0.0130948	0.0258163
GCST90199677	3-methyl-2-oxobutyrate	CHOLELITH	17	-0.0357646	0.0139523	0.216622	-0.0207936	0.0148528	0.161519	-0.00785981	0.0162166	0.634906	/	/	16.1639	15	0.371244	23.2411	16	0.10744	-0.0106124	0.00414106	0.0216441
GCST90199957	3-(3-hydroxyphenyl)propionate sulfate	CHOLELITH	17	-0.0680948	0.0268788	0.216639	-0.0793059	0.035885	0.0271051	-0.0584382	0.068182	0.40488	/	/	18.2029	15	0.252149	18.2321	16	0.310484	-0.00114847	0.00740758	0.878857
GCST90199839	Taurocholenate sulfate	CHOLELITH	15	0.0688013	0.026272	0.216726	0.0766381	0.0391779	0.0504464	0.092315	0.0655529	0.182521	/	/	12.3742	13	0.497222	12.531	14	0.563737	-0.00300508	0.0075889	0.69854
GCST90200886	Phenylpyruvate to 4-hydroxyphenylpyruvat	CHOLELITH	12	-0.0911562	0.0347519	0.217862	-0.0456636	0.038185	0.231755	-0.266893	0.118798	0.0484576	/	/	15.0929	10	0.128713	18.6677	11	0.0673256	0.0197977	0.0128639	0.154821
GCST90199972	Sphingomyelin (d18:1/24:1, d18:2/24:0)	CHOLELITH	17	-0.0340874	0.0133623	0.217932	-0.015313	0.0168028	0.362119	-0.0200667	0.0211845	0.35853	/	/	14.7524	15	0.469397	15.4958	16	0.488669	-0.00418996	0.00485949	0.40214
GCST90199852	5alpha-androstan-3beta,17alpha-diol disulfate	CHOLELITH	27	0.0529859	0.0206486	0.21818	0.0678367	0.028266	0.0163979	0.103779	0.0459234	0.0327975	/	/	31.6092	25	0.169632	33.5382	26	0.147051	-0.00631222	0.00511044	0.228252
GCST90200277	Bilirubin degradation product, C16H18N2O5 (1)	CHOLELITH	15	-0.0581567	0.0220745	0.218413	-0.0720603	0.0304574	0.0179842	-0.0764499	0.0399319	0.0778224	/	/	14.437	13	0.343806	14.7804	14	0.393326	0.00331623	0.00596302	0.587566
GCST90200177	N-methylhydroxyproline	CHOLELITH	8	0.0854918	0.0332558	0.218581	0.0938816	0.0477282	0.0491825	-0.0563545	0.0963951	0.580106	/	/	3.03978	6	0.803838	5.58479	7	0.588977	0.0230142	0.0144262	0.161755
GCST90200653	X-24812	CHOLELITH	9	0.0704695	0.0278015	0.218813	0.0842632	0.0451226	0.061842	0.0398844	0.0780525	0.625073	/	/	5.96673	7	0.543639	6.15062	8	0.630364	0.00400093	0.00932991	0.680936
GCST90200811	Choline to taurocholat	CHOLELITH	7	0.093606	0.0356238	0.218868	0.0488769	0.043605	0.26233	0.0758983	0.0957731	0.464005	/	/	7.93153	5	0.16005	7.99645	6	0.238363	0.00299556	0.0148077	0.847658
GCST90200194	N-lactoyl phenylalanine	CHOLELITH	8	0.0584074	0.0225359	0.219156	0.0569615	0.0496303	0.251086	0.119728	0.100958	0.280481	/	/	1.8018	6	0.936994	2.23881	7	0.945449	-0.00626501	0.0094771	0.533116
GCST90200756	Glycine to pyridoxa	CHOLELITH	18	-0.0511407	0.0201436	0.219332	-0.0374942	0.0316046	0.235484	-0.0559397	0.0442022	0.223797	/	/	13.5972	16	0.628696	13.6131	17	0.694275	0.000690359	0.00547234	0.901181
GCST90200799	Spermidine to adenosine 5'-diphosphate (ADP	CHOLELITH	7	-0.0489256	0.0192378	0.219682	-0.0470655	0.038795	0.225059	0.0119557	0.0610593	0.852472	/	/	1.0539	5	0.958103	2.37993	6	0.881656	-0.00929709	0.00807365	0.301583
GCST90200466	X-11632	CHOLELITH	16	0.0220482	0.00874238	0.220771	0.0196973	0.0116849	0.0918525	0.0147527	0.0109884	0.200775	/	/	10.9605	14	0.689136	12.705	15	0.62507	0.00442848	0.00335288	0.207752
GCST90200551	X-18886	CHOLELITH	12	0.0657187	0.0252811	0.221518	0.0400072	0.0371563	0.281602	0.022075	0.064267	0.738343	/	/	8.08049	10	0.620975	8.65457	11	0.653742	0.00833796	0.0110045	0.466118
GCST90199840	Pregnenediol disulfate (C21H34O8S2)	CHOLELITH	20	0.138591	0.0525779	0.221654	0.0550611	0.0317084	0.0824783	0.272984	0.100856	0.0144453	/	/	144.739	18	7.78601e-22	163.863	19	4.49028e-25	-0.021011	0.0136244	0.140432
GCST90200742	Aspartate to citrat	CHOLELITH	10	0.0625546	0.0240209	0.222305	0.026516	0.0440394	0.54711	0.0467275	0.0904523	0.61941	/	/	4.69472	8	0.78965	4.73009	9	0.857174	0.00225053	0.0119678	0.855521
GCST90200527	X-13866	CHOLELITH	7	-0.0684053	0.0263862	0.222348	-0.0826107	0.034891	0.0178999	0.0280007	0.058911	0.654608	/	/	2.77262	5	0.734991	6.10793	6	0.411209	-0.016629	0.00910536	0.127375
GCST90200237	Palmitoyl-sphingosine-phosphoethanolamine (d18:1/16:0)	CHOLELITH	16	0.0682753	0.0272355	0.227381	0.00800133	0.0143078	0.576006	0.0522586	0.033855	0.144983	/	/	138.195	14	1.62028e-22	144.733	15	2.67114e-23	0.00885837	0.0108845	0.429355
GCST90200011	Arabitol/xylitol	CHOLELITH	18	0.0515307	0.0206235	0.229654	0.0631539	0.0225815	0.00516257	0.0952967	0.0339298	0.0126144	/	/	21.899	16	0.146481	25.3451	17	0.0872468	-0.00944482	0.00595228	0.132131
GCST90200265	Bilirubin degradation product, C16H18N2O5 (4)	CHOLELITH	15	0.0733956	0.0299802	0.236513	0.00419896	0.0162636	0.796267	0.0515971	0.0406963	0.227087	/	/	111.713	13	8.6232e-18	117.275	14	2.1468e-18	0.0104701	0.0130141	0.435565
GCST90200979	Arachidonate (20:4n6) to linoleate (18:2n6	CHOLELITH	12	-0.0723581	0.0294297	0.238086	-0.0330722	0.040606	0.415378	0.042508	0.0804703	0.608852	/	/	9.64731	10	0.471962	11.9704	11	0.365872	-0.0132951	0.00872283	0.158446
GCST90199888	Cinnamoylglycine	CHOLELITH	12	-0.0859117	0.0352603	0.238647	-0.0916044	0.022501	4.67867e-05	-0.10864	0.0606283	0.103406	/	/	42.2868	10	6.66683e-06	43.2212	11	9.93885e-06	0.00482804	0.0102706	0.648379
GCST90199713	Docosapentaenoate n3 DPA; 22:5n3	CHOLELITH	9	0.0677205	0.0276555	0.238943	0.0713761	0.0397006	0.072199	0.10384	0.0470543	0.0630924	/	/	7.37152	7	0.391248	8.3255	8	0.402337	-0.00612617	0.0064365	0.372904
GCST90200872	Phosphate to cystein	CHOLELITH	10	-0.0847089	0.0343484	0.238995	-0.115759	0.0428522	0.00690591	-0.143423	0.178853	0.445774	/	/	10.3716	8	0.239907	10.5173	9	0.310253	0.00664251	0.0198161	0.746089
GCST90200132	Linolenoylcarnitine (C18:3)	CHOLELITH	13	-0.0784793	0.0319012	0.24009	-0.0890294	0.0384611	0.0206244	-0.00982177	0.0808279	0.905475	/	/	17.1452	11	0.103654	18.4803	12	0.101867	-0.00889342	0.00960919	0.374558
GCST90200185	Gamma-glutamylcitrulline	CHOLELITH	17	-0.040855	0.0166746	0.240873	-0.0448524	0.0173432	0.00970513	-0.0571623	0.0293832	0.070714	/	/	20.2377	15	0.163004	20.8609	16	0.183918	0.00382777	0.00563176	0.507064
GCST90200032	2-hydroxybutyrate/2-hydroxyisobutyrate	CHOLELITH	20	0.0455735	0.0187032	0.241311	0.0260257	0.0250274	0.298391	-0.00808165	0.0333098	0.811042	/	/	18.9486	18	0.394995	22.7288	19	0.249499	0.0101488	0.00535563	0.0742738
GCST90200315	Gamma-glutamylhistidine	CHOLELITH	19	-0.0317009	0.0128489	0.241317	-0.0427945	0.023973	0.0742438	-0.063986	0.0408761	0.135921	/	/	8.01949	17	0.966128	8.80131	18	0.964169	0.0051218	0.00579256	0.38892
GCST90200570	X-18921	CHOLELITH	12	0.0356082	0.0144088	0.241644	0.0219145	0.0336047	0.514319	0.0021666	0.0569698	0.970412	/	/	3.05396	10	0.980125	3.48569	11	0.982628	0.00499123	0.0075963	0.525975
GCST90199975	Sphingomyelin (d18:2/14:0, d18:1/14:1)	CHOLELITH	11	-0.0470758	0.0194603	0.242045	-0.058847	0.0337059	0.0808286	0.000728549	0.0717945	0.992125	/	/	5.09494	9	0.825955	5.60518	10	0.847273	-0.00600114	0.00840132	0.493145
GCST90200751	Cortisone to cortiso	CHOLELITH	15	-0.0545752	0.0224871	0.242236	-0.0447096	0.0331456	0.177374	0.0697283	0.0854105	0.428984	/	/	11.4858	13	0.570191	13.7645	14	0.467397	-0.0135651	0.00898616	0.155074
GCST90200895	Hypotaurine to cystein	CHOLELITH	9	0.0626038	0.025315	0.243616	0.0463177	0.0453824	0.307439	0.101588	0.0762549	0.224525	/	/	3.99243	7	0.780648	4.3208	8	0.827083	-0.00485966	0.00848067	0.584555
GCST90200140	Carotene diol (2)	CHOLELITH	12	-0.0543214	0.0224527	0.244568	-0.0521398	0.0297533	0.0797047	-0.0744042	0.0667686	0.291191	/	/	9.84413	10	0.454273	9.94753	11	0.535113	0.00374052	0.0116325	0.754407
GCST90200838	Phosphate to glutamat	CHOLELITH	10	-0.0845504	0.0351203	0.247143	-0.0476693	0.0407414	0.241983	-0.0708076	0.100098	0.499415	/	/	16.6117	8	0.0344167	16.6571	9	0.0543651	-0.00231523	0.0156557	0.886094
GCST90199746	Erythronate	CHOLELITH	17	-0.0687074	0.0288116	0.249263	-0.0682004	0.0342451	0.0464215	-0.106964	0.121738	0.393456	/	/	24.3501	15	0.0593818	24.5205	16	0.0787363	0.00371045	0.0114517	0.750405
GCST90200952	Adenosine 5'-diphosphate (ADP) to cytidin	CHOLELITH	16	-0.0528983	0.0221816	0.25184	-0.035432	0.0323815	0.273865	0.0104366	0.0528774	0.846373	/	/	12.341	14	0.578939	14.1059	15	0.517513	-0.00904234	0.00680644	0.205263
GCST90200248	Cis 3,4-methyleneheptanoate	CHOLELITH	11	0.203528	0.0853438	0.25451	0.0446955	0.0383213	0.243478	0.403629	0.189773	0.0623344	/	/	110.569	9	1.12622e-19	127.533	10	1.4874e-22	-0.0324548	0.0276191	0.270111
GCST90200289	N-acetylmethionine	CHOLELITH	8	0.0704517	0.0295086	0.255363	0.0557591	0.039269	0.155629	0.0339144	0.0562243	0.568462	/	/	6.87219	6	0.332829	7.55565	7	0.3734	0.0070025	0.00906498	0.469157
GCST90200629	X-24337	CHOLELITH	13	0.0634115	0.0265277	0.256117	0.0700406	0.0330432	0.0340341	0.0908171	0.0603478	0.160512	/	/	17.07	11	0.105822	17.473	12	0.132653	-0.00438046	0.00859548	0.620384
GCST90200766	Phosphate to phosphoethanolamin	CHOLELITH	18	-0.042117	0.0181402	0.286318	-0.0500072	0.0290707	0.0853973	-0.0646254	0.0483594	0.200128	/	/	13.2074	16	0.657538	13.4708	17	0.704143	0.00316119	0.00615934	0.614801
GCST90200581	X-21441	CHOLELITH	17	0.0955317	0.0411087	0.287598	0.0476114	0.0202565	0.018752	0.129224	0.0722154	0.0937535	/	/	150.894	15	1.60314e-24	154.202	16	1.15646e-24	-0.00898023	0.0156583	0.574796
GCST90200079	1-oleoyl-2-arachidonoyl-GPE (18:1/20:4)	CHOLELITH	10	-0.044019	0.0189166	0.288154	-0.0518542	0.0327908	0.113795	-0.0390155	0.0621381	0.547581	/	/	5.29368	8	0.725776	5.30137	9	0.807286	-0.00076799	0.00875521	0.932257
GCST90199720	Octanoylcarnitine (c8)	CHOLELITH	13	0.0223045	0.00964029	0.289599	0.0104011	0.0119007	0.382124	0.00495864	0.011862	0.683971	/	/	4.97567	11	0.932339	11.6567	12	0.47363	0.0105547	0.00408342	0.0253738
GCST90199721	Stearidonate (18:4n3)	CHOLELITH	12	0.0991292	0.0433084	0.303121	0.0570867	0.0494311	0.248142	-0.095637	0.0673884	0.186253	/	/	9.87706	10	0.451345	20.5947	11	0.0378216	0.0256947	0.00784862	0.00837658
GCST90200330	1-palmitoyl-2-linoleoyl-gpc (16:0/18:2)	CHOLELITH	11	-0.0502756	0.021958	0.305547	-0.0633367	0.0379615	0.095227	0.0308902	0.0806463	0.710585	/	/	4.73123	9	0.85708	5.89	10	0.824418	-0.0119791	0.0111283	0.309728
GCST90200652	X-24949	CHOLELITH	11	0.0352713	0.015517	0.312919	0.037908	0.0231962	0.10221	0.045751	0.0254707	0.106023	/	/	7.73614	9	0.56094	8.05023	10	0.623931	-0.00272173	0.00485648	0.588861
GCST90200630	X-24546	CHOLELITH	14	-0.0427992	0.0188918	0.3131	-0.0512208	0.0299195	0.0869056	-0.0369575	0.0424424	0.400966	/	/	10.0602	12	0.610683	10.0856	13	0.68692	-0.00107532	0.00674167	0.875925
GCST90199820	Dihomo-linolenate (20:3n3 or n6)	CHOLELITH	16	-0.0326877	0.0144563	0.313692	-0.0248591	0.0251952	0.323809	-0.0547686	0.0552723	0.338559	/	/	9.34798	14	0.808134	9.52684	15	0.848402	0.0042358	0.0100157	0.678781
GCST90199726	N-acetylthreonine	CHOLELITH	20	-0.0339929	0.0149947	0.314869	-0.0196553	0.0246307	0.42487	-0.0633325	0.0200129	0.00536389	/	/	15.9256	18	0.59774	20.4242	19	0.369472	0.00965595	0.00455259	0.0480696
GCST90199638	Glycerol	CHOLELITH	14	-0.0698293	0.0310041	0.315075	-0.0586813	0.0268642	0.0289351	0.0226516	0.052514	0.673866	/	/	23.0057	12	0.0276775	31.2416	13	0.0031078	-0.0146657	0.00707577	0.0604027
GCST90199955	Ferulic acid 4-sulfate	CHOLELITH	13	-0.0445776	0.0197704	0.315957	-0.0630349	0.0317911	0.0473916	-0.0680663	0.0394806	0.112651	/	/	8.87355	11	0.633563	9.39432	12	0.668932	0.00469029	0.00649946	0.485571
GCST90200431	Alanine	CHOLELITH	8	-0.0526404	0.0234208	0.315991	-0.0413471	0.0380637	0.277364	-0.0120284	0.0461356	0.803027	/	/	3.8402	6	0.698291	5.04623	7	0.654322	-0.00788774	0.00718248	0.314225
GCST90199788	1-arachidonoyl-gpc (20:4n6)	CHOLELITH	13	0.0598033	0.0267848	0.325396	0.0689133	0.0318037	0.0302476	0.0958599	0.0557045	0.113243	/	/	14.8475	11	0.189586	15.5918	12	0.210657	-0.00505193	0.00680328	0.4733
GCST90200949	Adenosine 5'-diphosphate (ADP) to N-acetylneuraminat	CHOLELITH	4	-0.0538387	0.0243782	0.337124	-0.0695519	0.0400148	0.0821838	-0.110053	0.0860282	0.329162	/	/	1.06955	2	0.5858	1.57371	3	0.665365	0.00968112	0.0136346	0.551303
GCST90200640	X-24978	CHOLELITH	21	0.0311751	0.0140797	0.338228	0.0284886	0.0177201	0.107901	0.0319751	0.0342122	0.361717	/	/	24.8535	19	0.165421	24.8544	20	0.207059	-0.000169093	0.00655498	0.979689
GCST90200777	Uridine to cytidin	CHOLELITH	9	0.0517654	0.0234328	0.339597	0.0565556	0.0340699	0.0969174	-0.0210674	0.0588141	0.73075	/	/	4.34233	7	0.73961	6.26568	8	0.617499	0.0112095	0.00808272	0.208045
GCST90200758	Glycine to serin	CHOLELITH	15	-0.0454707	0.0207462	0.348735	-0.0507312	0.0341882	0.13784	0.0265907	0.0612749	0.671434	/	/	7.38026	13	0.881507	9.06101	14	0.827122	-0.00797462	0.00615118	0.217367
GCST90200150	Arachidonoylcarnitine (C20:4)	CHOLELITH	18	0.0405687	0.0186181	0.357094	0.040338	0.0217423	0.0635565	0.000973218	0.0365976	0.979114	/	/	23.8926	16	0.0918776	26.2248	17	0.0704616	0.00755588	0.00604605	0.229374
GCST90200193	Ethyl beta-glucopyranoside	CHOLELITH	12	-0.0349189	0.0160652	0.358897	-0.0231751	0.0184051	0.20797	-0.0265731	0.0234756	0.28407	/	/	10.4098	10	0.405302	10.6742	11	0.470945	-0.0023948	0.00475185	0.625197
GCST90200016	Dopamine 4-sulfate	CHOLELITH	11	-0.0338384	0.0156271	0.363284	-0.0178261	0.0262789	0.497556	-0.0377069	0.0251045	0.167343	/	/	7.70472	9	0.564156	7.75219	10	0.653028	0.00107504	0.00493382	0.832374
GCST90200402	Lysine	CHOLELITH	6	-0.085571	0.0396061	0.364595	-0.0806497	0.0557783	0.148206	-0.158898	0.0731863	0.0956875	/	/	3.75904	4	0.439598	5.16057	5	0.3966	0.0138872	0.0117304	0.302012
GCST90201011	3-methyl-2-oxovalerate to 4-methyl-2-oxopentanoat	CHOLELITH	7	-0.0973914	0.0452898	0.36473	-0.050861	0.0468576	0.277728	-0.267565	0.216307	0.271026	/	/	7.83181	5	0.165752	8.84863	6	0.182272	0.0181178	0.022487	0.457005
GCST90199711	Docosadienoate (22:2n6)	CHOLELITH	13	-0.043411	0.0203236	0.366019	-0.0363592	0.0334165	0.276567	-0.120493	0.0445137	0.0204042	/	/	4.84337	11	0.938514	8.99682	12	0.703202	0.0115603	0.00567236	0.0663318
GCST90199816	3,4-dihydroxybutyrate	CHOLELITH	17	-0.0575247	0.0267301	0.366251	-0.0177727	0.0369887	0.63088	-0.0338193	0.0500543	0.509544	/	/	15.9551	15	0.385041	16.2949	16	0.432576	-0.00367938	0.00651005	0.580304
GCST90200873	Cortisol to 4-cholesten-3-on	CHOLELITH	15	-0.0608607	0.0284663	0.36713	-0.081746	0.0405435	0.0437733	-0.0337784	0.0747291	0.65871	/	/	13.5288	13	0.407843	13.6905	14	0.473017	-0.0029686	0.00753238	0.699887
GCST90200985	Cholesterol to oleoyl-linoleoyl-glycerol (18:1 to 18:2) [2	CHOLELITH	17	0.0777489	0.036532	0.367272	0.0603251	0.0329747	0.0673343	-0.0455717	0.0720229	0.536431	/	/	39.2631	15	0.000585325	49.095	16	3.1918e-05	0.0174351	0.00899607	0.0716711
GCST90200957	N-acetylneuraminate to N-acetylglucosamine to N-acetylgalactosamin	CHOLELITH	13	0.0528771	0.0248095	0.367361	0.0480138	0.0348398	0.168162	0.12018	0.0556155	0.0536191	/	/	10.4909	11	0.486846	12.3079	12	0.421282	-0.00997323	0.00739876	0.204775
GCST90200304	Citrate	CHOLELITH	10	-0.0739662	0.034555	0.367775	-0.0469407	0.0383848	0.221368	-0.0373254	0.0664874	0.589907	/	/	14.1209	8	0.0786679	14.8743	9	0.0944461	-0.0056752	0.00868655	0.531866
GCST90200442	Valine	CHOLELITH	5	-0.0447061	0.0207671	0.368701	-0.0434079	0.029567	0.142071	-0.0328069	0.0335777	0.400603	/	/	2.58668	3	0.45983	2.85706	4	0.582024	-0.00424671	0.00816702	0.639009
GCST90199912	N-oleoyltaurine	CHOLELITH	10	0.042224	0.0197152	0.369715	0.0617436	0.0369132	0.0943923	0.050011	0.0512728	0.357934	/	/	4.67883	8	0.791287	4.71097	9	0.858741	-0.00135808	0.00757465	0.862166
GCST90200347	2-hydroxyhippurate	CHOLELITH	11	0.0576331	0.0272616	0.371634	0.064442	0.0407664	0.113932	0.171545	0.0589246	0.0172759	/	/	3.52933	9	0.93958	8.52033	10	0.578148	-0.0175054	0.0078357	0.052349
GCST90200560	X-17351	CHOLELITH	15	0.0339248	0.0160132	0.373279	0.0123247	0.028836	0.669082	0.033853	0.0366725	0.372762	/	/	8.43455	13	0.814184	8.43456	14	0.865481	1.40165e-05	0.00591961	0.998147
GCST90199756	1,7-dimethyluric acid	CHOLELITH	11	-0.0476853	0.0225478	0.373794	-0.0316794	0.0371085	0.393273	-0.0564353	0.0565721	0.344546	/	/	6.00216	9	0.739702	6.03463	10	0.812345	0.00132063	0.00732892	0.860992
GCST90200236	Undecenoylcarnitine (C11:1)	CHOLELITH	11	0.114384	0.0543594	0.377892	0.0942538	0.0489425	0.0541288	-0.00612596	0.122078	0.961075	/	/	31.6427	9	0.000229519	35.8945	10	8.77638e-05	0.0138332	0.0125791	0.300009
GCST90199872	Androstenediol (3beta,17beta) monosulfate (1)	CHOLELITH	15	-0.0509303	0.0243827	0.378068	-0.0438965	0.0410771	0.285234	-0.100046	0.0517936	0.0754988	/	/	10.0813	13	0.687273	11.3201	14	0.660725	0.00589631	0.00529758	0.285858
GCST90200394	Inosine 5'-monophosphate (IMP) to urat	CHOLELITH	12	-0.0539493	0.025874	0.378738	-0.0498155	0.0351089	0.155933	-0.0727019	0.0649257	0.288985	/	/	10.8445	10	0.369762	10.9539	11	0.447136	0.00342239	0.0107758	0.757321
GCST90200667	X-25271	CHOLELITH	22	0.0673082	0.0321615	0.379936	0.0463282	0.0114378	5.11213e-05	0.0383455	0.0380287	0.32534	/	/	203.854	20	1.94202e-32	222.758	21	1.14091e-35	0.0149417	0.0109714	0.188379
GCST90200750	Aspartate to asparagin	CHOLELITH	9	-0.0550114	0.0262105	0.38003	-0.030967	0.0431951	0.47343	-0.112207	0.067187	0.138832	/	/	4.46282	7	0.725189	5.39855	8	0.714252	0.00794408	0.00821239	0.365604
GCST90200384	Guanidinoacetate	CHOLELITH	13	-0.0711497	0.0339584	0.380557	-0.105291	0.0408618	0.00997297	-0.0397056	0.102372	0.705524	/	/	14.2206	11	0.221027	14.359	12	0.278372	-0.00385657	0.0117859	0.749645
GCST90200268	N-acetyl-2-aminoadipate	CHOLELITH	8	0.0714057	0.034181	0.380629	0.101663	0.051495	0.0483562	-0.0191899	0.0886347	0.835767	/	/	4.06051	6	0.668488	5.35722	7	0.616457	0.0163442	0.014353	0.298229
GCST90200171	Perfluorooctanoate (PFOA)	CHOLELITH	11	-0.0665478	0.0320378	0.38334	-0.0543887	0.043576	0.211982	-0.151617	0.0925817	0.135919	/	/	9.75379	9	0.370783	10.7938	10	0.373803	0.0131429	0.0134162	0.352866
GCST90200561	X-18779	CHOLELITH	12	0.0439242	0.0211887	0.384472	0.0637047	0.0344503	0.0644322	0.103628	0.0686253	0.161961	/	/	6.06705	10	0.809599	6.95827	11	0.802453	-0.00681936	0.00722358	0.367398
GCST90199949	6-oxopiperidine-2-carboxylate	CHOLELITH	11	-0.0410737	0.0200256	0.399755	-0.0360345	0.0242114	0.136664	-0.0319396	0.0310743	0.330853	/	/	9.91615	9	0.357316	10.0903	10	0.432603	-0.00219366	0.00551705	0.70018
GCST90200658	X-25265	CHOLELITH	16	0.0348134	0.016958	0.400803	0.0395433	0.0188496	0.0359196	0.0445362	0.0282438	0.137152	/	/	23.3606	14	0.0546493	23.6801	15	0.0707295	-0.00225451	0.00515248	0.668381
GCST90200260	Branched chain 14:0 dicarboxylic acid	CHOLELITH	11	0.0397897	0.0194952	0.406704	0.0422572	0.0201188	0.0356954	0.0651734	0.0429927	0.163846	/	/	14.5594	9	0.103773	15.2802	10	0.122175	-0.00676634	0.0101364	0.521181
GCST90199906	1-(1-enyl-palmitoyl)-GPE (p-16:0)	CHOLELITH	9	-0.0460488	0.0226728	0.410798	-0.0643042	0.0358235	0.072649	-0.0767017	0.0533839	0.193927	/	/	4.89167	7	0.673181	5.34336	8	0.720326	0.00595493	0.00886048	0.52309
GCST90200243	Hydroxypalmitoyl sphingomyelin (d18:1/16:0(OH))	CHOLELITH	14	0.0268794	0.0132215	0.411697	0.0370727	0.0210745	0.0785563	0.0581349	0.0298148	0.0749455	/	/	5.86391	12	0.922786	7.528	13	0.872935	-0.00699477	0.00542232	0.221358
GCST90200199	Ascorbic acid 3-sulfate	CHOLELITH	9	-0.0784134	0.0388104	0.415582	-0.038809	0.0547766	0.478637	0.132927	0.143504	0.385114	/	/	6.77467	7	0.452713	9.09275	8	0.334533	-0.021006	0.0137968	0.171693
GCST90200835	Adenosine 5'-diphosphate (ADP) to glycerol 3-phosphat	CHOLELITH	18	0.0234779	0.0116184	0.418122	0.0309813	0.0187268	0.0980502	0.0358394	0.0193235	0.0821619	/	/	13.462	16	0.638726	14.1841	17	0.654031	-0.00424354	0.00499378	0.407993
GCST90200094	Ascorbic acid 2-sulfate	CHOLELITH	15	-0.0703223	0.0350437	0.420766	-0.118134	0.0410683	0.00402075	-0.0546604	0.098738	0.589254	/	/	26.4941	13	0.0145812	26.5535	14	0.0219928	-0.00193463	0.0113412	0.867176
GCST90200196	2,2'-Methylenebis(6-tert-butyl-p-cresol)	CHOLELITH	9	0.0541837	0.0269986	0.423401	0.0639931	0.0370551	0.0841727	0.0229795	0.0498068	0.658525	/	/	7.98652	7	0.333784	8.63606	8	0.373921	0.0059789	0.00792402	0.475145
GCST90200327	Choline	CHOLELITH	9	0.043304	0.0216461	0.424126	0.028798	0.0392571	0.463208	0.0467314	0.0815171	0.584399	/	/	4.03324	7	0.77594	4.0353	8	0.853925	-0.000533368	0.0117654	0.965108
GCST90200370	Aspartate	CHOLELITH	15	0.0426508	0.0212295	0.424131	0.0326117	0.0247463	0.187556	0.0456929	0.0409048	0.284192	/	/	21.7601	13	0.059192	21.7731	14	0.0833973	-0.000732424	0.00829902	0.93102
GCST90199771	7-methylguanine	CHOLELITH	15	-0.0644712	0.032332	0.427862	-0.0267808	0.043316	0.536399	0.119113	0.0648902	0.089389	/	/	8.12606	13	0.835292	18.0402	14	0.204956	-0.0216314	0.00686999	0.00769123
GCST90200274	Cis-3,4-methyleneheptanoylglycine	CHOLELITH	18	0.0200734	0.010126	0.428485	0.0139944	0.0115377	0.225156	0.0209952	0.0125347	0.113372	/	/	23.0332	16	0.112849	23.0585	17	0.147355	-0.000547105	0.0041248	0.896133
GCST90200637	X-24531	CHOLELITH	16	0.0461689	0.0232296	0.428847	0.0464813	0.0331318	0.160641	0.0303126	0.0487179	0.543808	/	/	14.3573	14	0.423449	14.5004	15	0.487964	0.00253105	0.00677413	0.714273
GCST90199824	4-vinylphenol sulfate	CHOLELITH	15	0.0403445	0.0202726	0.429024	0.0594626	0.0300695	0.0479847	0.0822083	0.042523	0.0752801	/	/	13.371	13	0.419582	14.6545	14	0.402171	-0.00673808	0.00603169	0.284167
GCST90200620	X-24243	CHOLELITH	17	0.0357659	0.0182975	0.429497	0.0205188	0.0250012	0.41181	0.0462659	0.0351396	0.207725	/	/	18.7513	15	0.225225	18.9078	16	0.273472	-0.00218627	0.00617895	0.728394
GCST90200580	X-21796	CHOLELITH	17	0.0389776	0.0196601	0.431047	0.0362184	0.0297715	0.223777	0.0761545	0.0450866	0.111878	/	/	13.8264	15	0.538734	14.684	16	0.547894	-0.00599374	0.00647229	0.369074
GCST90200427	Tyrosine	CHOLELITH	17	-0.0447605	0.0228947	0.431747	-0.037155	0.0337735	0.271279	-0.000136097	0.0490442	0.997822	/	/	13.6831	15	0.549683	14.7669	16	0.541771	-0.00625517	0.00600853	0.314343
GCST90200890	Cortisol to taurocholat	CHOLELITH	17	0.0465788	0.0235695	0.431925	0.0452721	0.027829	0.10378	0.00641214	0.0580996	0.913583	/	/	22.37	15	0.0984635	23.2278	16	0.10778	0.00657168	0.008665	0.459953
GCST90200025	Phenol glucuronide	CHOLELITH	18	-0.0467747	0.0239075	0.43295	-0.0283336	0.0324551	0.382657	-0.0688035	0.0690565	0.333917	/	/	18.0591	16	0.32045	18.1905	17	0.376917	0.0024267	0.00711019	0.737319
GCST90200927	Theophylline to theobromin	CHOLELITH	11	-0.0850502	0.0434397	0.434198	-0.0613179	0.0436567	0.160156	-0.118742	0.172545	0.508688	/	/	17.258	9	0.0448263	17.3366	10	0.0672401	0.00380456	0.0187889	0.844037
GCST90199731	10-heptadecenoate (17:1n7)	CHOLELITH	10	-0.314487	0.161552	0.434977	-0.0744027	0.039793	0.0615194	-0.189958	0.506121	0.717178	/	/	365.787	8	3.85398e-74	368.91	9	5.82674e-74	-0.0180425	0.069037	0.800429
GCST90200733	Adenosine 5'-diphosphate (ADP) to N-acetylglucosamine to N-acetylgalactosamin	CHOLELITH	9	0.0320483	0.0163532	0.434997	0.0309985	0.0377937	0.4121	0.0712521	0.0608418	0.279874	/	/	1.90529	7	0.964896	2.44876	8	0.964078	-0.00593683	0.00805323	0.484972
GCST90200825	Phosphate to sulfat	CHOLELITH	8	0.0488107	0.0248515	0.436019	0.0650496	0.0457576	0.155139	0.114786	0.121276	0.380443	/	/	3.05212	6	0.802277	3.37629	7	0.84815	-0.00737811	0.0129586	0.589776
GCST90200863	Phosphate to serin	CHOLELITH	15	0.0673176	0.0341891	0.436548	0.0173977	0.0433797	0.688379	-0.0608137	0.11571	0.608034	/	/	17.7998	13	0.16527	19.6352	14	0.142069	0.0140055	0.0120968	0.267779
GCST90200100	Perfluorooctanesulfonate (PFOS)	CHOLELITH	13	0.0539079	0.0274245	0.437143	0.0524681	0.0416202	0.207438	0.137905	0.0713763	0.0795043	/	/	8.73387	11	0.646443	10.403	12	0.58065	-0.0128357	0.00993508	0.222856
GCST90199909	Eicosanedioate (C20-DC)	CHOLELITH	10	0.0468233	0.02389	0.43751	0.0382313	0.0408594	0.349438	-0.0584792	0.13061	0.666218	/	/	4.67782	8	0.791391	5.36647	9	0.801264	0.0115967	0.0139744	0.430687
GCST90200005	Citraconate/glutaconate	CHOLELITH	24	0.0634742	0.0327019	0.4381	0.0510222	0.0334676	0.127378	0.0854152	0.088474	0.344824	/	/	49.8418	22	0.000616027	50.0043	23	0.000920136	-0.00240038	0.00896374	0.791358
GCST90200624	X-24328	CHOLELITH	9	0.0582454	0.0301233	0.440429	0.0456208	0.0416145	0.27296	-0.0491947	0.0846849	0.579513	/	/	4.96613	7	0.664097	6.85461	8	0.552397	0.0133844	0.00973965	0.211755
GCST90200881	Aspartate to N-acetylglucosamine to N-acetylgalactosamin	CHOLELITH	7	0.0759836	0.0393611	0.441037	0.0640224	0.0532585	0.229323	0.0567205	0.12795	0.676072	/	/	5.87957	5	0.318114	5.90962	6	0.43339	0.00279898	0.0175098	0.879254
GCST90200906	2'-deoxyuridine to cytidin	CHOLELITH	13	0.019383	0.0100197	0.442105	0.01787	0.0148699	0.229458	0.0202947	0.0147663	0.196673	/	/	8.01671	11	0.711806	8.02893	12	0.782866	-0.000436525	0.0039485	0.913961
GCST90200187	Tetradecadienoate (14:2)	CHOLELITH	12	0.166259	0.0866375	0.447526	0.0667891	0.0379393	0.0783363	-0.143229	0.275501	0.614457	/	/	114.68	10	6.05366e-20	130.679	11	1.26851e-22	0.0391301	0.0331287	0.26487
GCST90200685	1-stearoyl-2-arachidonoyl-gpc (18:0/20:4)	CHOLELITH	13	0.0244024	0.0127111	0.449372	0.0145636	0.0113231	0.198378	0.00906737	0.0191772	0.645585	/	/	15.1146	11	0.177312	16.6685	12	0.162498	0.00706548	0.00664393	0.310367
GCST90200786	Cysteine to alanin	CHOLELITH	15	-0.136089	0.0712847	0.455211	0.0100076	0.0324932	0.758089	-0.389037	0.176506	0.0461488	/	/	147.425	13	6.79906e-25	174.767	14	7.44112e-30	0.0432168	0.0278327	0.144485
GCST90199784	Cysteine-glutathione disulfide	CHOLELITH	15	0.0584056	0.0307161	0.46056	0.0260715	0.0372529	0.48402	-0.0310537	0.0498244	0.543893	/	/	13.5291	13	0.407824	18.3356	14	0.19192	0.0106084	0.00493622	0.051041
GCST90199964	Etiocholanolone glucuronide	CHOLELITH	15	0.0546871	0.0288523	0.464296	0.0361898	0.0349264	0.300121	0.048063	0.0608479	0.443763	/	/	19.4158	13	0.110765	19.4392	14	0.148838	0.00098387	0.00786936	0.902416
GCST90200948	Adenosine 5'-diphosphate (ADP) to mannitol to sorbito	CHOLELITH	10	-0.0765413	0.0405593	0.470436	-0.0879458	0.0474417	0.0637725	-0.130732	0.0969656	0.214512	/	/	14.1693	8	0.0774584	14.8504	9	0.0951286	0.00613131	0.00988732	0.55243
GCST90200165	Octadecenedioate (C18:1-DC)	CHOLELITH	19	0.0262931	0.0140101	0.47628	0.0220599	0.0134362	0.100627	-0.00213025	0.0189381	0.911756	/	/	23.9179	17	0.121683	29.8364	18	0.0390673	0.00853662	0.00416213	0.0560052
GCST90200008	C-glycosyltryptophan	CHOLELITH	14	0.0718124	0.0382436	0.477849	0.00293681	0.0454757	0.948509	0.0686325	0.0997239	0.504398	/	/	22.862	12	0.0289206	22.8643	13	0.0433338	0.000395848	0.0113824	0.972829
GCST90199914	Oleoyl-linoleoyl-glycerol (18:1/18:2) [2]	CHOLELITH	15	-0.0425973	0.0229407	0.49534	-0.0306934	0.0341878	0.369297	-0.0404323	0.0562847	0.48525	/	/	12.4882	13	0.488076	12.49	14	0.567015	-0.00029134	0.00683258	0.966637
GCST90200992	Alanine to asparagin	CHOLELITH	22	0.028861	0.0157015	0.502526	0.0418885	0.0203545	0.039595	0.0293643	0.0257164	0.267004	/	/	26.4227	20	0.152299	26.4236	21	0.190756	-0.000116161	0.00463056	0.980235
GCST90200428	Caprate (10:0)	CHOLELITH	11	0.0507956	0.0275253	0.502586	0.045562	0.0470711	0.333075	-0.0296123	0.0782483	0.713876	/	/	5.10883	9	0.82472	6.41705	10	0.779092	0.0107291	0.00938045	0.282226
GCST90200821	Adenosine 5'-diphosphate (ADP) to glycin	CHOLELITH	11	-0.0534925	0.0290721	0.503156	-0.0810801	0.0391147	0.0381835	-0.102762	0.0516784	0.077987	/	/	10.0828	9	0.343824	11.552	10	0.316156	0.00722718	0.00631097	0.281674
GCST90200332	1-palmitoyl-2-linoleoyl-GPI (16:0/18:2)	CHOLELITH	9	0.0646614	0.0350215	0.504338	0.0449796	0.0465063	0.333458	0.0629925	0.101577	0.554804	/	/	8.38057	7	0.300234	8.38094	8	0.39717	0.000177289	0.0100305	0.986391
GCST90200030	1,2-dilinoleoyl-GPC (18:2/18:2)	CHOLELITH	12	-0.0528948	0.0287336	0.504928	-0.00932391	0.0389524	0.810821	-0.0895566	0.0599787	0.166264	/	/	11.3313	10	0.332299	11.8888	11	0.372063	0.00501081	0.00714368	0.499032
GCST90200419	Glutamine degradant	CHOLELITH	10	0.0471505	0.0257925	0.511104	0.0419839	0.0400291	0.294254	0.0293445	0.0678968	0.677015	/	/	6.43564	8	0.598555	6.52152	9	0.686798	0.00263818	0.0090025	0.776942
GCST90200162	3-hydroxyphenylacetoylglutamine	CHOLELITH	6	-0.0167777	0.00919897	0.513127	-0.0167695	0.0122053	0.169456	-0.0207555	0.0115568	0.146929	/	/	4.00116	4	0.405849	4.41984	5	0.49068	0.00457801	0.00707618	0.55291
GCST90200784	Glutamate to cystein	CHOLELITH	14	-0.0288725	0.0159182	0.519094	-0.0274343	0.0302763	0.364866	-0.0253932	0.0363858	0.498548	/	/	7.53597	12	0.820262	7.5496	13	0.871656	-0.000633862	0.00542757	0.908962
GCST90200234	Picolinoylglycine	CHOLELITH	17	0.0153395	0.00845685	0.521814	0.0085847	0.00873615	0.325773	0.00767122	0.00995525	0.452928	/	/	22.5348	15	0.0945291	25.3563	16	0.063785	0.00549073	0.00400653	0.190709
GCST90200867	Adenosine 5'-monophosphate (AMP) to isoleucin	CHOLELITH	10	0.0744962	0.0412213	0.523903	0.0769899	0.0420348	0.0670144	0.0511272	0.10314	0.633432	/	/	18.8778	8	0.015527	19.0252	9	0.0249792	0.00323222	0.0129314	0.808924
GCST90200920	Mannose to glycero	CHOLELITH	9	-0.0398322	0.0221801	0.528773	-0.0548528	0.039835	0.168512	-0.0185472	0.0827916	0.829138	/	/	4.05576	7	0.773333	4.13252	8	0.844974	-0.00347909	0.0125573	0.789738
GCST90200086	Arachidonoylcholine	CHOLELITH	11	0.0584678	0.0325399	0.530437	0.0306563	0.0392522	0.434797	-0.0183556	0.113561	0.875163	/	/	12.9244	9	0.166057	13.6438	10	0.189869	0.00857968	0.0121222	0.49701
GCST90200523	X-12844	CHOLELITH	10	-0.0774297	0.0430593	0.531584	-0.0756883	0.0434669	0.0816335	-0.0159019	0.167829	0.926843	/	/	16.0785	8	0.0412704	16.3698	9	0.0595494	-0.00899129	0.0236167	0.713324
GCST90199786	2-hydroxy-3-methylvalerate	CHOLELITH	14	-0.0554264	0.0312467	0.532636	-0.0472793	0.0234181	0.0434955	0.0438138	0.0554291	0.444607	/	/	26.4002	12	0.00941733	35.8477	13	0.000626504	-0.0167932	0.00810378	0.0604453
GCST90200591	X-21383	CHOLELITH	13	0.0439986	0.0247837	0.533597	0.0222462	0.0344933	0.518964	0.0347835	0.0688035	0.623151	/	/	12.3754	11	0.336101	12.3989	12	0.414202	0.00160282	0.0110897	0.887694
GCST90199815	1-ribosyl-imidazoleacetate	CHOLELITH	13	0.0558423	0.0312751	0.535299	0.0534282	0.0401095	0.182841	0.180647	0.040654	0.00098921	/	/	5.59504	11	0.898974	20.1494	12	0.0643123	-0.0206812	0.00542101	0.00286776
GCST90199800	Carnitine C4	CHOLELITH	13	-0.046631	0.0261856	0.535337	-0.0514588	0.0326364	0.114857	-0.0489138	0.0536069	0.381093	/	/	14.386	11	0.212366	14.3892	12	0.276548	0.000378648	0.00764782	0.9614
GCST90200574	X-21310	CHOLELITH	17	0.0301706	0.0169916	0.535931	0.0442407	0.0274046	0.106452	-0.00385583	0.0571211	0.947073	/	/	10.1291	15	0.81154	10.539	16	0.837006	0.00503682	0.00786704	0.531673
GCST90200880	Glutarate (C5-DC) to salicylat	CHOLELITH	12	-0.0403013	0.0225586	0.536899	-0.0477851	0.0344414	0.165311	-0.0755112	0.0597991	0.23533	/	/	7.76405	10	0.651872	8.19263	11	0.695952	0.00603553	0.00921933	0.527457
GCST90200073	1-linoleoyl-2-arachidonoyl-GPC (18:2/20:4n6)	CHOLELITH	15	-0.0260694	0.0146379	0.537881	-0.0183628	0.021778	0.399127	-0.0397778	0.0239207	0.120239	/	/	10.5351	13	0.649699	11.1547	14	0.673839	0.00369135	0.00468943	0.445301
GCST90200919	Caffeine to theophyllin	CHOLELITH	9	0.0773893	0.0435836	0.538608	0.0871203	0.0532708	0.10196	0.0984168	0.0975601	0.34667	/	/	11.4553	7	0.119955	11.5535	8	0.172263	-0.00228714	0.00933485	0.813475
GCST90199886	3-methylglutaconate	CHOLELITH	7	-0.0315036	0.0178369	0.538836	-0.0393761	0.0272482	0.148433	-0.0739365	0.0407931	0.129659	/	/	2.21527	5	0.818628	3.77043	6	0.70771	0.00935157	0.00749888	0.267604
GCST90200429	Cytidine	CHOLELITH	12	-0.0590181	0.033478	0.540034	-0.0683911	0.0379025	0.0711695	-0.158012	0.0618667	0.0286634	/	/	13.3182	10	0.206422	17.8101	11	0.086094	0.0157717	0.00858787	0.0961476
GCST90200575	X-21283	CHOLELITH	7	-0.242975	0.138145	0.542105	-0.0724609	0.0445657	0.103964	-0.214077	0.604153	0.737536	/	/	133.109	5	5.20793e-27	133.174	6	2.75718e-26	-0.00390976	0.0791343	0.962508
GCST90200156	Cortolone glucuronide (1)	CHOLELITH	8	0.0430596	0.0245231	0.542904	0.034921	0.0353808	0.323641	0.005148	0.0441632	0.911006	/	/	4.78345	6	0.571873	5.94088	7	0.546669	0.00883401	0.00821126	0.323344
GCST90200715	Alpha-ketoglutarate to glutamat	CHOLELITH	13	0.0533779	0.030551	0.550492	0.0338434	0.03184	0.287817	-0.0582505	0.0660276	0.39653	/	/	17.2966	11	0.0994024	22.7608	12	0.0298267	0.01767	0.0094789	0.0891908
GCST90200836	Glycerol to glycerol 3-phosphat	CHOLELITH	12	0.0618105	0.0355196	0.553424	0.00813918	0.0315234	0.796256	-0.0516173	0.0783253	0.524772	/	/	25.3633	10	0.00469777	31.8512	11	0.000805811	0.0196734	0.0123008	0.140823
GCST90200210	Sulfate of piperine metabolite C16H19NO3 (2)	CHOLELITH	11	0.0333976	0.01919	0.555883	0.01996	0.0348244	0.566536	0.0246027	0.0681484	0.726416	/	/	5.74821	9	0.76483	5.76752	10	0.834402	0.00125599	0.00903838	0.89254
GCST90200166	Dihydroferulic acid sulfate	CHOLELITH	12	0.0517151	0.0300225	0.555883	0.0184001	0.0323669	0.569706	0.0781105	0.0931854	0.421487	/	/	19.6586	10	0.0326517	19.8365	11	0.047634	-0.00455694	0.0151501	0.769739
GCST90199778	N-methyl-2-pyridone-5-carboxamide	CHOLELITH	11	0.0411367	0.0237343	0.556368	0.0442593	0.0317327	0.163091	0.0454375	0.058995	0.460923	/	/	10.2206	9	0.332923	10.228	10	0.420726	-0.000651072	0.00808853	0.937606
GCST90200316	N-acetylglucosaminylasparagine	CHOLELITH	15	-0.0184141	0.0106179	0.557794	-0.0158907	0.0201072	0.429354	-0.0254635	0.022102	0.27003	/	/	6.16762	13	0.939839	6.37393	14	0.956169	0.00184928	0.0040714	0.657166
GCST90199959	O-sulfo-l-tyrosine	CHOLELITH	15	-0.02928	0.016996	0.558245	-0.0422796	0.0170909	0.0133683	-0.0404479	0.0254335	0.135773	/	/	19.8645	13	0.0986408	20.4182	14	0.117499	0.00336523	0.00559057	0.557562
GCST90199850	5alpha-androstan-3alpha,17alpha-diol monosulfate	CHOLELITH	24	0.0806013	0.0467509	0.55932	0.0630621	0.0247957	0.010982	0.126668	0.125558	0.324015	/	/	186.612	22	4.63173e-28	187.945	23	7.58532e-28	-0.00711107	0.0179327	0.695525
GCST90200482	X-12193	CHOLELITH	17	-0.0905123	0.0524879	0.561513	-0.0199379	0.0338533	0.555894	-0.0345043	0.124617	0.785649	/	/	82.4295	15	2.50448e-11	83.7934	16	3.42277e-11	-0.00821237	0.0164842	0.625571
GCST90200501	X-12731	CHOLELITH	9	-0.0447576	0.0259513	0.563905	-0.0574384	0.0272481	0.0350329	-0.0701324	0.0653988	0.319122	/	/	9.61465	7	0.211483	9.86541	8	0.2746	0.00492518	0.011527	0.682015
GCST90200483	X-12216	CHOLELITH	24	-0.027886	0.0163731	0.576527	-0.0477044	0.0194379	0.0141201	-0.0409351	0.0265675	0.137628	/	/	30.469	22	0.107503	31.0168	23	0.122381	0.00299656	0.00476473	0.535887
GCST90200126	Sphingomyelin (d18:2/23:1)	CHOLELITH	16	-0.0724639	0.0427241	0.582483	-0.067299	0.0417994	0.107387	-0.142044	0.098055	0.16947	/	/	35.5427	14	0.00122111	37.1302	15	0.00121126	0.00810333	0.0102476	0.442279
GCST90200004	N-carbamoylalanine	CHOLELITH	15	0.0247458	0.0146239	0.584635	0.0116659	0.0327052	0.721318	0.00155904	0.0443143	0.97247	/	/	4.77103	13	0.979894	5.15963	14	0.983465	0.00359305	0.00576381	0.543817
GCST90200797	Spermidine to N-acetylputrescin	CHOLELITH	11	-0.0289758	0.0171513	0.585297	-0.0217643	0.0334071	0.514732	-0.0330151	0.0466516	0.49705	/	/	4.20313	9	0.897542	4.21416	10	0.937169	0.000717427	0.0068289	0.918634
GCST90200566	X-21364	CHOLELITH	15	-0.0210901	0.0125293	0.590214	-0.00697739	0.0191145	0.715088	0.00151394	0.0279999	0.957702	/	/	8.75869	13	0.790915	9.67623	14	0.785451	-0.00506982	0.00529274	0.355598
GCST90199755	3,7-dimethylurate	CHOLELITH	14	0.049604	0.0297679	0.605876	0.076545	0.0344212	0.0261637	0.0620515	0.0579435	0.305282	/	/	19.3178	12	0.0811424	19.4216	13	0.110601	-0.00194213	0.0076478	0.803837
GCST90200994	Glutamine to alanin	CHOLELITH	18	0.0502072	0.0301239	0.608214	0.0647723	0.0360188	0.0721313	0.0462041	0.0914884	0.620425	/	/	26.1336	16	0.0521778	26.1371	17	0.0719989	0.000471036	0.0101265	0.963475
GCST90200135	Arachidoylcarnitine (C20)	CHOLELITH	17	0.0495097	0.0298655	0.60854	0.0396831	0.0308928	0.198951	0.0333938	0.0725971	0.652122	/	/	35.6657	15	0.00197495	35.8086	16	0.00307581	0.00240358	0.00980584	0.809687
GCST90200937	Alpha-ketoglutarate to trans-4-hydroxyprolin	CHOLELITH	11	-0.136547	0.0822634	0.608593	-0.0534746	0.0479545	0.264803	-0.0538752	0.261485	0.841349	/	/	81.462	9	8.27617e-14	82.477	10	1.63861e-13	-0.00874292	0.0261084	0.745396
GCST90199759	Indolebutyrate	CHOLELITH	14	0.0350292	0.0210788	0.608864	0.0226538	0.0292406	0.438495	-0.0177808	0.0390972	0.657382	/	/	10.8992	12	0.537573	13.4375	13	0.414614	0.00841422	0.00528136	0.137102
GCST90200700	Decadienedioic acid (C10:2-DC)	CHOLELITH	11	-0.0653765	0.0395552	0.609393	-0.0860256	0.0420481	0.0407676	-0.330516	0.172437	0.0875137	/	/	15.3078	9	0.0828218	19.5222	10	0.0341103	0.0244387	0.0155255	0.149916
GCST90200888	Citrate to 4-hydroxyphenylpyruvat	CHOLELITH	10	-0.0382992	0.0231434	0.609482	-0.0264148	0.0310529	0.39497	-0.0348689	0.0507313	0.511308	/	/	9.99063	8	0.265684	9.99809	9	0.35064	-0.00079714	0.0103182	0.940317
GCST90200809	Spermidine to taurocholat	CHOLELITH	11	-0.0444607	0.0271047	0.622512	-0.0499601	0.0420957	0.235298	-0.0234268	0.0776407	0.769711	/	/	7.38115	9	0.597501	7.46885	10	0.680564	-0.0023776	0.00802837	0.773835
GCST90200000	Umbelliferone sulfate	CHOLELITH	14	-0.0576588	0.0352096	0.623294	-0.0410801	0.040623	0.311896	-0.10249	0.083354	0.242419	/	/	23.4256	12	0.0243228	24.1208	13	0.0300372	0.00633274	0.0106118	0.561754
GCST90200804	Spermidine to pyruvat	CHOLELITH	17	-0.0356776	0.0218363	0.62533	-0.0697302	0.0293167	0.0173828	-0.0860227	0.0507694	0.110848	/	/	15.888	15	0.389534	17.1624	16	0.375166	0.00679381	0.00619379	0.289994
GCST90200774	Uridine to pseudouridin	CHOLELITH	10	0.0501043	0.0308292	0.633748	0.03868	0.0464361	0.404861	0.0118628	0.106259	0.913859	/	/	6.69743	8	0.569601	6.84308	9	0.653454	0.00412871	0.0108185	0.71267
GCST90199813	Deoxycarnitine	CHOLELITH	7	0.091805	0.056927	0.641803	0.0628034	0.0565062	0.266378	0.227606	0.0871412	0.0475594	/	/	12.5896	5	0.0275434	21.3502	6	0.00158681	-0.0378334	0.0202829	0.121145
GCST90199646	Gentisate	CHOLELITH	12	0.0412433	0.0257098	0.641953	0.0434167	0.0393361	0.269707	0.0276339	0.0783006	0.731474	/	/	8.85767	10	0.545662	8.89253	11	0.631812	0.00151282	0.00810274	0.855625
GCST90200095	1-linoleoyl-2-linolenoyl-GPC (18:2/18:3)	CHOLELITH	11	-0.0507252	0.0315796	0.641957	-0.0655882	0.0413603	0.11279	-0.248641	0.108139	0.0470561	/	/	7.65203	9	0.569558	11.2757	10	0.336447	0.0197365	0.010368	0.0893733
GCST90200080	1-palmitoyl-2-oleoyl-GPI (16:0/18:1)	CHOLELITH	16	-0.0303074	0.01875	0.642483	-0.0158461	0.034702	0.647933	0.00214437	0.0680737	0.975315	/	/	7.21957	14	0.925916	7.48756	15	0.942683	-0.00353532	0.00682924	0.612769
GCST90199732	1-stearoyl-gpc (18:0)	CHOLELITH	13	0.0772669	0.0483063	0.642623	0.0963327	0.0453783	0.0337638	-0.0891002	0.0993648	0.389083	/	/	27.8813	11	0.00337564	36.7165	12	0.000248314	0.0207496	0.0111138	0.0887586
GCST90200897	Theophylline to EDT	CHOLELITH	7	0.0576311	0.0358469	0.642813	0.0452577	0.0538561	0.400714	-0.0739345	0.113123	0.542242	/	/	3.60887	5	0.606982	5.14109	6	0.525849	0.0164408	0.013282	0.270732
GCST90200771	Phosphate to fructos	CHOLELITH	8	0.0217894	0.0135361	0.642915	0.0206994	0.0356513	0.561506	-0.00103091	0.0791034	0.990024	/	/	1.38086	6	0.967012	1.47749	7	0.983079	0.00309851	0.00996775	0.766428
GCST90200559	X-18901	CHOLELITH	8	-0.0577202	0.0360518	0.643348	-0.0721735	0.0466465	0.121805	-0.100783	0.124926	0.4506	/	/	7.86023	6	0.248523	8.03225	7	0.329759	0.00485596	0.0134007	0.7295
GCST90200169	Sphingomyelin (d17:1/14:0, d16:1/15:0)	CHOLELITH	15	-0.044903	0.0283083	0.643945	-0.0410242	0.0380032	0.280367	-0.0617367	0.0665931	0.370781	/	/	15.5349	13	0.275161	15.6296	14	0.336517	0.00229013	0.00813636	0.782782
GCST90199704	3-hydroxysebacate	CHOLELITH	8	-0.0349896	0.021693	0.644221	-0.0260192	0.0417087	0.532738	-0.0957665	0.0683435	0.210685	/	/	1.90713	6	0.928039	2.94677	7	0.889882	0.00993821	0.00974688	0.347243
GCST90200510	X-12680	CHOLELITH	9	-0.0597659	0.0375565	0.645211	-0.056061	0.0398032	0.158996	0.0494441	0.0863429	0.584798	/	/	12.8986	7	0.0746178	16.4484	8	0.0363931	-0.0162521	0.0117092	0.207716
GCST90200810	Alpha-ketoglutarate to kynurenin	CHOLELITH	9	-0.0459281	0.0289058	0.645757	-0.0482123	0.0458451	0.292967	0.0794349	0.0787416	0.34666	/	/	2.86306	7	0.897375	5.95778	8	0.651961	-0.0140977	0.00801378	0.121948
GCST90200216	Sulfate of piperine metabolite C18H21NO3 (3)	CHOLELITH	10	0.0455008	0.0286818	0.646347	0.0719064	0.0341278	0.0351199	0.106902	0.106016	0.342805	/	/	12.569	8	0.127565	13.141	9	0.156327	-0.0095962	0.0159031	0.562944
GCST90199647	Theophylline	CHOLELITH	13	-0.0373451	0.0234535	0.64665	0.00893897	0.0256868	0.727841	-0.0136856	0.0299951	0.657078	/	/	21.8765	11	0.0253474	24.8702	12	0.01545	-0.00850886	0.00693523	0.245471
GCST90200553	X-17653	CHOLELITH	14	0.0417174	0.0261767	0.647536	0.0803868	0.0319403	0.0118432	0.0346271	0.0459158	0.465305	/	/	17.8256	12	0.121089	17.8802	13	0.162122	0.00126367	0.00659242	0.851194
GCST90200830	Cholate to adenosine 3',5'-cyclic monophosphate (cAMP	CHOLELITH	16	0.0154762	0.00978651	0.647596	-0.000505667	0.022781	0.982291	0.028319	0.0310586	0.377311	/	/	5.1811	14	0.983129	5.41692	15	0.987969	-0.00280694	0.00578018	0.634752
GCST90200467	X-11852	CHOLELITH	12	-0.0275417	0.0176507	0.648982	-0.0281461	0.0332004	0.396569	-0.0384176	0.0568514	0.514519	/	/	5.29596	10	0.870552	5.34162	11	0.913501	0.00158944	0.00743825	0.835087
GCST90199936	3-methyl catechol sulfate (2)	CHOLELITH	15	0.0248144	0.0159437	0.64909	0.0196575	0.0161855	0.224552	0.00619217	0.0254189	0.811339	/	/	16.4234	13	0.227019	17.5471	14	0.228194	0.00510898	0.00541724	0.362829
GCST90200220	4-allylcatechol sulfate	CHOLELITH	13	0.142247	0.0925718	0.649784	-0.00938471	0.0368288	0.798862	0.447119	0.25864	0.111783	/	/	139.758	11	1.82467e-24	159.868	12	5.58857e-28	-0.0397263	0.0315763	0.234404
GCST90200970	Adenosine 5'-monophosphate (AMP) to leucin	CHOLELITH	14	-0.0342528	0.0221599	0.650362	-0.0262329	0.0385501	0.496196	-0.12204	0.122674	0.339456	/	/	6.8569	12	0.866923	7.40015	13	0.880371	0.00749504	0.010169	0.475256
GCST90200247	Levulinoylcarnitine	CHOLELITH	15	0.0451017	0.0289609	0.650382	0.0722913	0.0376994	0.0551656	0.129378	0.0546952	0.0342257	/	/	13.367	13	0.419882	16.5928	14	0.278526	-0.0120678	0.0068132	0.0999468
GCST90200596	X-23655	CHOLELITH	8	0.200798	0.128618	0.650469	0.0199503	0.0401039	0.61886	0.482762	0.435819	0.310406	/	/	130.668	6	9.29877e-26	140.733	7	3.56902e-27	-0.0374209	0.0550438	0.521958
GCST90200430	Pyruvate	CHOLELITH	13	-0.0436829	0.0283067	0.651115	-0.0509435	0.0416127	0.220866	0.00703888	0.0548206	0.900151	/	/	10.5066	11	0.485473	11.6854	12	0.471263	-0.00935202	0.00861358	0.300819
GCST90199841	Glycocholenate sulfate	CHOLELITH	25	0.0508552	0.0322978	0.651197	0.0166509	0.0285256	0.559411	0.150633	0.0637246	0.026912	/	/	70.6984	23	9.48296e-07	80.5525	24	4.96673e-08	-0.0143126	0.00799376	0.0865508
GCST90200078	1-myristoyl-2-arachidonoyl-GPC (14:0/20:4)	CHOLELITH	14	-0.0486463	0.0311334	0.651319	-0.0116531	0.0344061	0.734841	-0.121024	0.0720221	0.118708	/	/	21.1743	12	0.0478863	23.3568	13	0.0375891	0.00939468	0.0084473	0.287857
GCST90201013	Androsterone glucuronide to etiocholanolone glucuronid	CHOLELITH	10	-0.0713331	0.0463535	0.65174	-0.0511657	0.052697	0.331577	-0.0781121	0.100738	0.460408	/	/	14.645	8	0.0664263	14.6559	9	0.100831	0.000924375	0.0119908	0.940445
GCST90199706	Butyrylglycine	CHOLELITH	9	0.0672756	0.0437718	0.651772	0.0925833	0.0517902	0.0738309	0.127793	0.110769	0.286493	/	/	12.563	7	0.0835001	13.2082	8	0.104885	-0.00877789	0.0146398	0.567672
GCST90200350	Laurate (12:0)	CHOLELITH	8	-0.0762559	0.0497436	0.65202	-0.0254513	0.0564191	0.651909	-0.0701775	0.134144	0.619618	/	/	12.7071	6	0.0479299	12.7123	7	0.0794362	-0.000650368	0.0131518	0.962165
GCST90199749	Gamma-glutamylthreonine	CHOLELITH	13	0.0452874	0.0289577	0.652062	0.046206	0.0373547	0.216105	0.0118996	0.0856939	0.892069	/	/	12.5773	11	0.321848	12.7751	12	0.385595	0.00433773	0.0104283	0.68544
GCST90199853	5alpha-pregnan-3beta,20beta-diol monosulfate (1)	CHOLELITH	12	0.12649	0.0818127	0.65235	0.018802	0.0379615	0.620394	0.573146	0.273848	0.0628181	/	/	100.501	10	4.32686e-17	129.443	11	2.25675e-22	-0.0531438	0.0313163	0.120548
GCST90200385	Sphingosine 1-phosphate	CHOLELITH	10	-0.0808248	0.052801	0.652468	-0.0689255	0.0453874	0.128862	0.126371	0.150481	0.425416	/	/	18.7759	8	0.0161051	23.7719	9	0.00467681	-0.0249963	0.0171324	0.182682
GCST90200054	1-palmitoyl-2-arachidonoyl-GPE (16:0/20:4)	CHOLELITH	13	0.0472743	0.0300098	0.652891	0.0357291	0.0285757	0.211179	0.00744856	0.0659888	0.912162	/	/	22.4699	11	0.0209754	23.4195	12	0.0243684	0.00543704	0.00797439	0.509458
GCST90200364	Cysteinylglycine disulfide	CHOLELITH	15	0.0261754	0.0169984	0.652942	0.0142311	0.0214883	0.507796	-0.0142782	0.0236841	0.556972	/	/	11.1162	13	0.601085	16.3388	14	0.293128	0.0109408	0.00478749	0.0397274
GCST90200507	X-12822	CHOLELITH	5	-0.069421	0.0448142	0.653481	-0.0709791	0.0469546	0.130622	-0.0299309	0.0828622	0.74188	/	/	5.55078	3	0.135633	6.19665	4	0.184936	-0.00716073	0.0121199	0.596197
GCST90199858	5alpha-androstan-3alpha,17beta-diol monosulfate (1)	CHOLELITH	13	0.0918903	0.058574	0.653503	0.0288693	0.0220358	0.19016	-0.116617	0.144897	0.437969	/	/	139.634	11	1.93318e-24	170.417	12	3.92335e-30	0.0664173	0.042651	0.147703
GCST90199740	P-cresol sulfate	CHOLELITH	11	0.0309156	0.0197582	0.653635	0.0514263	0.0194952	0.00834225	0.0414562	0.0325793	0.235095	/	/	23.8181	9	0.00459839	24.2805	10	0.00688976	-0.00461312	0.0110363	0.685748
GCST90199887	(16 or 17)-methylstearate (a19:0 or i19:0)	CHOLELITH	10	0.0538404	0.0348046	0.65376	0.0554475	0.0419127	0.185859	-0.138173	0.0830945	0.134916	/	/	7.59703	8	0.473788	13.636	9	0.135874	0.0269743	0.0109766	0.039476
GCST90200192	N,N-dimethylalanine	CHOLELITH	16	0.0474362	0.0305911	0.653973	0.0263202	0.0352993	0.455892	0.072327	0.0590826	0.241091	/	/	27.3258	14	0.0174585	27.8085	15	0.0227991	-0.00456797	0.00918609	0.626717
GCST90199723	5-dodecenoate (12:1n7)	CHOLELITH	9	-0.0106915	0.0070025	0.655101	-0.0126968	0.00937241	0.175512	-0.0145878	0.00862706	0.134692	/	/	5.27858	7	0.626008	6.41891	8	0.600415	0.00431828	0.00404385	0.321019
GCST90200607	X-23644	CHOLELITH	13	-0.0391624	0.0249573	0.655621	-0.0427523	0.0419123	0.307709	0.000573956	0.0674399	0.993362	/	/	7.93224	11	0.71936	8.3643	12	0.756053	-0.00512944	0.00780364	0.524495
GCST90200326	Gamma-glutamylleucine	CHOLELITH	15	-0.0325431	0.0207951	0.655919	-0.0386811	0.0317593	0.223245	-0.0578013	0.0535504	0.300038	/	/	11.0055	13	0.610353	11.2793	14	0.663973	0.00341442	0.00652644	0.609661
GCST90199942	Dimethyl sulfone	CHOLELITH	14	-0.054287	0.0361024	0.660938	-0.0277637	0.0351642	0.429794	0.0476034	0.0705883	0.512852	/	/	22.2406	12	0.0349106	27.2632	13	0.0114478	-0.0185096	0.0112438	0.125639
GCST90200258	2-hydroxy-4-(methylthio)butanoic acid	CHOLELITH	9	0.0535763	0.0355588	0.661809	0.0675428	0.0494684	0.172136	0.191563	0.0918201	0.0753829	/	/	5.416	7	0.609335	8.06883	8	0.426775	-0.0170143	0.0104462	0.147389
GCST90199859	5alpha-androstan-3alpha,17beta-diol disulfate	CHOLELITH	15	0.116852	0.0772798	0.662046	0.0179925	0.03704	0.627137	0.17664	0.146482	0.249353	/	/	183.18	13	3.8061e-32	186.507	14	3.08844e-32	-0.011455	0.0235747	0.635123
GCST90200282	Picolinate	CHOLELITH	14	-0.0265196	0.0176253	0.6621	-0.0199568	0.0145752	0.170926	-0.0193747	0.0251844	0.456584	/	/	21.6387	12	0.0417746	21.9431	13	0.0562496	-0.00238724	0.00581006	0.688402
GCST90200749	Arachidonate (20:4n6) to pyruvat	CHOLELITH	7	0.0414927	0.0274756	0.662102	0.0292207	0.0446098	0.51245	0.0931559	0.0628873	0.198611	/	/	2.84819	5	0.723376	3.81286	6	0.701985	-0.00939797	0.00956857	0.371121
GCST90199748	Linolenate [alpha or gamma; (18:3n3 or 6)]	CHOLELITH	13	0.0731942	0.0487821	0.662778	0.0267401	0.0302026	0.375962	-0.082461	0.158546	0.613295	/	/	54.0792	11	1.14173e-07	59.3105	12	3.01408e-08	0.0207748	0.0201397	0.324437
GCST90199876	Palmitoyl sphingomyelin (d18:1/16:0)	CHOLELITH	17	0.0562176	0.0372868	0.662885	0.0521539	0.0424011	0.218692	0.0105055	0.104475	0.921235	/	/	32.0796	15	0.00627933	32.5524	16	0.00846711	0.0052477	0.0111618	0.645013
GCST90199862	4-hydroxycoumarin	CHOLELITH	24	0.0695869	0.0458169	0.663	0.0590959	0.0342051	0.0840433	0.115778	0.102664	0.27158	/	/	114.429	22	1.7741e-14	115.755	23	2.39902e-14	-0.00537976	0.0106556	0.618668
GCST90200446	Arachidate (20:0)	CHOLELITH	13	-0.0239574	0.0160525	0.663691	-0.0356071	0.01629	0.0288283	-0.0442586	0.0246878	0.100527	/	/	15.2461	11	0.171507	16.8542	12	0.155163	0.00678702	0.00630078	0.30446
GCST90200852	Adenosine 5'-monophosphate (AMP) to arginin	CHOLELITH	19	-0.0321757	0.0215106	0.66403	-0.0322298	0.0314281	0.305124	-0.0304697	0.0487132	0.539956	/	/	16.5378	17	0.48608	16.5394	18	0.55496	-0.000232309	0.00588752	0.968985
GCST90200511	X-12906	CHOLELITH	14	0.0535267	0.035393	0.664076	0.0321595	0.0412904	0.436061	0.0165862	0.0711209	0.819528	/	/	22.0063	12	0.0374495	22.6752	13	0.0457433	0.00502575	0.00832147	0.557123
GCST90200415	Serine	CHOLELITH	17	-0.0326905	0.0218866	0.664502	-0.0331442	0.0338845	0.327999	-0.0282627	0.0563999	0.623565	/	/	11.2382	15	0.73553	11.2461	16	0.794047	-0.000543179	0.00613317	0.9306
GCST90200108	N-palmitoyl-sphingadienine (d18:2/16:0)	CHOLELITH	11	0.0315428	0.0210738	0.665127	0.0529811	0.0395815	0.180723	0.102593	0.107965	0.366807	/	/	4.42482	9	0.881297	4.89445	10	0.898116	-0.00686848	0.0100226	0.51042
GCST90199817	Indoleacetylglutamine	CHOLELITH	7	0.0148555	0.00981896	0.665742	0.0104334	0.0253861	0.681081	0.0467354	0.059452	0.467409	/	/	1.0495	5	0.958475	1.37587	6	0.96731	-0.0120289	0.0210559	0.592528
GCST90200341	N-stearoyl-sphingosine (d18:1/18:0)	CHOLELITH	14	0.0360976	0.0238531	0.667673	0.0127008	0.0330262	0.700559	0.0748583	0.0512147	0.169524	/	/	12.441	12	0.410942	13.2037	13	0.432201	-0.00539374	0.00628846	0.407852
GCST90200794	Oleoyl-linoleoyl-glycerol (18:1 to 18:2) [2] to linoleoyl-arachidonoyl-glycerol (18:2 to 20:4) [1	CHOLELITH	12	0.0515239	0.0346853	0.67034	0.0317645	0.0383976	0.408093	0.00451108	0.0795444	0.955892	/	/	17.5967	10	0.0621594	18.3655	11	0.073479	0.00547185	0.00827876	0.523578
GCST90200287	N-acetylvaline	CHOLELITH	10	-0.152538	0.102858	0.671188	-0.000781031	0.0437424	0.985754	0.209466	0.19631	0.317102	/	/	61.2971	8	2.59258e-10	93.9293	9	2.64199e-16	-0.0595304	0.0288463	0.0729389
GCST90200519	X-13729	CHOLELITH	8	0.0386597	0.0261482	0.674704	0.000703735	0.0393385	0.985727	0.0085753	0.0642305	0.898157	/	/	5.37518	6	0.49667	5.65123	7	0.581011	0.00728138	0.0138586	0.618144
GCST90200029	Linoleoyl ethanolamide	CHOLELITH	11	-0.0607841	0.0411813	0.675575	-0.0721256	0.0403609	0.0739347	-0.136644	0.0795549	0.119996	/	/	19.6078	9	0.0204934	22.2916	10	0.0136862	0.0111812	0.0100741	0.295818
GCST90200420	Taurine	CHOLELITH	10	0.0252555	0.0171416	0.676697	0.00715671	0.0326456	0.826475	0.0140238	0.0453873	0.765229	/	/	4.27673	8	0.831332	4.3635	9	0.885902	0.0020366	0.0069141	0.775831
GCST90200722	S-adenosylhomocysteine (SAH) to leucin	CHOLELITH	18	-0.0167063	0.0114258	0.686611	-0.00601186	0.0213751	0.778514	0.00786734	0.0247564	0.754754	/	/	9.22929	16	0.903671	10.7174	17	0.870874	-0.00612277	0.00501922	0.240193
GCST90200993	Salicylate to oxalate (ethanedioate	CHOLELITH	14	0.041201	0.0281623	0.687879	0.0185919	0.036518	0.610671	0.0848535	0.0607274	0.187628	/	/	13.9028	12	0.306958	14.6711	13	0.328334	-0.00681732	0.00837179	0.431325
GCST90199837	Carotenoid levels (cryptox	CHOLELITH	13	0.156615	0.107469	0.688288	0.014979	0.0418124	0.720161	0.23485	0.257306	0.380957	/	/	170.237	11	1.05451e-30	172	12	1.86092e-30	-0.00953554	0.0282541	0.742098
GCST90200670	X-26111	CHOLELITH	13	-0.0180569	0.0124061	0.688337	-0.0124958	0.0134596	0.353205	0.000569922	0.0177434	0.974952	/	/	10.4461	11	0.490763	12.5198	12	0.404885	-0.00646968	0.00449268	0.177701
GCST90200741	Adenosine 5'-monophosphate (AMP) to alanin	CHOLELITH	11	-0.0546697	0.0374856	0.689169	-0.0395088	0.0390466	0.311616	-0.0258399	0.0752898	0.739324	/	/	18.9408	9	0.0257012	19.3632	10	0.0358853	-0.00418629	0.00934453	0.664747
GCST90199714	3-hydroxy-2-ethylpropionate	CHOLELITH	14	-0.0283839	0.0200036	0.692962	-0.0155301	0.0335113	0.643057	-0.0126438	0.0686929	0.857038	/	/	8.57112	12	0.73906	8.63132	13	0.800184	-0.00187083	0.00762546	0.810338
GCST90199808	Glycerophosphoethanolamine	CHOLELITH	8	0.0421229	0.0297265	0.693262	-0.00265013	0.0322177	0.934442	0.14462	0.0794286	0.118496	/	/	7.56239	6	0.271948	9.95858	7	0.190933	-0.0156704	0.0113651	0.217149
GCST90200180	Glucuronide of C12H22O4 (1)	CHOLELITH	8	-0.0456089	0.0314687	0.694067	-0.0614668	0.0398478	0.122942	0.11323	0.0903851	0.256908	/	/	4.10021	6	0.663117	7.57793	7	0.371277	-0.0240407	0.0128914	0.11147
GCST90200513	X-13507	CHOLELITH	20	-0.0330409	0.0231652	0.694476	-0.0224419	0.0299887	0.454251	-0.0107681	0.0446509	0.812155	/	/	24.6381	18	0.135213	25.1103	19	0.156942	-0.00362813	0.00617699	0.564256
GCST90200579	X-21442	CHOLELITH	10	0.0192877	0.0135883	0.694522	0.00698074	0.0224445	0.755784	-0.00556014	0.0268754	0.841268	/	/	3.20132	8	0.921095	4.83282	9	0.848632	0.00740999	0.00580129	0.237317
GCST90199935	Glycohyocholate	CHOLELITH	15	-0.0303682	0.0213703	0.69465	-0.0358742	0.0272526	0.188053	-0.0303067	0.0386608	0.44714	/	/	19.8235	13	0.0997004	19.8235	14	0.135806	-1.3813e-05	0.00710604	0.998479
GCST90200311	4-acetamidobutanoate	CHOLELITH	13	-0.0270846	0.0187334	0.696415	-0.0406242	0.0274411	0.138763	-0.083016	0.0380373	0.0516405	/	/	6.89115	11	0.807828	9.94768	12	0.620551	0.00942299	0.00538983	0.108228
GCST90200399	Isoleucine	CHOLELITH	15	0.040108	0.0281163	0.69648	0.0443115	0.0338507	0.190525	-0.0273174	0.0472623	0.573144	/	/	15.2348	13	0.292927	18.6944	14	0.176956	0.00951557	0.00553813	0.10947
GCST90199925	Succinimide	CHOLELITH	11	-0.0504228	0.0354763	0.696532	-0.0102444	0.0450194	0.819992	0.10595	0.0724701	0.177768	/	/	6.02173	9	0.737742	11.857	10	0.294743	-0.0181776	0.007525	0.0388886
GCST90200083	1-(1-enyl-palmitoyl)-2-palmitoyl-GPC (P-16:0/16:0)	CHOLELITH	8	-0.042835	0.0301033	0.696646	-0.0398652	0.0444169	0.36944	0.0114694	0.0772719	0.886866	/	/	5.44724	6	0.487857	6.0464	7	0.534342	-0.00900743	0.0116367	0.46829
GCST90200142	Carotene diol (1)	CHOLELITH	17	-0.0274865	0.0192504	0.696989	-0.0410367	0.0270545	0.129313	-0.00662323	0.0497492	0.895858	/	/	14.5449	15	0.484664	14.7549	16	0.542657	-0.00435201	0.00949773	0.653366
GCST90200145	Glycosyl ceramide (d18:1/20:0, d16:1/22:0)	CHOLELITH	16	0.053745	0.0374772	0.697932	0.0147215	0.0238855	0.537671	-0.0214915	0.0743851	0.776875	/	/	66.0286	14	1.00182e-08	72.4437	15	1.63368e-09	0.0129756	0.0111256	0.262987
GCST90200382	Cystine	CHOLELITH	22	-0.0249529	0.0174666	0.698252	-0.0114409	0.025968	0.65952	-0.00316611	0.0399013	0.937544	/	/	19.2085	20	0.508316	19.5837	21	0.54775	-0.00336103	0.00548681	0.547066
GCST90200588	X-21742	CHOLELITH	13	-0.0448486	0.0311285	0.698384	-0.046942	0.034939	0.179097	0.0235808	0.0707665	0.745233	/	/	17.1548	11	0.103378	18.9574	12	0.0895628	-0.00953665	0.00887058	0.305352
GCST90200643	X-24951	CHOLELITH	14	-0.0254014	0.0176135	0.698873	-0.0216751	0.0308473	0.482269	-0.0161318	0.0574418	0.783618	/	/	7.48777	12	0.82377	7.51887	13	0.873473	-0.00124556	0.00706335	0.862967
GCST90200230	3-ethylcatechol sulfate (1)	CHOLELITH	19	0.0790529	0.0549534	0.698976	-0.0114496	0.0319727	0.720265	0.254816	0.125287	0.0578771	/	/	132.117	17	7.32699e-20	150.736	18	5.34597e-23	-0.0261744	0.0169101	0.140071
GCST90199933	3b-hydroxy-5-cholenoic acid	CHOLELITH	16	0.0260551	0.0181618	0.699531	0.0075618	0.024769	0.760144	-0.060775	0.0339711	0.0952617	/	/	7.97975	14	0.890378	16.7588	15	0.333486	0.0173501	0.00585569	0.010279
GCST90199832	Dimethylarginine (sdma + adma)	CHOLELITH	9	0.351555	0.245957	0.699576	0.0692727	0.0534148	0.194672	-0.315284	0.519806	0.5633	/	/	423.779	7	1.88922e-87	547.991	8	3.50901e-113	0.0901838	0.0629607	0.195138
GCST90200860	Adenosine 5'-monophosphate (AMP) to serin	CHOLELITH	8	-0.0399392	0.0279157	0.700062	0.00527798	0.0441397	0.90482	-0.00799231	0.061591	0.900994	/	/	4.51169	6	0.607781	4.89272	7	0.673053	-0.00527628	0.00854767	0.559733
GCST90199855	5alpha-androstan-3beta,17beta-diol monosulfate (2)	CHOLELITH	21	-0.0685289	0.0486418	0.701679	-0.0126065	0.0286255	0.659652	-0.0761401	0.104421	0.474793	/	/	143.793	19	3.42741e-21	143.845	20	9.41069e-21	0.00114809	0.0138365	0.934739
GCST90199973	Methyl glucopyranoside (alpha + beta)	CHOLELITH	15	-0.0368318	0.0256715	0.701682	-0.00566715	0.034975	0.871279	-0.141318	0.0655418	0.0503872	/	/	10.9797	13	0.612519	13.9824	14	0.451026	0.0144882	0.00836103	0.106766
GCST90200460	X-11372	CHOLELITH	12	-0.133294	0.0957738	0.704281	-0.0727717	0.0416185	0.0803701	-0.0263101	0.205353	0.900593	/	/	143.86	10	6.80945e-26	148.938	11	2.45585e-26	-0.0140038	0.0235701	0.56562
GCST90200299	Oleoyl ethanolamide	CHOLELITH	11	-0.0536882	0.0385598	0.705691	-0.083879	0.0420687	0.0461677	-0.128566	0.161444	0.446326	/	/	16.7016	9	0.053599	17.1271	10	0.0715986	0.0075698	0.0158088	0.643476
GCST90200550	X-17357	CHOLELITH	15	0.0229886	0.0164935	0.705956	0.0203605	0.0261243	0.435763	0.0641504	0.0295299	0.0489123	/	/	7.71912	13	0.861405	10.951	14	0.689878	-0.00901208	0.00501297	0.0954702
GCST90199724	N-acetylisoleucine	CHOLELITH	17	-0.0348977	0.0249481	0.705973	-0.0248196	0.0281507	0.377956	-0.0887421	0.0398918	0.0418814	/	/	29.6964	15	0.0130647	35.2573	16	0.00366429	0.0127096	0.00758343	0.114457
GCST90199666	Palmitoylcarnitine levels (Metabolon pl	CHOLELITH	20	0.0260109	0.0185757	0.706268	0.00696006	0.0291856	0.811512	0.0030356	0.0360981	0.933911	/	/	16.8008	18	0.536838	17.3711	19	0.564745	0.00337306	0.00446671	0.459924
GCST90200628	X-24556	CHOLELITH	17	0.0199817	0.0142589	0.70706	0.0278371	0.0164377	0.0903615	0.0254883	0.0203482	0.229527	/	/	16.274	15	0.364078	16.439	16	0.422762	-0.00154349	0.00395768	0.702019
GCST90199717	1-methyl-4-imidazoleacetate	CHOLELITH	21	-0.0337815	0.0243742	0.707513	-0.0268105	0.0297999	0.368287	-0.0916844	0.0644709	0.171205	/	/	28.4965	19	0.0743281	29.9088	20	0.0713456	0.00714671	0.00736497	0.344056
GCST90199941	Gamma-CEHC	CHOLELITH	23	0.0301787	0.021646	0.707625	0.0698202	0.0254155	0.00601158	0.0214645	0.041531	0.610675	/	/	37.3141	21	0.0154889	37.4233	22	0.0212456	0.00145827	0.00588178	0.806596
GCST90200002	6-hydroxyindole sulfate	CHOLELITH	14	0.0333391	0.0240881	0.707845	0.0388137	0.0392721	0.322992	-0.00971681	0.0521073	0.855186	/	/	8.42523	12	0.75108	9.39467	13	0.742526	0.00639096	0.00649092	0.344257
GCST90199947	Sphingomyelin (d18:2/16:0, d18:1/16:1)	CHOLELITH	20	-0.051989	0.0374738	0.707863	-0.0189941	0.0338035	0.574186	0.0814876	0.0640151	0.219234	/	/	40.3754	18	0.00185497	53.7643	19	3.58664e-05	-0.01928	0.00789147	0.0250961
GCST90200226	5-hydroxy-2-methylpyridine sulfate	CHOLELITH	10	0.0317781	0.0230162	0.707936	0.0313679	0.0358189	0.381173	0.0563779	0.0828513	0.515413	/	/	6.91139	8	0.546222	7.00925	9	0.636156	-0.00332766	0.0106377	0.762418
GCST90199742	1-linoleoyl-gpc (18:2)	CHOLELITH	11	-0.0529458	0.0379526	0.708697	-0.0707315	0.0347323	0.0417029	-0.0152518	0.0720479	0.837065	/	/	21.533	9	0.010483	22.4626	10	0.0129138	-0.00629064	0.0100918	0.548529
GCST90199727	1-oleoyl-GPC (18:1)	CHOLELITH	14	-0.0389136	0.0281639	0.708775	-0.00781552	0.0388576	0.840595	-0.0111722	0.0503575	0.828155	/	/	12.3533	12	0.41774	12.8172	13	0.462028	-0.00468691	0.0069817	0.514736
GCST90200981	Caffeine to linoleate (18:2n6	CHOLELITH	3	0.0602264	0.0429686	0.708909	0.0616232	0.058243	0.290039	-0.0994719	0.140278	0.607326	/	/	0.111448	1	0.738501	1.58193	2	0.453407	0.0311347	0.0256752	0.439008
GCST90199699	3-methylxanthine	CHOLELITH	12	0.0355949	0.0258408	0.70998	0.0437277	0.0353111	0.215584	0.0041318	0.0636942	0.949556	/	/	10.7707	10	0.375658	11.0896	11	0.435787	0.00627345	0.0115295	0.598278
GCST90200633	X-24334	CHOLELITH	11	-0.0516374	0.0378127	0.710579	-0.0433146	0.0348966	0.214522	-0.0547053	0.076491	0.492629	/	/	28.441	9	0.000804708	28.448	10	0.00152977	0.000531895	0.0113193	0.963547
GCST90200388	Palmitoleate (16:1n7)	CHOLELITH	14	-0.0318471	0.0233492	0.710641	-0.0400283	0.0347709	0.249649	0.0272507	0.0587439	0.651029	/	/	10.6013	12	0.563357	11.8261	13	0.54195	-0.00846916	0.0076526	0.290114
GCST90200435	Mannose	CHOLELITH	8	-0.0318976	0.0231986	0.711088	-0.0235634	0.0456986	0.606116	0.0484687	0.118323	0.696299	/	/	1.95191	6	0.924068	2.46965	7	0.929365	-0.0102479	0.0142422	0.498862
GCST90200349	Eicosapentaenoate (EPA; 20:5n3)	CHOLELITH	15	0.0353894	0.0258615	0.711133	0.0133551	0.0276974	0.629679	0.0871899	0.0738833	0.259103	/	/	25.7331	13	0.0184586	26.847	14	0.0201542	-0.00896435	0.0119501	0.466524
GCST90200528	X-17146	CHOLELITH	10	0.0657481	0.0479328	0.71114	-0.00441777	0.0473066	0.925597	0.0931423	0.169437	0.597521	/	/	22.8964	8	0.0034998	22.9786	9	0.00624452	-0.00318958	0.0188222	0.869643
GCST90200360	Cortisone	CHOLELITH	11	0.0373037	0.0272999	0.711598	0.0503738	0.0337462	0.135509	0.0410768	0.0450816	0.385962	/	/	12.9943	9	0.162863	13.0114	10	0.223036	-0.000683225	0.00628662	0.915841
GCST90199689	Glycolithocholate	CHOLELITH	11	-0.0406808	0.0299157	0.711778	-0.0467089	0.0382651	0.222213	-0.0149201	0.0781873	0.852898	/	/	10.7957	9	0.289974	10.9508	10	0.361367	-0.00364099	0.0101262	0.727466
GCST90199854	5alpha-pregnan-3beta,20alpha-diol monosulfate (2)	CHOLELITH	14	0.0210755	0.0154834	0.712152	0.0342184	0.0195014	0.0793173	0.0171804	0.0254006	0.511628	/	/	11.7091	12	0.469312	11.7491	13	0.548319	0.000874263	0.00437496	0.844957
GCST90199634	5-hydroxylysine	CHOLELITH	8	-0.0635342	0.0473629	0.713006	-0.0876445	0.0580233	0.130914	-0.198079	0.130232	0.179086	/	/	7.32903	6	0.291487	8.82442	7	0.265509	0.0158812	0.0143534	0.310913
GCST90200037	1-stearoyl-2-linoleoyl-gpc (18:0/18:2)	CHOLELITH	13	-0.0489621	0.0356906	0.713038	-0.0362783	0.0414114	0.381005	0.0343969	0.0821388	0.683448	/	/	16.9458	11	0.109488	18.892	12	0.0911677	-0.0097203	0.00864811	0.284952
GCST90200907	Retinol (Vitamin A) to linoleoyl-arachidonoyl-glycerol (18:2 to 20:4) [1	CHOLELITH	9	-0.0379376	0.0277211	0.713086	-0.045194	0.0410258	0.270635	-0.0876481	0.0699259	0.250286	/	/	5.53298	7	0.595208	6.16777	8	0.628446	0.00650545	0.00816516	0.451778
GCST90199621	Carnitine C5:1	CHOLELITH	18	-0.0325758	0.0242752	0.714382	-0.0329073	0.0308893	0.286728	0.00988606	0.0525517	0.853147	/	/	25.3581	16	0.0637556	26.6771	17	0.0629765	-0.00571383	0.00626339	0.375174
GCST90200905	Glucose to glycero	CHOLELITH	17	0.05291	0.0394064	0.715465	0.0129099	0.0341269	0.705214	-0.0463211	0.0634628	0.4767	/	/	43.2092	15	0.000146095	53.7322	16	5.73464e-06	0.0168727	0.0088279	0.0752676
GCST90199686	Indolepropionate	CHOLELITH	16	0.0302056	0.0224788	0.716134	0.039252	0.0263032	0.135624	-0.00943958	0.0452385	0.837717	/	/	19.4074	14	0.149958	20.8205	15	0.142662	0.0065729	0.00651015	0.329801
GCST90200309	Vanillylmandelate (VMA)	CHOLELITH	12	0.0334579	0.0248406	0.716137	0.0138101	0.0180782	0.444922	-0.00469405	0.0371416	0.901934	/	/	25.3412	10	0.00473491	29.925	11	0.00162812	0.0103748	0.007714	0.208356
GCST90200874	Cysteinylglycine to taurin	CHOLELITH	13	-0.0394114	0.0292974	0.716265	-0.0315711	0.0358551	0.378577	-0.0446733	0.0542216	0.427498	/	/	17.7054	11	0.0886731	17.7276	12	0.124215	0.00106491	0.00906161	0.908567
GCST90199667	Erythritol levels in elite a	CHOLELITH	7	0.0728431	0.0539012	0.716481	0.0935458	0.0416219	0.0246073	0.107487	0.106801	0.360407	/	/	19.0267	5	0.00190027	19.596	6	0.00326695	-0.00497591	0.012864	0.714813
GCST90200412	Glutamate	CHOLELITH	22	-0.0286295	0.0214126	0.716646	-0.0141082	0.0277618	0.611322	-0.0192785	0.038874	0.625354	/	/	28.9714	20	0.0883245	29.0941	21	0.11176	-0.00205322	0.00705302	0.773963
GCST90200001	Sphingomyelin (d18:1/20:0, d16:1/22:0)	CHOLELITH	10	-0.0541093	0.0401424	0.716862	0.00517153	0.04446	0.9074	0.0120433	0.118118	0.921298	/	/	13.2946	8	0.102108	13.8899	9	0.126297	-0.00784899	0.0131143	0.566057
GCST90200120	Sphingadienine	CHOLELITH	10	-0.0317849	0.0235673	0.717951	0.00292377	0.031812	0.926771	0.00150574	0.0605614	0.980773	/	/	9.76253	8	0.28209	10.2031	9	0.334296	-0.00570407	0.00949334	0.564571
GCST90200611	X-23636	CHOLELITH	11	0.0491995	0.0363585	0.718362	0.0330262	0.0426077	0.438267	0.115264	0.0961405	0.261176	/	/	13.7262	9	0.132405	14.5731	10	0.148419	-0.00925928	0.0124254	0.475165
GCST90200995	Salicylate to taurocholat	CHOLELITH	12	-0.0466246	0.034497	0.718388	0.00971959	0.0407092	0.811294	0.0679723	0.0840207	0.437343	/	/	12.558	10	0.249446	15.313	11	0.16861	-0.0151515	0.0102293	0.169367
GCST90200444	Dihydroorotate	CHOLELITH	15	-0.0511306	0.0384484	0.723931	-0.0062558	0.0282835	0.824951	0.0287301	0.0851601	0.741226	/	/	46.5758	13	1.13918e-05	50.5259	14	4.98407e-06	-0.0165691	0.01578	0.312843
GCST90200284	Erucate (22:1n9)	CHOLELITH	17	0.0352956	0.0266015	0.725816	-0.00316608	0.0322796	0.921866	0.0290293	0.0551591	0.606386	/	/	25.7018	15	0.0412762	25.7312	16	0.0579296	0.00102216	0.00780353	0.897526
GCST90200571	X-21339	CHOLELITH	11	-0.0193215	0.0145951	0.727678	-0.0241359	0.0174827	0.167415	-0.0223542	0.0225133	0.346687	/	/	8.85955	9	0.450339	8.89395	10	0.542197	0.000910862	0.00491093	0.856968
GCST90199984	Vanillic alcohol sulfate	CHOLELITH	10	0.0357309	0.0272459	0.735734	0.0401668	0.0331518	0.225664	0.057489	0.0546058	0.32319	/	/	11.2688	8	0.186929	11.5763	9	0.238265	-0.00382388	0.0081846	0.652815
GCST90200266	Cis-3,4-methyleneheptanoylcarnitine	CHOLELITH	8	0.0518656	0.0394244	0.73644	0.0418214	0.0494513	0.397715	-0.0263436	0.0969357	0.794913	/	/	8.58272	6	0.198441	9.70548	7	0.205887	0.0098527	0.0111211	0.409747
GCST90199827	Thymol sulfate	CHOLELITH	12	0.0422778	0.032236	0.737665	0.00940992	0.0415704	0.820921	0.126259	0.0933983	0.206211	/	/	13.079	10	0.219286	14.2807	11	0.217848	-0.010216	0.010658	0.360397
GCST90200926	N-stearoyl-sphingosine (d18:1 to 18:0) to N-palmitoyl-sphinganine (d18:0 to 16:0	CHOLELITH	13	-0.0347901	0.0265018	0.738097	-0.0453741	0.0368479	0.218177	0.000182238	0.0490255	0.997101	/	/	11.2717	11	0.420793	12.0156	12	0.444431	-0.00503782	0.00591268	0.41236
GCST90200190	Dodecadienoate (12:2)	CHOLELITH	15	0.00882252	0.0067569	0.741197	0.00509743	0.00986995	0.605533	0.00294923	0.00962734	0.764198	/	/	8.92783	13	0.778372	10.1009	14	0.75477	0.00495405	0.00457402	0.298452
GCST90199952	2-aminoheptanoate	CHOLELITH	10	-0.0603017	0.0463607	0.741648	-0.0291509	0.0485152	0.547933	-0.00637043	0.133637	0.963148	/	/	18.5237	8	0.0176255	18.9583	9	0.0255502	-0.00633407	0.0146203	0.676285
GCST90200735	Arginine to ornithin	CHOLELITH	10	0.0451752	0.0347109	0.742681	0.043605	0.0433141	0.314072	0.0648056	0.0852102	0.468753	/	/	10.151	8	0.254588	10.2336	9	0.331904	-0.00331653	0.0129951	0.804996
GCST90199656	3-indoxyl sulfate	CHOLELITH	15	-0.0365596	0.028163	0.742991	-0.0202892	0.0350788	0.563002	-0.0485373	0.0592564	0.427487	/	/	22.4212	13	0.04917	22.5142	14	0.0686489	0.00167239	0.00720211	0.819992
GCST90200603	X-23641	CHOLELITH	11	-0.0386146	0.02965	0.743572	-0.0748471	0.0344037	0.0295885	-0.125775	0.0593444	0.0630978	/	/	10.7812	9	0.291005	14.0631	10	0.170131	0.0135634	0.00819437	0.132267
GCST90199865	2-hydroxyglutarate	CHOLELITH	15	-0.0242757	0.0188489	0.752412	-0.0416986	0.0291628	0.152759	-0.0476696	0.0542464	0.395484	/	/	10.0617	13	0.688885	10.2842	14	0.741123	0.00299413	0.00634674	0.644919
GCST90199764	N2,n2-dimethylguanosine	CHOLELITH	16	0.0357727	0.0278262	0.753462	0.066934	0.0360897	0.0636455	0.0473145	0.0640987	0.472616	/	/	18.2926	14	0.193778	18.3456	15	0.244931	-0.00151796	0.0075339	0.843218
GCST90200339	5,6-dihydrothymine	CHOLELITH	12	-0.0201845	0.0156701	0.754226	-0.0244375	0.027128	0.367684	-0.068942	0.0374014	0.0950836	/	/	4.48676	10	0.922729	6.85289	11	0.810868	0.0110564	0.00718777	0.155012
GCST90200224	2-ketocaprylate	CHOLELITH	12	-0.0501363	0.0390813	0.755004	-0.0304984	0.0439458	0.487683	-0.00836809	0.0837068	0.922345	/	/	19.5745	10	0.0335444	20.2093	11	0.042552	-0.00762459	0.0133888	0.5816
GCST90200941	Succinate to trans-4-hydroxyprolin	CHOLELITH	4	0.0735949	0.0574363	0.755009	0.0635971	0.0541929	0.240583	0.00210871	0.115401	0.98708	/	/	4.57139	2	0.101703	5.81077	3	0.121189	0.0105021	0.0142622	0.538167
GCST90200383	Cystathionine	CHOLELITH	12	0.0533622	0.042211	0.76358	0.0313953	0.0459489	0.49444	-0.109851	0.14013	0.451251	/	/	16.753	10	0.0800116	19.242	11	0.0568854	0.0184083	0.0151024	0.250855
GCST90200416	Trans-urocanate	CHOLELITH	15	0.0291402	0.0228884	0.763857	0.0130504	0.0285526	0.647624	0.0465961	0.0418007	0.285155	/	/	17.6139	13	0.172735	17.9597	14	0.208621	-0.00324565	0.00642479	0.621891
GCST90199668	Hexanoylcarnitine levels (Biocrates pl	CHOLELITH	16	0.0272782	0.0215561	0.763909	0.0279796	0.0302642	0.35522	0.0727913	0.0411154	0.0984207	/	/	15.3784	14	0.352787	17.2053	15	0.306739	-0.00660936	0.00512497	0.218075
GCST90200497	X-12740	CHOLELITH	16	-0.0239268	0.0189554	0.764098	-0.00916659	0.0237059	0.698994	-0.0379378	0.0289673	0.21139	/	/	16.8634	14	0.263533	17.3714	15	0.297149	0.00374621	0.00576808	0.526546
GCST90199946	3-acetylphenol sulfate	CHOLELITH	14	-0.0716643	0.0569286	0.764621	-0.0724051	0.0436021	0.0967963	0.0526527	0.125691	0.682685	/	/	47.4445	12	3.90378e-06	52.2891	13	1.20092e-06	-0.0137508	0.0124223	0.290011
GCST90199821	1-linoleoyl-GPI (18:2)	CHOLELITH	15	-0.0273977	0.0218434	0.764675	-0.0245695	0.0301228	0.414704	-0.0143152	0.0351887	0.690765	/	/	14.6141	13	0.332061	14.8764	14	0.386656	-0.0025657	0.00531135	0.637087
GCST90199674	3-hydroxymyristate	CHOLELITH	15	-0.0267291	0.0215922	0.764688	-0.021997	0.0304299	0.469757	0.0142787	0.0413828	0.735583	/	/	10.9945	13	0.611276	12.4117	14	0.573281	-0.00711465	0.00597653	0.255162
GCST90200589	X-21821	CHOLELITH	20	0.016987	0.0137077	0.764887	0.019235	0.0159004	0.226387	0.0315093	0.0216194	0.162217	/	/	23.0305	18	0.189422	24.0042	19	0.19599	-0.00390839	0.00448006	0.39448
GCST90200275	Bilirubin degradation product, C16H18N2O5 (2)	CHOLELITH	12	0.0250086	0.020233	0.765217	0.0244996	0.0170707	0.151235	0.0294038	0.0300921	0.351552	/	/	20.3897	10	0.0257746	20.4759	11	0.0392255	-0.00186944	0.00909387	0.84125
GCST90200340	1-palmitoyl-2-oleoyl-gpc (16:0/18:1)	CHOLELITH	11	-0.0274247	0.0216128	0.765409	-0.0312022	0.0389248	0.422783	0.0167486	0.0643995	0.80066	/	/	4.40708	9	0.882638	5.01388	10	0.890249	-0.00521376	0.00669309	0.455987
GCST90200356	Adenosine 5'-monophosphate (AMP)	CHOLELITH	13	0.0114281	0.00919221	0.765453	0.00975619	0.0119988	0.416162	0.00765092	0.0120222	0.537534	/	/	9.39154	11	0.5858	9.74404	12	0.638405	0.00292187	0.00492136	0.564713
GCST90200307	Urate	CHOLELITH	19	0.0351399	0.0277279	0.765496	0.0424464	0.0324829	0.191304	0.00315382	0.0509465	0.951361	/	/	24.1871	17	0.114439	24.9924	18	0.125127	0.00449419	0.00597386	0.462156
GCST90200671	X-26109	CHOLELITH	13	-0.0122234	0.00965689	0.76552	-0.0104655	0.00851542	0.21907	0.000464824	0.011125	0.967421	/	/	13.0096	11	0.292698	17.1113	12	0.145457	-0.00838716	0.00450367	0.089468
GCST90200947	Adenosine 5'-diphosphate (ADP) to glucos	CHOLELITH	17	0.0250106	0.0199049	0.765719	0.0209747	0.0296053	0.478649	0.0549839	0.0392222	0.181312	/	/	14.6461	15	0.477196	15.4426	16	0.492488	-0.00476536	0.0053394	0.386225
GCST90200344	N6,n6,n6-trimethyllysine	CHOLELITH	9	-0.0499955	0.0396989	0.765938	0.00398385	0.050446	0.937054	-0.187485	0.105419	0.11856	/	/	6.59954	7	0.47173	8.56039	8	0.380726	0.0128557	0.00918064	0.204155
GCST90200828	Cholate to bilirubin (Z,Z	CHOLELITH	10	0.0321237	0.0256028	0.766122	0.0373918	0.0399873	0.349741	0.0221157	0.0565448	0.705921	/	/	7.49245	8	0.484548	7.53393	9	0.581708	0.00161045	0.00790656	0.843686
GCST90200989	Histidine to asparagin	CHOLELITH	15	0.020723	0.0167197	0.766558	0.0364404	0.0177059	0.0395812	0.0285635	0.0255491	0.283809	/	/	18.6545	13	0.134213	18.9025	14	0.168709	-0.00191929	0.0046165	0.684377
GCST90199897	4-hydroxy-2-oxoglutaric acid	CHOLELITH	18	0.0267009	0.0214668	0.76664	0.0549071	0.0307495	0.0741596	0.011831	0.0524134	0.824273	/	/	15.6461	16	0.477925	15.7443	17	0.542025	0.0019465	0.00620867	0.757941
GCST90199830	4-ethylphenylsulfate	CHOLELITH	9	-0.03307	0.0265243	0.766671	-0.0326702	0.0367698	0.374268	-0.00481238	0.074321	0.950182	/	/	7.39276	7	0.389162	7.57073	8	0.476484	-0.00436942	0.0106441	0.693711
GCST90199907	S-methylcysteine sulfoxide	CHOLELITH	15	0.037679	0.0296849	0.766939	0.0231294	0.038181	0.54466	0.0365615	0.0915496	0.69611	/	/	19.1936	13	0.117222	19.1939	14	0.157673	0.000157618	0.0121594	0.989854
GCST90200515	X-12849	CHOLELITH	8	0.034788	0.028041	0.766961	0.0472285	0.0499399	0.344298	0.0824861	0.0868889	0.379107	/	/	3.48174	6	0.746398	3.85341	7	0.796499	-0.00639278	0.010486	0.564453
GCST90200232	4-acetylcatechol sulfate (1)	CHOLELITH	17	0.0430788	0.0344811	0.767238	0.0271669	0.0384014	0.47929	-0.0241195	0.0792047	0.764916	/	/	29.7265	15	0.0129469	31.4894	16	0.0116448	0.00805609	0.00854151	0.360539
GCST90200017	Sphingomyelin (d17:1/16:0, d18:1/15:0, d16:1/17:0)	CHOLELITH	12	0.054135	0.0434019	0.767971	0.0142845	0.0465088	0.758741	0.00676811	0.118502	0.955579	/	/	21.6433	10	0.0170286	22.0477	11	0.0240065	0.00584103	0.0135132	0.674735
GCST90200253	Vanillic acid glycine	CHOLELITH	10	0.0501267	0.040825	0.76827	0.0637968	0.0430995	0.138814	0.0189463	0.08873	0.836257	/	/	15.0277	8	0.0586083	15.3304	9	0.0822523	0.00553014	0.0137782	0.698657
GCST90200834	Adenosine 5'-diphosphate (ADP) to glycero	CHOLELITH	14	-0.023684	0.0190382	0.768351	-0.0270902	0.0243181	0.265282	0.0465716	0.0400102	0.267047	/	/	10.4835	12	0.573622	14.3617	13	0.348875	-0.0147392	0.00748444	0.0724454
GCST90200245	Eicosenedioate (C20:1-DC)	CHOLELITH	12	0.0409865	0.0327966	0.768736	0.00276273	0.0366571	0.939923	0.0818095	0.0800036	0.33061	/	/	16.5045	10	0.0860737	17.028	11	0.10705	-0.00629161	0.011171	0.585699
GCST90199931	Lanthionine	CHOLELITH	12	-0.153638	0.125486	0.769042	0.0291573	0.0389963	0.454645	0.0201153	0.28514	0.945151	/	/	332.181	10	2.39593e-65	347.668	11	7.5491e-68	-0.0267035	0.0391085	0.510238
GCST90200322	Beta-hydroxyisovalerate	CHOLELITH	11	0.0464464	0.0378217	0.769944	0.0949165	0.0458831	0.0385781	-0.0546643	0.107224	0.622448	/	/	13.3174	9	0.148763	14.8198	10	0.13877	0.0115936	0.0115056	0.339944
GCST90199798	Isobutyrylglycine	CHOLELITH	7	0.0517418	0.0422378	0.770071	0.0621372	0.0525649	0.237164	0.126877	0.117878	0.330947	/	/	6.55245	5	0.256108	7.17208	6	0.305226	-0.00944614	0.0137374	0.522281
GCST90200805	Spermidine to carnitin	CHOLELITH	16	-0.0273175	0.0222423	0.771691	-0.0407197	0.0311426	0.191036	-0.0646579	0.0423646	0.149224	/	/	14.4179	14	0.419062	15.5205	15	0.414614	0.00557606	0.00538905	0.318351
GCST90200939	Proline to trans-4-hydroxyprolin	CHOLELITH	10	-0.0367601	0.0299129	0.772675	-0.0527311	0.0435465	0.225928	-0.0673638	0.0940399	0.494164	/	/	8.0751	8	0.426169	8.1955	9	0.514571	0.0031636	0.00915984	0.738717
GCST90200999	Taurocholate to oxalate (ethanedioate	CHOLELITH	9	-0.0293065	0.0240788	0.772809	-0.0346355	0.039644	0.382303	-0.106473	0.0967827	0.307667	/	/	4.21862	7	0.75428	4.92539	8	0.76552	0.00928062	0.0110392	0.428299
GCST90200062	1-palmitoyl-2-arachidonoyl-GPI (16:0/20:4)	CHOLELITH	6	-0.153144	0.125568	0.773343	-0.0485209	0.0618599	0.432825	0.0790692	0.404638	0.854599	/	/	39.3238	4	5.97197e-08	42.9624	5	3.76052e-08	-0.0226458	0.0372236	0.575794
GCST90200099	N-oleoylserine	CHOLELITH	12	0.0275105	0.0225907	0.773838	0.0508077	0.0259601	0.0503303	0.0311416	0.0638377	0.636193	/	/	14.8361	10	0.138153	14.8416	11	0.189862	-0.000638573	0.0104251	0.952364
GCST90199990	3-hydroxypyridine sulfate	CHOLELITH	15	0.0353975	0.0294149	0.775687	0.0429614	0.0289922	0.138387	0.0981418	0.0692741	0.180082	/	/	30.8686	13	0.00352394	33.245	14	0.00265556	-0.0100856	0.0100816	0.335376
GCST90200554	X-17346	CHOLELITH	12	-0.0305995	0.0254035	0.776051	-0.0392965	0.0368945	0.286828	0.110752	0.088317	0.238351	/	/	8.22845	10	0.606533	11.0207	11	0.441534	-0.0175762	0.0105185	0.125676
GCST90200475	X-11858	CHOLELITH	12	-0.0339784	0.0281504	0.776555	-0.0195885	0.0380939	0.6071	0.0339439	0.0631184	0.60249	/	/	10.3933	10	0.406688	11.8818	11	0.372595	-0.0098563	0.00823619	0.259022
GCST90200137	Lignoceroylcarnitine (C24)	CHOLELITH	13	0.0171996	0.0142725	0.77723	0.00940414	0.0217026	0.664783	0.0315143	0.0351989	0.389787	/	/	8.52142	11	0.665973	8.73507	12	0.725377	-0.00300092	0.00649243	0.652932
GCST90200843	Adenosine 5'-monophosphate (AMP) to flavin adenine dinucleotide (FAD	CHOLELITH	10	-0.0456901	0.0380566	0.777482	-0.0248565	0.0481368	0.605595	0.0115064	0.0918606	0.903408	/	/	11.0255	8	0.200256	11.679	9	0.232019	-0.00742328	0.0107809	0.510573
GCST90200655	X-25828	CHOLELITH	11	-0.0642167	0.0529881	0.77775	-0.107008	0.0477084	0.0248995	-0.259833	0.171685	0.164465	/	/	22.3913	9	0.00771822	25.9458	10	0.00381371	0.022879	0.019141	0.262517
GCST90199857	5alpha-pregnan-diol disulfate	CHOLELITH	18	0.0396556	0.0328504	0.778288	0.0052336	0.0132931	0.693797	0.0220488	0.0418242	0.605304	/	/	207.639	16	2.25546e-35	213.959	17	4.39662e-36	0.00763035	0.0109339	0.495282
GCST90200917	Alpha-ketobutyrate to 3-methyl-2-oxobutyrat	CHOLELITH	6	0.0530955	0.0443551	0.778364	0.0660444	0.054272	0.223637	-0.190527	0.14194	0.250618	/	/	2.89086	4	0.576252	6.09343	5	0.297234	0.0277671	0.0155161	0.148024
GCST90200023	Trans 3,4-methyleneheptanoate	CHOLELITH	16	0.0520555	0.0430257	0.778528	0.000843966	0.0151936	0.955702	0.0386206	0.0658232	0.566726	/	/	225.671	14	2.99978e-40	226.903	15	6.88751e-40	0.00536336	0.0193937	0.786165
GCST90199967	N-acetyltaurine	CHOLELITH	16	0.0225275	0.0188041	0.778983	0.0490307	0.0283073	0.0832581	-0.00844609	0.0429244	0.846838	/	/	12.5637	14	0.561129	13.2292	15	0.584601	0.00508592	0.00623443	0.428288
GCST90199622	Benzoate	CHOLELITH	9	0.0171603	0.0142053	0.779055	0.0188147	0.0188889	0.319216	0.023803	0.0197434	0.267132	/	/	6.32474	7	0.502383	6.62658	8	0.577404	-0.0036841	0.0067057	0.599812
GCST90200413	2'-deoxyuridine	CHOLELITH	11	0.0319332	0.0267424	0.780368	0.0365724	0.0399586	0.360057	-0.0515911	0.0577154	0.394657	/	/	5.89875	9	0.750007	8.68119	10	0.562604	0.0138541	0.00830548	0.129649
GCST90200609	X-23587	CHOLELITH	8	-0.0171489	0.014454	0.784825	-0.0131712	0.0299384	0.659979	0.000427047	0.0385813	0.991527	/	/	2.27922	6	0.892312	2.61188	7	0.918439	-0.00604665	0.0104836	0.585067
GCST90200116	Ceramide (d18:1/14:0, d16:1/16:0)	CHOLELITH	13	-0.0353565	0.0297356	0.785166	-0.0315778	0.0355	0.373726	0.0445688	0.0738007	0.558154	/	/	14.8042	11	0.191635	16.6772	12	0.162149	-0.0109804	0.00930798	0.263012
GCST90199651	Docosahexaenoate DHA; 22:6n3	CHOLELITH	8	-0.0568665	0.047917	0.786265	-0.0372115	0.0491122	0.44864	-0.0751491	0.112204	0.527932	/	/	13.6538	6	0.0337521	13.7304	7	0.0561894	0.00285921	0.0155809	0.860444
GCST90200041	1-palmitoyl-2-stearoyl-gpc (16:0/18:0)	CHOLELITH	14	0.0413423	0.0349226	0.786403	-0.00770066	0.0266968	0.773003	-0.113144	0.0750323	0.157437	/	/	26.3379	12	0.00961171	37.4798	13	0.000348294	0.0285804	0.012685	0.043753
GCST90200362	Succinate	CHOLELITH	9	-0.0256979	0.0217379	0.786717	-0.0294566	0.0417088	0.480036	-0.0207688	0.0586299	0.733592	/	/	3.63752	7	0.820452	3.64764	8	0.887435	-0.000725921	0.00721653	0.922695
GCST90200043	1-palmitoyl-2-docosahexaenoyl-gpc (16:0/22:6)	CHOLELITH	16	0.028123	0.0240034	0.787612	0.0361999	0.0337885	0.284004	0.115437	0.045846	0.0245995	/	/	10.7019	14	0.70928	15.6244	15	0.407441	-0.013819	0.00622847	0.0435466
GCST90200649	X-24588	CHOLELITH	19	0.038434	0.0326107	0.787726	0.0568467	0.0271105	0.0360064	-0.0335134	0.0647956	0.611669	/	/	53.9311	17	1.016e-05	59.1097	18	2.84742e-06	0.0117857	0.00922452	0.218548
GCST90200045	1-stearoyl-2-arachidonoyl-GPE (18:0/20:4)	CHOLELITH	12	-0.0403919	0.0343955	0.78774	-0.0460532	0.0447374	0.303286	0.10042	0.0629912	0.141979	/	/	6.38899	10	0.781592	13.0615	11	0.289322	-0.0223698	0.00865995	0.0272696
GCST90199708	Propionylcarnitine (c3)	CHOLELITH	11	-0.0386919	0.0329224	0.788394	-0.0539387	0.0414658	0.193327	-0.0755142	0.0860763	0.403137	/	/	12.8332	9	0.170301	13.1434	10	0.215767	0.00447306	0.00959069	0.652015
GCST90200489	X-12407	CHOLELITH	9	-0.0274617	0.0233398	0.788456	-0.0447313	0.0363646	0.218668	-0.00226492	0.0501578	0.965244	/	/	5.70561	7	0.574513	6.059	8	0.640623	-0.00566252	0.00952541	0.570907
GCST90200861	Histidine to phosphat	CHOLELITH	18	0.0226631	0.0193339	0.78871	0.0400859	0.0177673	0.0240605	0.0582876	0.0255875	0.0368031	/	/	21.3203	16	0.166524	26.3864	17	0.0677028	-0.00865665	0.00443967	0.0689424
GCST90200049	Myristoyl dihydrosphingomyelin (d18:0/14:0)	CHOLELITH	16	-0.031702	0.0271104	0.78874	0.0163381	0.03166	0.605821	0.0655945	0.0497569	0.208566	/	/	15.5384	14	0.342368	21.0819	15	0.134233	-0.016879	0.00755254	0.0422407
GCST90200204	N-acetyl leucine	CHOLELITH	12	-0.0257205	0.0218225	0.789517	-0.0467394	0.0225826	0.0384791	-0.0772003	0.0381327	0.0704468	/	/	14.8039	10	0.139377	18.5876	11	0.0689104	0.0104123	0.00651296	0.140969
GCST90199915	Imidazole propionate	CHOLELITH	14	0.0332307	0.0286526	0.793996	0.0150512	0.0297047	0.61237	0.0497327	0.0610373	0.431066	/	/	23.5502	12	0.0234017	23.7382	13	0.0336254	-0.00260009	0.00840153	0.762266
GCST90200129	Sphingomyelin (d18:2/21:0, d16:2/23:0)	CHOLELITH	10	0.0413375	0.0356949	0.794402	0.0453521	0.0473971	0.338641	-0.0978601	0.0766801	0.237682	/	/	7.06659	8	0.529466	11.0669	9	0.271154	0.0282798	0.0141395	0.080508
GCST90200104	Hexadecadienoate (16:2n6)	CHOLELITH	7	0.0449358	0.0387255	0.795057	0.0398958	0.0524641	0.446992	-0.0361326	0.20676	0.868127	/	/	4.55168	5	0.472999	4.7126	6	0.581167	0.0138663	0.0345664	0.704879
GCST90200422	Serotonin	CHOLELITH	17	-0.0315664	0.027158	0.796164	-0.0513145	0.035795	0.151696	-0.00692446	0.0566056	0.904263	/	/	20.1126	15	0.167656	20.4476	16	0.200734	-0.0037398	0.00748184	0.624433
GCST90200512	X-13684	CHOLELITH	15	-0.0224088	0.0193059	0.796431	-0.0107478	0.0269356	0.68988	-0.00162791	0.047335	0.973088	/	/	14.4148	13	0.345296	14.6741	14	0.400788	-0.00305231	0.00631128	0.636695
GCST90199818	Mannitol/sorbitol	CHOLELITH	18	0.0260581	0.0225618	0.796665	-0.0134879	0.0327754	0.680686	0.059761	0.0708899	0.411648	/	/	19.1677	16	0.260064	19.4705	17	0.302201	-0.00466626	0.00928042	0.62195
GCST90199641	Glucuronate	CHOLELITH	18	-0.0236528	0.0207382	0.801085	-0.0104803	0.0261387	0.688457	-0.0258178	0.0347948	0.468839	/	/	22.8444	16	0.117957	22.8533	17	0.154087	0.000487213	0.00617909	0.938131
GCST90200782	Mannose to trans-4-hydroxyprolin	CHOLELITH	12	-0.0330351	0.0289341	0.801332	-0.0761219	0.0425529	0.0736348	-0.0916707	0.069871	0.218838	/	/	8.88708	10	0.542853	9.76005	11	0.552091	0.00693544	0.00742288	0.372145
GCST90200170	Octadecadienedioate (C18:2-DC)	CHOLELITH	15	0.049568	0.0432665	0.801636	0.00580315	0.0305478	0.849333	0.10358	0.0939852	0.290409	/	/	74.0621	13	1.42268e-10	76.4775	14	1.2665e-10	-0.00866396	0.013306	0.526306
GCST90200060	1-(1-enyl-palmitoyl)-2-linoleoyl-GPC (p-16:0/18:2)	CHOLELITH	10	0.0438275	0.0382263	0.802296	0.0205824	0.0467294	0.659604	0.270886	0.0863122	0.0138378	/	/	4.76686	8	0.782179	12.7949	9	0.17211	-0.0247143	0.00872258	0.0220355
GCST90200328	3-methoxytyrosine	CHOLELITH	21	-0.0374521	0.0329035	0.80231	-0.0523755	0.0266392	0.0492858	0.0253726	0.0664096	0.706655	/	/	68.1621	19	1.85365e-07	72.4048	20	7.34004e-08	-0.0108957	0.0100191	0.290423
GCST90200539	X-14939	CHOLELITH	11	-0.0198047	0.017234	0.802477	-0.0340429	0.0277979	0.220705	-0.0588149	0.0300779	0.0822481	/	/	4.834	9	0.848532	7.7519	10	0.653056	0.0111302	0.0065158	0.121778
GCST90200851	Adenosine 5'-monophosphate (AMP) to glycin	CHOLELITH	17	-0.0341839	0.0299321	0.802735	-0.0184988	0.0373104	0.620029	0.0237817	0.061769	0.705634	/	/	22.9184	15	0.0858881	24.6719	16	0.075822	-0.00797818	0.00744722	0.300971
GCST90200283	3-ureidopropionate	CHOLELITH	12	-0.039125	0.0341229	0.804044	-0.0296967	0.0402746	0.460907	-0.0188595	0.0624655	0.7689	/	/	17.5916	10	0.062256	17.8652	11	0.0847617	-0.00301483	0.00764483	0.701593
GCST90199639	Imidazole lactate	CHOLELITH	13	-0.0267366	0.0234051	0.804165	-0.0232471	0.0306016	0.447453	-0.112666	0.078243	0.177728	/	/	13.1393	11	0.284317	14.7176	12	0.257246	0.0118985	0.0103513	0.274742
GCST90200342	Glycochenodeoxycholate glucuronide (1)	CHOLELITH	14	-0.0093079	0.00820629	0.805765	-0.00216651	0.0109194	0.842725	-0.00597163	0.0144799	0.687314	/	/	9.02202	12	0.701049	9.11993	13	0.763826	-0.00136564	0.00436422	0.759715
GCST90199685	2-linoleoylglycerol (18:2)	CHOLELITH	15	-0.0135977	0.0123305	0.811542	-0.0355936	0.0250322	0.155053	-0.0298521	0.0241255	0.237835	/	/	7.91205	13	0.849283	8.69546	14	0.850051	0.00447476	0.00505561	0.392176
GCST90199657	Sphingosine	CHOLELITH	7	0.0497873	0.0451357	0.81291	0.072635	0.0535755	0.175178	0.156141	0.131994	0.29001	/	/	7.16207	5	0.208863	8.22154	6	0.222318	-0.0143932	0.0167358	0.429075
GCST90200768	Phosphate to 2'-deoxyuridin	CHOLELITH	16	-0.0236509	0.0209815	0.813208	-0.0204439	0.0363176	0.573488	0.0217223	0.0752892	0.777177	/	/	8.65955	14	0.852222	9.07622	15	0.873498	-0.00507878	0.00786799	0.529041
GCST90199624	Hippurate	CHOLELITH	10	-0.0433156	0.0392536	0.814107	0.00780654	0.0410652	0.84923	0.0811793	0.0705824	0.283306	/	/	10.5366	8	0.229362	15.8655	9	0.0697429	-0.016934	0.0084187	0.0790972
GCST90199806	Tetradecanedioate (C14-DC)	CHOLELITH	14	0.0472044	0.0420689	0.814585	0.0346641	0.0392834	0.377554	0.0341726	0.0966768	0.729866	/	/	33.7665	12	0.000734153	33.8308	13	0.00127686	0.00172952	0.0114419	0.882363
GCST90199783	5-methyluridine (ribothymidine)	CHOLELITH	16	0.017107	0.0152664	0.814769	0.0320164	0.0212174	0.131307	0.00847447	0.028384	0.769658	/	/	15.806	14	0.325364	15.9567	15	0.384934	0.00255425	0.00699133	0.720314
GCST90200713	Spermidine to ornithin	CHOLELITH	5	0.0760344	0.0680277	0.814955	0.122342	0.0703301	0.0819408	-0.215007	0.15002	0.247247	/	/	2.93805	3	0.401275	7.18805	4	0.126278	0.073327	0.0355689	0.1313
GCST90200434	12,13-DiHOME	CHOLELITH	10	0.0500897	0.0452057	0.815178	0.0608553	0.0459853	0.185714	0.168445	0.123787	0.210681	/	/	17.8144	8	0.0226615	20.1612	9	0.016943	-0.0138342	0.0134758	0.33465
GCST90199767	5,6-dihydrouridine	CHOLELITH	16	0.019207	0.0174005	0.815421	0.0243853	0.0276304	0.377477	0.00514895	0.0357759	0.887613	/	/	10.7418	14	0.706192	10.97	15	0.754718	0.00268451	0.00561923	0.640212
GCST90199877	Indole-3-carboxylate	CHOLELITH	9	-0.0192468	0.0173524	0.815468	-0.01312	0.0276306	0.634903	-0.0198116	0.0304761	0.536391	/	/	6.10336	7	0.527734	6.10396	8	0.635588	0.000172607	0.00706323	0.981186
GCST90199770	1-arachidonylglycerol (20:4)	CHOLELITH	8	0.0639503	0.0571701	0.815569	0.00290782	0.0553889	0.958132	0.204565	0.114636	0.124603	/	/	11.3534	6	0.0780498	15.0015	7	0.0359797	-0.016814	0.0121093	0.214334
GCST90200321	Cholate	CHOLELITH	13	0.0263159	0.0234432	0.815783	0.0383332	0.0300264	0.201725	-0.0450505	0.0548347	0.42877	/	/	11.0719	11	0.437259	13.1217	12	0.360257	0.0102092	0.00715404	0.181328
GCST90200859	Adenosine 5'-monophosphate (AMP) to asparagin	CHOLELITH	14	-0.0274114	0.0246606	0.815899	-0.0305888	0.0336225	0.362943	0.0944558	0.071551	0.211423	/	/	11.0289	12	0.526443	14.2816	13	0.354316	-0.0163477	0.00906435	0.096453
GCST90199735	N-acetylhistidine	CHOLELITH	14	-0.0173283	0.0156107	0.816112	0.00454142	0.0360169	0.89966	-0.0211321	0.0555443	0.710257	/	/	4.50245	12	0.972573	4.50852	13	0.984483	0.000513195	0.0065855	0.93917
GCST90200737	Adenosine 5'-diphosphate (ADP) to 2'-deoxyuridin	CHOLELITH	12	-0.0336652	0.0304476	0.816514	-0.0405155	0.0414079	0.327852	-0.0549114	0.0846603	0.531203	/	/	11.8132	10	0.297752	11.8999	11	0.371218	0.00260053	0.00960272	0.792044
GCST90200813	Ornithine to glutamat	CHOLELITH	14	0.0254958	0.0230895	0.816664	0.0203394	0.0288268	0.480453	0.064365	0.064664	0.339202	/	/	17.3632	12	0.136437	17.9666	13	0.158793	-0.00657077	0.0101756	0.530605
GCST90200613	X-23680	CHOLELITH	12	-0.0295696	0.0263252	0.816671	-0.0583916	0.0264964	0.0275412	-0.0350749	0.047067	0.473295	/	/	18.4202	10	0.0482753	18.4586	11	0.0715311	0.00102747	0.00711793	0.888092
GCST90200207	Methyl vanillate sulfate	CHOLELITH	11	0.0295813	0.0265961	0.816769	0.0627938	0.0339533	0.0643974	0.0533116	0.0745947	0.492925	/	/	11.1322	9	0.266755	11.2777	10	0.336298	-0.00342407	0.00998488	0.739528
GCST90200514	X-12851	CHOLELITH	18	0.0205315	0.0184417	0.817148	0.0266151	0.027241	0.328558	-0.0210736	0.0389132	0.595588	/	/	15.0368	16	0.521945	16.5235	17	0.487075	0.00737253	0.00604658	0.240405
GCST90200668	X-25520	CHOLELITH	18	-0.0127438	0.0114369	0.817683	-0.00718748	0.0120656	0.551377	-0.00116914	0.0160271	0.942752	/	/	18.3956	16	0.301244	19.6131	17	0.294495	-0.00486284	0.00472558	0.318764
GCST90200087	2-methylserine	CHOLELITH	13	-0.0156955	0.0143693	0.818265	-0.00711063	0.0154041	0.644363	0.0192274	0.0189887	0.333022	/	/	9.8415	11	0.544699	15.821	12	0.199572	-0.0106022	0.00433574	0.0325153
GCST90200720	Adenosine 5'-diphosphate (ADP) to pantothenat	CHOLELITH	8	0.0418294	0.0382653	0.818897	0.0191833	0.0411904	0.641414	-0.0236001	0.133282	0.86528	/	/	10.8253	6	0.0939283	11.3042	7	0.125889	0.00783859	0.0152145	0.624833
GCST90200089	Methylsuccinoylcarnitine	CHOLELITH	12	-0.0378675	0.03473	0.819086	-0.0393732	0.0334222	0.238774	-0.170289	0.0634436	0.0229308	/	/	17.9309	10	0.0561409	27.8473	11	0.00341631	0.0275783	0.0117271	0.0405251
GCST90200238	Pregnenetriol disulfate	CHOLELITH	19	0.022779	0.0209249	0.819612	0.0561164	0.0217101	0.00974338	0.0371328	0.0362773	0.320379	/	/	31.0009	17	0.0199672	31.4384	18	0.0255998	-0.00300776	0.00614108	0.630552
GCST90199951	N-acetylalliin	CHOLELITH	13	0.0308529	0.0282107	0.81997	0.00907986	0.0308606	0.768588	0.0719675	0.0813131	0.395056	/	/	19.7606	11	0.0487333	20.2873	12	0.0618429	-0.0058844	0.010868	0.598997
GCST90200393	Phosphate levels (UKB data field	CHOLELITH	6	-0.0497038	0.0454266	0.821073	-0.0670216	0.043161	0.120465	-0.0117428	0.130915	0.932839	/	/	8.75206	4	0.0676045	8.96771	5	0.110359	-0.00499701	0.0159171	0.769259
GCST90200474	X-11444	CHOLELITH	12	-0.0364238	0.0335918	0.82351	-0.02498	0.0374093	0.504294	-0.131282	0.0823808	0.142109	/	/	14.3816	10	0.156285	16.6463	11	0.118782	0.0117357	0.00935215	0.23806
GCST90200279	Pantothenate	CHOLELITH	11	-0.0337917	0.0312169	0.824168	-0.04447	0.0355875	0.211448	-0.117222	0.0652164	0.10582	/	/	10.5348	9	0.30895	12.9507	10	0.22644	0.0155258	0.0108068	0.184651
GCST90200459	Margarate (17:0)	CHOLELITH	11	0.023902	0.0221968	0.829864	0.0268146	0.0178611	0.133281	0.0356975	0.0405865	0.401982	/	/	21.1244	9	0.0121096	21.4193	10	0.0183525	-0.00343681	0.00969582	0.731155
GCST90199913	Docosadioate (C22-DC)	CHOLELITH	12	-0.0353276	0.0334432	0.832587	-0.0756955	0.0418319	0.070371	0.0274051	0.0783302	0.733695	/	/	13.4776	10	0.198181	14.5394	11	0.204569	-0.00749891	0.0084485	0.395601
GCST90200148	Eicosenoylcarnitine (C20:1)	CHOLELITH	19	-0.0552177	0.0520262	0.832878	0.0316515	0.0305332	0.29991	0.0885193	0.137583	0.528557	/	/	107.694	17	3.27227e-15	115.742	18	2.65748e-16	-0.0208928	0.0185362	0.275345
GCST90199940	Guaiacol sulfate	CHOLELITH	13	0.0289392	0.0274694	0.832894	0.0308901	0.0282197	0.273679	0.0186312	0.0507932	0.720722	/	/	25.5794	11	0.00749218	25.7197	12	0.0117574	0.00248386	0.0101127	0.8105
GCST90199842	Androstenediol (3beta,17beta) disulfate (1)	CHOLELITH	21	0.0251164	0.023732	0.833397	0.00774945	0.0164798	0.638184	0.0157319	0.0346558	0.655009	/	/	89.647	19	3.83082e-11	90.3252	20	6.50274e-11	0.00329386	0.00868747	0.70878
GCST90200373	Gluconate	CHOLELITH	21	-0.0341922	0.0323485	0.833441	-0.0404045	0.0313764	0.197838	0.0755049	0.0851076	0.38608	/	/	45.6458	19	0.000556165	50.2763	20	0.000202174	-0.0134808	0.00971015	0.181103
GCST90199809	Taurolithocholate 3-sulfate	CHOLELITH	10	0.0387312	0.0368271	0.833555	-0.00732449	0.0409777	0.858139	-0.0186978	0.0768077	0.813794	/	/	15.9538	8	0.0430462	17.4148	9	0.0426022	0.00696685	0.00813938	0.416928
GCST90200115	N-palmitoyl-heptadecasphingosine (d17:1/16:0)	CHOLELITH	11	-0.0403765	0.0383019	0.833734	-0.0220701	0.0331775	0.505914	-0.0205794	0.0995972	0.840901	/	/	28.4781	9	0.000793269	28.6275	10	0.00143123	-0.00259092	0.0119218	0.832801
GCST90199736	Alpha-hydroxyisovalerate	CHOLELITH	11	-0.047067	0.0442682	0.833856	-0.0157983	0.0455394	0.728655	0.0117049	0.106314	0.914748	/	/	23.8227	9	0.00459062	24.8152	10	0.00570711	-0.00874287	0.0142781	0.555474
GCST90200042	Oleate/vaccenate (18:1)	CHOLELITH	13	-0.0367343	0.0345976	0.834057	0.00653856	0.0381709	0.86399	0.0283637	0.0638197	0.665346	/	/	20.0981	11	0.044014	22.7503	12	0.0299226	-0.0106843	0.00886798	0.253554
GCST90199743	Stearoylcarnitine	CHOLELITH	10	-0.0395817	0.0378873	0.834229	-0.0189385	0.0439748	0.66671	-0.0781755	0.0782313	0.346919	/	/	11.2883	8	0.185894	11.7483	9	0.227872	0.00589472	0.0103236	0.583684
GCST90200295	Gamma-glutamyltyrosine	CHOLELITH	14	-0.0357201	0.0341078	0.834272	-0.0680238	0.0400685	0.0895664	0.0314492	0.0963383	0.749711	/	/	17.524	12	0.130928	18.3397	13	0.145042	-0.00694447	0.00929157	0.469218
GCST90200106	4-hydroxyphenylacetylglutamine	CHOLELITH	14	0.023022	0.0216383	0.834635	0.0375975	0.0341583	0.271034	-0.0195596	0.0723673	0.791536	/	/	9.28521	12	0.678396	9.67868	13	0.719975	0.00471286	0.00751321	0.54223
GCST90199963	17alpha-hydroxypregnanolone glucuronide	CHOLELITH	11	0.0166685	0.015746	0.834788	0.0222901	0.0225056	0.321967	0.0337319	0.0263317	0.232203	/	/	5.768	9	0.762895	6.67281	10	0.755931	-0.0049336	0.00518663	0.366339
GCST90200246	3-hydroxydecanoylcarnitine	CHOLELITH	15	-0.0271901	0.0260727	0.834979	-0.0537817	0.0383264	0.160541	-0.0625219	0.0557841	0.282658	/	/	13.6122	13	0.401707	14.1551	14	0.438221	0.00445081	0.00618144	0.484253
GCST90200110	Palmitoleoylcarnitine (C16:1)	CHOLELITH	17	0.012932	0.0123398	0.835021	-0.0115026	0.018504	0.534187	-0.0148418	0.0190419	0.447852	/	/	7.54124	15	0.940857	12.2521	16	0.726451	0.00858257	0.00395428	0.0464369
GCST90200739	Adenosine 5'-monophosphate (AMP) to prolin	CHOLELITH	12	0.0220497	0.0206103	0.835572	-0.00822465	0.030936	0.790347	-0.00460864	0.0678063	0.947151	/	/	9.09943	10	0.522694	9.27302	11	0.596707	0.003642	0.00874118	0.685738
GCST90199900	Argininate	CHOLELITH	11	-0.0351331	0.0334966	0.835584	-0.0391995	0.0371378	0.29119	-0.0428331	0.0914153	0.650529	/	/	15.6369	9	0.0748629	15.6514	10	0.110057	0.00107152	0.0117348	0.929246
GCST90200176	Glutamine	CHOLELITH	12	-0.0162516	0.0155547	0.835801	-0.0248885	0.0248444	0.316453	0.00299505	0.0510894	0.954407	/	/	7.36454	10	0.69064	7.5287	11	0.754796	-0.00363154	0.00896324	0.693892
GCST90200093	Caffeic acid sulfate	CHOLELITH	17	0.0341989	0.0319335	0.83587	0.050271	0.0352732	0.154102	0.0685488	0.0726182	0.360146	/	/	29.3089	15	0.0146725	29.8571	16	0.0187574	-0.00463299	0.00874685	0.604089
GCST90199902	Hydantoin-5-propionate	CHOLELITH	7	0.0330378	0.0327774	0.835948	0.0443717	0.0374249	0.235772	0.122847	0.123327	0.364929	/	/	6.72816	5	0.241655	7.50049	6	0.277028	-0.0106157	0.0140123	0.482848
GCST90200663	X-25420	CHOLELITH	12	-0.100902	0.0944746	0.836214	-0.0056125	0.0491417	0.909071	0.292895	0.222065	0.216587	/	/	87.3266	10	1.81221e-14	119.466	11	2.32189e-20	-0.0455987	0.0237689	0.0840278
GCST90200048	1-(1-enyl-palmitoyl)-2-arachidonoyl-GPE (p-16:0/20:4)	CHOLELITH	12	-0.024615	0.0231352	0.83635	-0.0305197	0.0301826	0.311936	-0.00774803	0.043829	0.863211	/	/	13.1052	10	0.21785	13.3825	11	0.269062	-0.00383016	0.00832618	0.655346
GCST90199927	Histidine	CHOLELITH	8	0.0354047	0.0350942	0.83639	0.0195684	0.0458249	0.66936	-0.0651796	0.0765101	0.426954	/	/	4.08627	6	0.665003	6.33779	7	0.500907	0.0148641	0.00990606	0.184154
GCST90200052	1-(1-enyl-palmitoyl)-2-arachidonoyl-gpc (p-16:0/20:4)	CHOLELITH	18	0.0281777	0.0264552	0.836576	0.000161771	0.0288097	0.99552	-0.0389669	0.053123	0.473852	/	/	28.8939	16	0.0246612	32.6561	17	0.0124574	0.0106425	0.00737343	0.168214
GCST90200567	X-21353	CHOLELITH	13	0.0307012	0.0304168	0.837341	0.0160435	0.0365597	0.660786	0.0634106	0.0624845	0.331993	/	/	19.5545	11	0.0518385	20.2041	12	0.0633215	-0.00448221	0.00741424	0.557748
GCST90200128	Sphingomyelin (d18:2/18:1)	CHOLELITH	19	0.0263725	0.0247529	0.837898	0.00837049	0.0290701	0.773392	0.0465855	0.0624278	0.465723	/	/	30.4351	17	0.0233726	30.6599	18	0.0315037	-0.00285592	0.00805887	0.72741
GCST90200694	2'-o-methylcytidine	CHOLELITH	15	0.0168611	0.016779	0.838268	0.00744027	0.0132247	0.573705	0.0142929	0.0270962	0.60674	/	/	31.219	13	0.00313162	31.2557	14	0.00510406	0.000957587	0.00774422	0.903482
GCST90200096	Catechol glucuronide	CHOLELITH	12	-0.0271914	0.0269378	0.838863	-0.0376237	0.0342524	0.27202	0.0852754	0.0725784	0.267236	/	/	11.7556	10	0.301749	14.9599	11	0.18434	-0.0167648	0.0101543	0.129749
GCST90200891	Salicylate to caprylate (8:0	CHOLELITH	10	0.0344635	0.0334062	0.839546	0.0155368	0.0380006	0.682645	0.106337	0.0614231	0.121655	/	/	11.0834	8	0.197021	13.6805	9	0.134153	-0.0144685	0.0105674	0.208148
GCST90200807	Carnitine to ergothionein	CHOLELITH	16	0.0373353	0.0369338	0.84021	0.0226858	0.0363756	0.532854	-0.0270231	0.0675071	0.694977	/	/	34.2367	14	0.00190431	37.3837	15	0.00111198	0.00962096	0.00848111	0.275678
GCST90200235	Succinoyltaurine	CHOLELITH	15	-0.0277046	0.0267038	0.840317	-0.0815714	0.0279491	0.00351643	-0.101725	0.0571218	0.0983044	/	/	23.0543	13	0.0410297	26.7885	14	0.020509	0.0113292	0.00780735	0.170453
GCST90199729	Piperine	CHOLELITH	7	0.045025	0.0446018	0.840378	0.0322086	0.0445882	0.470076	-0.0572738	0.0751317	0.480269	/	/	6.37058	5	0.271811	9.64788	6	0.140285	0.0144873	0.00903301	0.16966
GCST90199747	Isovalerylcarnitine (C5)	CHOLELITH	11	0.0796267	0.0776376	0.840746	0.0196151	0.0319432	0.539174	-0.0309193	0.136954	0.826428	/	/	112.878	9	3.81036e-20	124.941	10	5.01262e-22	0.0212103	0.0216272	0.352356
GCST90199678	Tartronate (hydroxymalonate)	CHOLELITH	8	-0.045253	0.0438521	0.840827	-0.0426607	0.0579352	0.461516	-0.0591228	0.0997583	0.575049	/	/	8.57608	6	0.19886	8.61171	7	0.281748	0.00145844	0.00923755	0.879729
GCST90200593	X-21834	CHOLELITH	6	-0.0490367	0.0479362	0.840898	-0.0788196	0.0558078	0.15785	0.264486	0.175166	0.205577	/	/	4.20023	4	0.379586	7.74413	5	0.170912	-0.0342067	0.0186199	0.140068
GCST90200401	Myo-inositol	CHOLELITH	13	-0.0397064	0.0387677	0.840921	-0.0180002	0.040831	0.659324	0.0884641	0.0986361	0.388994	/	/	19.6241	11	0.0507709	23.1387	12	0.0265713	-0.0170822	0.0121703	0.188034
GCST90200503	X-12729	CHOLELITH	14	-0.0205937	0.0198873	0.841192	-0.0436521	0.0301079	0.147099	-0.0116439	0.040495	0.778604	/	/	9.80955	12	0.632665	9.8811	13	0.703627	-0.0016008	0.00598465	0.793638
GCST90200676	N-acetyl-L-glutamine	CHOLELITH	12	-0.00963665	0.00953047	0.841481	-0.0125086	0.0112459	0.266018	-0.0019983	0.0148372	0.895536	/	/	8.87351	10	0.544148	9.38665	11	0.586249	-0.00354429	0.00494779	0.490174
GCST90200338	4-hydroxyphenylacetate	CHOLELITH	13	0.0317342	0.031347	0.84154	0.0160694	0.0257877	0.533192	0.0282694	0.057946	0.635229	/	/	32.8063	11	0.000565561	32.8219	12	0.00103191	0.000635894	0.00877541	0.943534
GCST90200198	2-hydroxysebacate	CHOLELITH	14	-0.0173166	0.0167711	0.84174	-0.0280492	0.0207294	0.17602	-0.0427105	0.0208014	0.0625121	/	/	12.6766	12	0.39298	16.1867	13	0.239195	0.0074509	0.0040875	0.0933219
GCST90200687	Bilirubin (E,Z or Z,E)	CHOLELITH	14	0.00979943	0.00954183	0.842274	0.014073	0.00906638	0.120611	0.0226546	0.0128603	0.10357	/	/	13.6621	12	0.322804	15.9827	13	0.250063	-0.00634504	0.00444426	0.178884
GCST90199869	2-hydroxyhippurate (salicylurate)	CHOLELITH	13	0.0219459	0.0213959	0.84229	0.0390071	0.029244	0.182252	0.039846	0.03167	0.234383	/	/	13.6185	11	0.254824	14.3675	12	0.277856	-0.00412933	0.00530893	0.453087
GCST90200160	Trans-2-hexenoylglycine	CHOLELITH	15	0.026587	0.0270416	0.842365	-0.00598095	0.0358877	0.86764	0.107228	0.0604282	0.099392	/	/	17.6228	13	0.172372	20.5837	14	0.112787	-0.0120996	0.00818713	0.163253
GCST90200223	4-methylhexanoylglutamine	CHOLELITH	19	0.0172704	0.0167988	0.84254	0.00596506	0.0239829	0.803576	-0.0382241	0.0403219	0.356425	/	/	15.7378	17	0.542496	18.029	18	0.453746	0.0118683	0.00784072	0.148478
GCST90199884	2,3-dihydroxyisovalerate	CHOLELITH	8	0.020071	0.0197927	0.842589	0.0162759	0.0217753	0.454792	-0.00636068	0.0378156	0.871951	/	/	6.41847	6	0.37798	7.15131	7	0.413298	0.00546529	0.00660312	0.439522
GCST90200647	X-24736	CHOLELITH	10	0.0243519	0.0235716	0.842665	0.0282302	0.0291353	0.332577	-0.029602	0.0556457	0.609196	/	/	9.09578	8	0.334281	10.394	9	0.319539	0.00951202	0.00890169	0.316446
GCST90200209	Sulfate of piperine metabolite C16H19NO3 (3)	CHOLELITH	15	-0.0336315	0.0332172	0.843011	-0.0715729	0.0402582	0.075429	0.0174521	0.108468	0.874648	/	/	20.037	13	0.0942918	20.4165	14	0.117549	-0.00553462	0.0111543	0.628044
GCST90199953	3-methoxytyramine sulfate	CHOLELITH	8	-0.0353895	0.0347919	0.843467	-0.0409795	0.0387673	0.290483	-0.117981	0.0945178	0.258442	/	/	9.93547	6	0.127396	11.4019	7	0.122025	0.0103614	0.0110106	0.383012
GCST90200144	Dihomo-linoleoylcarnitine (C20:2)	CHOLELITH	10	-0.048039	0.0472893	0.843538	-0.0397019	0.0453024	0.380827	-0.232049	0.0867014	0.0280815	/	/	13.4445	8	0.0974439	22.8686	9	0.00649834	0.0268263	0.0113284	0.0453838
GCST90199924	N-methyltaurine	CHOLELITH	9	-0.0164444	0.0161487	0.843632	-0.0220674	0.0241526	0.360893	-0.0421069	0.0279609	0.175808	/	/	5.51987	7	0.596788	6.89417	8	0.548093	0.00752239	0.00641676	0.279422
GCST90200914	Tyrosine to pyruvat	CHOLELITH	11	-0.0298098	0.0303149	0.843739	-0.0251711	0.0302822	0.405851	-0.0289138	0.0482413	0.563715	/	/	18.2582	9	0.0322933	18.2595	10	0.0507415	-0.00017299	0.00697807	0.980763
GCST90200955	Adenosine 5'-diphosphate (ADP) to cholin	CHOLELITH	14	0.0208975	0.0209141	0.843976	0.0218498	0.0314878	0.487737	0.00326526	0.0452681	0.943686	/	/	10.0277	12	0.613532	10.2358	13	0.674546	0.00300368	0.0065838	0.656376
GCST90200656	X-25371	CHOLELITH	9	-0.0283247	0.0279304	0.844149	-0.0572388	0.0432194	0.185378	-0.0465899	0.10593	0.673329	/	/	5.81423	7	0.561601	5.84709	8	0.664356	0.00205913	0.0113599	0.861298
GCST90200269	Bilirubin degradation product, C17H20N2O5 (1)	CHOLELITH	12	-0.0312482	0.0306661	0.844417	-8.55565e-05	0.0380159	0.998204	0.0418757	0.0943219	0.66652	/	/	16.1155	10	0.0963724	17.2025	11	0.102026	-0.0101721	0.0123857	0.430632
GCST90200070	1-(1-enyl-palmitoyl)-2-palmitoleoyl-GPC (P-16:0/16:1)	CHOLELITH	17	-0.0224015	0.0224572	0.844538	0.00159616	0.0325952	0.960944	0.0343331	0.0482292	0.487468	/	/	13.5589	15	0.559214	15.3468	16	0.499398	-0.00925495	0.00692141	0.201099
GCST90199695	Galactonate	CHOLELITH	16	0.0304873	0.0309903	0.844752	-0.000948722	0.0372178	0.979663	-0.0264736	0.0870857	0.765603	/	/	25.9268	14	0.0264468	26.8386	15	0.0300791	0.00795877	0.0113425	0.49438
GCST90199701	Pyridoxate	CHOLELITH	16	-0.0300687	0.0305316	0.84495	-0.0200639	0.0377226	0.59481	0.0727518	0.0717847	0.328031	/	/	18.6138	14	0.180237	21.8801	15	0.110987	-0.0127922	0.00816152	0.139344
GCST90199789	2-palmitoyl-GPC (16:0)	CHOLELITH	11	-0.0302354	0.0312311	0.846063	-0.0669518	0.0438358	0.126679	-0.0577493	0.0620875	0.376579	/	/	10.1837	9	0.335816	10.4894	10	0.398657	0.00390128	0.00750656	0.615801
GCST90200693	Glycochenodeoxycholate 3-sulfate	CHOLELITH	13	-0.00990971	0.0100609	0.846361	-0.0133527	0.0223068	0.549445	-0.00685145	0.0271808	0.805635	/	/	4.26092	11	0.961653	4.28148	12	0.977805	-0.00102037	0.00711759	0.8886
GCST90200457	Pentadecanoate (15:0)	CHOLELITH	16	-0.0198156	0.0200178	0.846365	-0.00432941	0.0280389	0.877289	0.025636	0.0479832	0.601536	/	/	13.294	14	0.503518	14.3901	15	0.496173	-0.00671592	0.0064147	0.312858
GCST90199926	N-acetylcarnosine	CHOLELITH	17	0.0266748	0.0270147	0.846376	-0.01847	0.0292673	0.527989	-0.0150465	0.0686492	0.829465	/	/	29.9372	15	0.0121499	30.8153	16	0.0142058	0.00650111	0.00980129	0.517208
GCST90200644	X-24728	CHOLELITH	16	-0.0153134	0.0155388	0.847266	-0.00434243	0.0143781	0.762639	0.0109544	0.0251491	0.669784	/	/	22.6152	14	0.0668266	25.3876	15	0.0449736	-0.00771065	0.00588566	0.21126
GCST90200762	Palmitate (16:0) to myristate (14:0	CHOLELITH	17	-0.0273959	0.0282917	0.847321	-0.0173308	0.0344049	0.614451	-0.03719	0.0717343	0.611713	/	/	23.8652	15	0.0674177	23.9008	16	0.091694	0.00136004	0.00909868	0.883169
GCST90201009	Threonine to pyruvat	CHOLELITH	6	0.032647	0.0330541	0.847625	0.0274883	0.0456261	0.546862	0.0475071	0.082912	0.597328	/	/	4.99943	4	0.287356	5.04941	5	0.40988	-0.0020578	0.0102905	0.851258
GCST90200423	Spermidine	CHOLELITH	10	-0.0366031	0.0369722	0.847804	-0.0638017	0.0475841	0.179979	-0.0233997	0.0924374	0.806542	/	/	9.92822	8	0.2701	9.95907	9	0.353809	-0.00170529	0.0108149	0.878616
GCST90200569	X-18913	CHOLELITH	17	-0.0163614	0.0168895	0.848358	0.0111508	0.0258327	0.665992	-0.0295792	0.0406359	0.477878	/	/	12.856	15	0.613416	12.9904	16	0.673456	0.0022639	0.00617529	0.719033
GCST90200118	Glycosyl ceramide (d18:2/24:1, d18:1/24:2)	CHOLELITH	11	-0.0349561	0.0359558	0.848599	-0.0514995	0.0361178	0.153904	-0.140659	0.0607908	0.0459483	/	/	24.3508	9	0.00377987	35.5046	10	0.000102372	0.0189722	0.00934418	0.0728901
GCST90200353	9,10-DiHOME	CHOLELITH	9	0.043531	0.0446677	0.848703	-0.0370277	0.0508479	0.466488	0.00853498	0.111185	0.940959	/	/	14.7284	7	0.0396433	14.983	8	0.0594771	0.00424375	0.0121992	0.738164
GCST90200250	Deoxycholic acid 12-sulfate	CHOLELITH	11	0.0439583	0.0453423	0.848959	0.0351236	0.0340346	0.302074	-0.00787844	0.0833054	0.926726	/	/	29.7953	9	0.000475313	31.6527	10	0.000457426	0.00912617	0.0121841	0.472965
GCST90200267	Tetrahydrocortisol glucuronide	CHOLELITH	12	-0.0211668	0.0218073	0.849042	-0.0213624	0.0423083	0.613613	0.0322251	0.0785434	0.69025	/	/	4.64143	10	0.913809	5.19369	11	0.921424	-0.0060275	0.00811081	0.474491
GCST90200789	Alpha-tocopherol to sulfat	CHOLELITH	11	-0.0420446	0.0424618	0.849198	0.00829386	0.0381762	0.828012	-0.0273445	0.0814363	0.744734	/	/	30.172	9	0.000410117	30.3281	10	0.000756901	-0.00285543	0.0132299	0.833931
GCST90200842	Citrate to oxalate (ethanedioate	CHOLELITH	9	-0.0369358	0.0379785	0.84971	-0.0190937	0.0422285	0.65116	0.0494184	0.0875314	0.589985	/	/	8.88379	7	0.261108	10.3972	8	0.238246	-0.0120033	0.0109919	0.310979
GCST90200179	Glyco-beta-muricholate	CHOLELITH	14	-0.0262238	0.0264327	0.849926	-0.00632654	0.0285201	0.824448	-0.0699483	0.044614	0.142893	/	/	25.7697	12	0.0115686	28.8911	13	0.00678264	0.0100897	0.00836879	0.251192
GCST90200792	Carnitine to palmitoylcarnitine (C16	CHOLELITH	12	0.0231858	0.0237862	0.850003	0.0202381	0.029963	0.499398	-0.0626489	0.0788685	0.445436	/	/	12.8466	10	0.232373	14.5161	11	0.205739	0.0187845	0.0164781	0.280869
GCST90200996	Citrate to taurocholat	CHOLELITH	9	-0.0308432	0.0311379	0.850332	-0.0427835	0.0407917	0.294257	-0.0579664	0.0609391	0.373173	/	/	8.99287	7	0.253168	9.34981	8	0.313651	0.00486969	0.00923855	0.614407
GCST90200157	Carotene diol (3)	CHOLELITH	19	0.0380583	0.0390327	0.851214	0.00607923	0.0392962	0.877056	0.0353834	0.0763968	0.649129	/	/	53.3976	17	1.2355e-05	53.4029	18	2.27243e-05	0.000400149	0.00972158	0.967647
GCST90199848	Succinylcarnitine	CHOLELITH	12	-0.0275865	0.0311077	0.854077	-0.0430878	0.0339564	0.204472	-0.037832	0.0734525	0.617708	/	/	18.0222	10	0.0545909	18.0658	11	0.0800658	0.00126583	0.00813308	0.879414
GCST90200426	Xylose	CHOLELITH	8	-0.0430348	0.0485003	0.854847	-0.0341406	0.050831	0.501807	0.0556937	0.116285	0.648935	/	/	12.8279	6	0.0458521	14.7007	7	0.0400334	-0.0147317	0.0157401	0.385431
GCST90200901	Ornithine to phosphat	CHOLELITH	8	0.0343613	0.0388388	0.855249	0.0206904	0.0561765	0.712641	-0.162306	0.111595	0.196064	/	/	3.11398	6	0.794411	6.67194	7	0.463817	0.04415	0.0234062	0.108213
GCST90200481	X-12104	CHOLELITH	6	0.0252663	0.0265001	0.855498	0.00351601	0.0350778	0.920158	0.044699	0.0599837	0.497563	/	/	4.93909	4	0.293605	5.10868	5	0.402761	-0.00385274	0.0103957	0.729719
GCST90200019	Dopamine 3-o-sulfate	CHOLELITH	20	0.0636458	0.0666839	0.855765	0.00975536	0.0308988	0.752215	0.212945	0.118137	0.0882334	/	/	335.567	18	2.21916e-60	378.014	19	1.61662e-68	-0.0255809	0.0169528	0.148666
GCST90199688	N-acetylglycine	CHOLELITH	5	0.0397782	0.0415724	0.855786	0.00151407	0.0714713	0.983099	0.270545	0.29889	0.432103	/	/	1.38517	3	0.709015	2.0052	4	0.734802	-0.0516206	0.0655565	0.488515
GCST90199873	Pregnenolone sulfate	CHOLELITH	18	0.0671308	0.0756291	0.855847	0.0256919	0.0347414	0.459593	0.1591	0.183627	0.39906	/	/	194.832	16	8.76371e-33	198.543	17	5.61809e-33	-0.0108988	0.0197427	0.588548
GCST90200375	Gamma-glutamylglutamate	CHOLELITH	9	0.0292476	0.030731	0.856143	0.0675903	0.0401504	0.092292	0.043467	0.0607752	0.497634	/	/	8.76282	7	0.270136	8.8592	8	0.354313	-0.0022181	0.0079938	0.789429
GCST90200038	1-palmitoyl-2-palmitoleoyl-gpc (16:0/16:1)	CHOLELITH	14	0.00946658	0.00987601	0.856711	0.00641988	0.00987493	0.515615	0.00553543	0.0118777	0.649536	/	/	17.9821	12	0.116236	18.5788	13	0.136754	0.00314396	0.00498226	0.539854
GCST90199937	2-aminooctanoate	CHOLELITH	8	-0.0236069	0.0265525	0.856884	-0.0141495	0.0384017	0.712529	0.0171193	0.041077	0.691352	/	/	3.94845	6	0.683653	5.89837	7	0.551665	-0.0092308	0.00661044	0.212069
GCST90199828	N-acetylserine	CHOLELITH	8	-0.032046	0.0360911	0.856891	-0.0216805	0.0477764	0.649979	-0.063025	0.0747765	0.431625	/	/	8.14433	6	0.227719	8.45986	7	0.293794	0.00419878	0.00870872	0.646793
GCST90200183	N-acetyl-2-aminooctanoate	CHOLELITH	14	0.0193206	0.0202371	0.856957	0.0523973	0.0290077	0.0708678	0.0796746	0.0275311	0.0134759	/	/	7.0753	12	0.852598	15.7498	13	0.262906	-0.0125216	0.00425147	0.012252
GCST90199705	Propionylglycine	CHOLELITH	16	-0.028432	0.0297064	0.857008	0.00175514	0.0355793	0.960656	0.0192066	0.0456776	0.680517	/	/	22.3794	14	0.0711472	25.2827	15	0.0462727	-0.00975958	0.00724175	0.199166
GCST90200013	Sphingomyelin (d18:1/22:2, d18:2/22:1, d16:1/24:2)	CHOLELITH	16	-0.0279559	0.0314086	0.857047	-0.00289554	0.0334751	0.93107	0.0206525	0.0574821	0.724743	/	/	34.1694	14	0.00194802	36.6562	15	0.00142027	-0.0080558	0.00798072	0.329907
GCST90200938	Alpha-ketoglutarate to alanin	CHOLELITH	15	-0.0282113	0.029714	0.857538	-0.00784925	0.0353504	0.824282	-0.060966	0.0626935	0.348576	/	/	20.5643	13	0.0820045	21.1291	14	0.0983695	0.00482637	0.00807741	0.560429
GCST90200138	Docosatrienoate (22:3n6)	CHOLELITH	10	-0.0209911	0.0235806	0.858312	0.00414653	0.0318346	0.896367	-0.00754391	0.0594195	0.902105	/	/	8.49167	8	0.386972	8.55763	9	0.479068	-0.00210949	0.00846229	0.809424
GCST90200465	X-11787	CHOLELITH	23	0.0146992	0.0167697	0.858351	0.017046	0.0249017	0.493639	0.0194139	0.0283818	0.501437	/	/	21.933	21	0.403378	21.9784	22	0.461178	-0.00103985	0.00498827	0.83688
GCST90199903	2-oxoarginine	CHOLELITH	7	-0.0406146	0.0455786	0.858608	0.0228278	0.0522341	0.66209	-0.0914089	0.143721	0.552736	/	/	9.61532	5	0.0868983	9.88746	6	0.129472	0.00607348	0.0161449	0.722212
GCST90200773	Serine to alpha-tocophero	CHOLELITH	18	0.0259166	0.0290641	0.859261	0.0183019	0.0331107	0.580436	-0.0304493	0.0659208	0.650366	/	/	26.1081	16	0.0525263	27.5909	17	0.0499516	0.00667411	0.00700132	0.354636
GCST90200021	N-acetylglucosamine/n-acetylgalactosamine	CHOLELITH	11	0.0557876	0.0636393	0.859627	0.0264534	0.0160385	0.0990719	0.00287028	0.113743	0.980418	/	/	232.624	9	4.60743e-45	241.046	10	4.13259e-46	0.0159109	0.0278749	0.582108
GCST90200097	Furaneol sulfate	CHOLELITH	10	-0.0253452	0.0267782	0.859753	-0.00792054	0.0258207	0.759033	-0.0716415	0.0661126	0.310105	/	/	14.0405	8	0.0807172	15.0797	9	0.0887709	0.0115373	0.0149933	0.463711
GCST90200801	5-methylthioadenosine (MTA) to phosphat	CHOLELITH	15	0.0225987	0.0245305	0.86005	0.0179352	0.029259	0.539889	0.0718795	0.0665484	0.299726	/	/	18.0481	13	0.155701	18.9328	14	0.167531	-0.00667772	0.00836501	0.439042
GCST90200726	N-acetylputrescine to (N(1) + N(8))-acetylspermidin	CHOLELITH	10	0.0411027	0.0460339	0.860647	0.06479	0.0485082	0.181664	0.0491731	0.127548	0.709896	/	/	17.6112	8	0.024338	17.6215	9	0.0398273	-0.000838559	0.0122439	0.947078
GCST90200856	Phosphate to glutamin	CHOLELITH	7	-0.0206113	0.0231145	0.860677	-0.0067418	0.0401049	0.866501	-0.000578405	0.0789455	0.994438	/	/	3.03466	5	0.694643	3.1118	6	0.79469	-0.00300974	0.0108362	0.792325
GCST90200303	N-acetyl-L-alanine	CHOLELITH	13	0.011239	0.0124115	0.860705	0.016258	0.012736	0.201764	0.0236577	0.0181409	0.218827	/	/	14.14	11	0.225341	15.282	12	0.226375	-0.00437616	0.00464297	0.366159
GCST90201014	Glucuronate to androsterone glucuronid	CHOLELITH	20	-0.0467345	0.0533003	0.86078	0.0113912	0.0237399	0.631347	0.0548074	0.0774839	0.488414	/	/	185.001	18	9.77228e-30	215.863	19	2.32461e-35	-0.0251213	0.014497	0.10022
GCST90199787	Homostachydrine	CHOLELITH	13	-0.0213308	0.0236183	0.860787	-0.0164695	0.0347025	0.635079	0.000311766	0.0817044	0.997024	/	/	10.8733	11	0.453939	10.9505	12	0.533163	-0.00242898	0.00873992	0.78623
GCST90200904	Phosphate to linoleoyl-arachidonoyl-glycerol (18:2 to 20:4) [1	CHOLELITH	14	-0.016353	0.0187715	0.860788	-0.00622755	0.0316281	0.843906	0.0107844	0.0405899	0.794987	/	/	8.36737	12	0.755803	9.01375	13	0.771905	-0.00398387	0.00495522	0.43705
GCST90200709	X-12798	CHOLELITH	8	0.0283736	0.030197	0.860848	0.00805782	0.0344271	0.814943	0.018069	0.0770114	0.8223	/	/	11.2351	6	0.081376	11.2759	7	0.127027	0.00191561	0.0129739	0.887455
GCST90200798	Dopamine 4-sulfate to dopamine 3-O-sulfat	CHOLELITH	8	-0.0336192	0.0358257	0.86086	-0.038349	0.0484076	0.428238	-0.0752053	0.0949049	0.458288	/	/	7.20986	6	0.301875	7.48458	7	0.380225	0.00600693	0.0125631	0.649471
GCST90200280	5-oxoproline	CHOLELITH	13	0.0253853	0.0280048	0.860992	-0.00408008	0.0374491	0.913242	-0.0370849	0.0656733	0.583618	/	/	11.8537	11	0.37474	13.0432	12	0.365908	0.00778958	0.00741417	0.315961
GCST90200203	Indoleacetoylcarnitine	CHOLELITH	15	0.0158842	0.0169503	0.860998	-0.0183941	0.0225537	0.414747	-0.0447434	0.0295334	0.153702	/	/	7.23506	13	0.889635	13.6092	14	0.479214	0.0119393	0.00472899	0.0253777
GCST90199928	2-stearoyl-GPE (18:0)	CHOLELITH	12	0.0397208	0.0430967	0.861007	0.037687	0.0426253	0.376617	0.194702	0.131499	0.169509	/	/	19.9804	10	0.0294383	23.0721	11	0.0172658	-0.0173926	0.013982	0.241895
GCST90199929	Margaroylcarnitine (C17)	CHOLELITH	16	-0.035637	0.0410221	0.861015	-0.0379077	0.0405594	0.349983	0.0669371	0.146426	0.654585	/	/	34.1345	14	0.00197111	35.4364	15	0.00213032	-0.0120623	0.016507	0.476992
GCST90200610	X-23593	CHOLELITH	10	-0.029901	0.0329491	0.861162	-0.0098197	0.0470065	0.834526	0.0256878	0.0756641	0.742975	/	/	7.87109	8	0.446163	8.54554	9	0.480236	-0.00743896	0.0090581	0.435293
GCST90200355	Adenosine 5'-diphosphate (ADP)	CHOLELITH	11	0.0224013	0.0240974	0.861428	-0.0201496	0.0309723	0.515325	-0.00333564	0.0509034	0.949185	/	/	10.002	9	0.350323	10.3758	10	0.408162	0.00396726	0.00684035	0.576158
GCST90200325	Glycerol 3-phosphate	CHOLELITH	16	-0.0210866	0.0241891	0.861461	-0.019431	0.0296406	0.51211	0.0143067	0.0401697	0.727034	/	/	22.5773	14	0.0675048	24.5263	15	0.0566781	-0.00863799	0.00785741	0.290164
GCST90200390	Stearate (18:0)	CHOLELITH	13	0.0148563	0.016911	0.861492	0.022237	0.0264433	0.400386	0.0132254	0.0413707	0.755201	/	/	9.9393	11	0.535855	9.94125	12	0.621115	0.000336633	0.00762971	0.965598
GCST90200154	Hydroxy-cmpf	CHOLELITH	21	-0.0210022	0.0241581	0.861612	-0.0193316	0.0221809	0.38346	-0.035723	0.0444663	0.431696	/	/	44.8699	19	0.000714734	45.244	20	0.00102242	0.00292082	0.00733865	0.695063
GCST90200318	Acetoacetate	CHOLELITH	10	-0.0539654	0.0579915	0.861721	0.0190953	0.0545385	0.726245	-0.245998	0.189532	0.230481	/	/	22.7248	8	0.00373615	25.9373	9	0.0020918	0.0204498	0.0192296	0.318621
GCST90201016	Bilirubin (Z,Z) to etiocholanolone glucuronid	CHOLELITH	16	0.0397341	0.0453004	0.86179	-0.00665836	0.0163378	0.683609	-0.0120154	0.0527507	0.823112	/	/	167.472	14	2.21793e-28	201.128	15	1.25357e-34	0.0204184	0.0121731	0.115651
GCST90200205	3-indoleglyoxylic acid	CHOLELITH	13	0.0181801	0.0201222	0.86181	0.00530088	0.0360423	0.883074	0.0742329	0.0786537	0.365543	/	/	5.59709	11	0.898851	6.17892	12	0.906795	-0.00656579	0.00860773	0.46164
GCST90200348	Quinolinate	CHOLELITH	12	-0.0370226	0.0401456	0.861811	-0.052541	0.0471136	0.264766	-0.0700559	0.106306	0.524778	/	/	17.5293	10	0.0634428	17.7296	11	0.0880708	0.00392858	0.011621	0.742309
GCST90200127	Behenoylcarnitine (C22)	CHOLELITH	15	-0.0335268	0.0384261	0.861912	-0.0616164	0.0370301	0.0961212	-0.130363	0.0762141	0.110919	/	/	29.4654	13	0.00561964	34.2517	14	0.00189473	0.0120857	0.00831686	0.16989
GCST90200535	X-17325	CHOLELITH	55	0.00262611	0.00279401	0.862006	-0.00550002	0.0046502	0.236908	0.00158367	0.00376778	0.675951	/	/	51.0424	53	0.550735	51.2246	54	0.582112	0.00155113	0.00363466	0.671281
GCST90200818	Adenosine 5'-diphosphate (ADP) to glycerat	CHOLELITH	10	0.0272852	0.0305573	0.862022	-0.00642827	0.0299728	0.83018	-0.0180727	0.0647383	0.787199	/	/	15.6588	8	0.047532	16.9101	9	0.0501429	0.0089341	0.0111741	0.447067
GCST90201002	Maltose to sucros	CHOLELITH	11	0.0256745	0.0298626	0.862393	-0.00931439	0.0345892	0.787709	-0.0343245	0.0703161	0.637119	/	/	14.3577	9	0.110157	15.7783	10	0.106157	0.00897133	0.00950711	0.369992
GCST90199655	4-methyl-2-oxopentanoate	CHOLELITH	8	-0.0235163	0.0254817	0.862464	-0.0125542	0.042821	0.769386	0.0540549	0.0733783	0.489119	/	/	2.61691	6	0.855162	4.03052	7	0.776255	-0.010968	0.00922489	0.279374
GCST90200968	Phosphate to 5-oxoprolin	CHOLELITH	10	-0.0411897	0.043786	0.86252	-0.00682002	0.0486727	0.888565	0.0943168	0.080306	0.273981	/	/	10.4662	8	0.233814	15.2966	9	0.0831052	-0.0188347	0.00980212	0.090906
GCST90200174	3-hydroxybutyroylglycine	CHOLELITH	16	-0.0239142	0.0256835	0.862548	-0.0129887	0.0306236	0.671464	-0.0196499	0.043589	0.659037	/	/	23.0298	14	0.0597867	23.0548	15	0.0829823	-0.000860997	0.00697682	0.903538
GCST90200769	Phosphate to mannos	CHOLELITH	11	0.0287133	0.0316403	0.862617	0.0707714	0.0389473	0.0692005	0.0861514	0.0821945	0.321905	/	/	12.3707	9	0.19321	13.1647	10	0.214606	-0.00682662	0.00898152	0.466653
GCST90201008	Threonine to alpha-ketobutyrat	CHOLELITH	17	-0.0234829	0.0262488	0.862756	0.00089941	0.0390255	0.981613	-0.0867652	0.0694995	0.231009	/	/	13.8109	15	0.53992	14.7912	16	0.53998	0.00931788	0.00941076	0.337814
GCST90200536	X-17328	CHOLELITH	17	-0.0225627	0.0252528	0.862763	-0.0274134	0.0344304	0.425917	0.0823991	0.059234	0.184493	/	/	13.7342	15	0.545774	17.4999	16	0.353982	-0.0125589	0.00647188	0.0713487
GCST90200343	N-formylmethionine	CHOLELITH	8	0.0330272	0.0363086	0.862866	0.000229018	0.0477529	0.996173	0.0665769	0.0793114	0.433391	/	/	6.60708	6	0.358716	6.86476	7	0.443095	-0.00427279	0.00883275	0.645716
GCST90200111	N-stearoyl-sphingadienine (d18:2/18:0)	CHOLELITH	11	0.0460194	0.0511818	0.862897	0.0687254	0.0477495	0.150068	-0.106578	0.147439	0.488123	/	/	22.747	9	0.00679011	25.8166	10	0.00399486	0.0172946	0.0156933	0.299043
GCST90199774	Oleoylcarnitine	CHOLELITH	12	0.0276717	0.0307435	0.86316	-0.0102841	0.0361148	0.775826	0.0409283	0.0624441	0.526975	/	/	17.4995	10	0.0640167	17.6068	11	0.0911642	-0.00233969	0.00944835	0.809432
GCST90200764	Phosphate to uridin	CHOLELITH	9	0.0274808	0.0319481	0.863249	0.0513753	0.037594	0.171756	0.12676	0.0502837	0.0397591	/	/	5.72085	7	0.572696	11.1987	8	0.190695	-0.0163368	0.00698014	0.051809
GCST90200986	Cholesterol to linoleoyl-arachidonoyl-glycerol (18:2 to 20:4) [2	CHOLELITH	15	0.0242471	0.0267004	0.86329	0.0386883	0.0357017	0.278517	0.0429692	0.0714027	0.557666	/	/	15.3269	13	0.287392	15.4222	14	0.349914	-0.00244764	0.00860805	0.780626
GCST90200903	Phosphate to glycero	CHOLELITH	12	0.0547664	0.0591634	0.863404	0.121942	0.0442791	0.00588842	-0.043575	0.173172	0.806423	/	/	49.1387	10	3.84157e-07	50.9474	11	4.22567e-07	0.0115072	0.0189672	0.557578
GCST90201012	3-methyl-2-oxovalerate to 3-methyl-2-oxobutyrat	CHOLELITH	8	-0.0311112	0.0340439	0.863436	-0.00472253	0.0440245	0.914574	0.00480039	0.0663889	0.944708	/	/	7.45612	6	0.280715	7.96619	7	0.335584	-0.00577186	0.00900903	0.54541
GCST90200074	1-linoleoyl-GPG (18:2)	CHOLELITH	13	0.0232149	0.0246352	0.8635	0.0274903	0.0312379	0.378842	0.108616	0.0637934	0.116694	/	/	10.9254	11	0.449534	13.0035	12	0.368783	-0.0177917	0.0123418	0.177279
GCST90200146	Docosahexaenoylcarnitine (C22:6)	CHOLELITH	20	-0.0256376	0.0276664	0.863657	0.0022338	0.0250188	0.928856	-0.00777048	0.0648185	0.905906	/	/	56.1766	18	8.35803e-06	56.4698	19	1.38059e-05	-0.00281381	0.00917977	0.762724
GCST90200814	Alpha-ketoglutarate to ornithin	CHOLELITH	13	-0.0169912	0.0184066	0.863668	-0.00114882	0.0293918	0.968821	0.0153366	0.0594887	0.801316	/	/	8.76192	11	0.643858	9.0999	12	0.694375	-0.00561688	0.00966159	0.572717
GCST90200639	X-24757	CHOLELITH	23	-0.0394822	0.04196	0.863744	-0.000662373	0.0272107	0.98058	0.0531147	0.0754339	0.489091	/	/	110.004	21	4.70542e-14	121.188	22	1.06069e-15	-0.017275	0.0118228	0.158772
GCST90200130	Linoleoylcholine	CHOLELITH	16	-0.0245803	0.0285558	0.863872	-0.0429943	0.0388899	0.268925	-0.0739621	0.0608153	0.244026	/	/	15.4495	14	0.348135	16.3856	15	0.356899	0.00564225	0.0061261	0.37264
GCST90200098	Ceramide (d18:1/24:1)	CHOLELITH	15	0.0289982	0.0311401	0.863924	0.0304844	0.0263259	0.246879	0.0154831	0.0648784	0.815099	/	/	41.6727	13	7.40648e-05	41.8575	14	0.000130231	0.00235	0.00978915	0.814026
GCST90200530	X-17335	CHOLELITH	9	0.0463688	0.051819	0.863952	0.00947326	0.0472067	0.840952	-0.208792	0.16921	0.257052	/	/	14.941	7	0.0367627	20.2122	8	0.00956251	0.0336922	0.0214397	0.160065
GCST90200623	X-24241	CHOLELITH	15	0.0337423	0.037085	0.864035	0.010234	0.0319912	0.749044	-0.0685976	0.0591463	0.266991	/	/	31.462	13	0.00288451	42.0653	14	0.000120715	0.0170916	0.00816553	0.0565119
GCST90200217	(2,4 or 2,5)-dimethylphenol sulfate	CHOLELITH	13	0.0285348	0.0330693	0.864048	-0.00989766	0.0367881	0.787895	-0.0683482	0.0788847	0.404756	/	/	16.1481	11	0.135721	18.799	12	0.0934972	0.0129418	0.00963088	0.206081
GCST90200058	1-(1-enyl-stearoyl)-2-arachidonoyl-GPE (p-18:0/20:4)	CHOLELITH	17	-0.0376225	0.0413008	0.864155	-0.0161396	0.0281672	0.566649	-0.0142937	0.0900297	0.875971	/	/	70.5519	15	3.56145e-09	70.9585	16	6.77558e-09	-0.00366754	0.0124746	0.772786
GCST90199661	Maleate	CHOLELITH	11	-0.0388066	0.0415815	0.864359	-0.0132718	0.0444507	0.765265	-0.0754176	0.114005	0.524844	/	/	17.4447	9	0.0421913	17.6787	10	0.0606318	0.00470234	0.0135329	0.736222
GCST90200622	X-23997	CHOLELITH	18	0.0605654	0.0703045	0.864395	-0.0292196	0.0320131	0.36138	0.123787	0.170301	0.477805	/	/	198.689	16	1.4596e-33	200.774	17	2.00105e-33	-0.00963289	0.0235087	0.687417
GCST90200105	Glycosyl-N-behenoyl-sphingadienine (d18:2/22:0)	CHOLELITH	18	-0.0242047	0.0293422	0.864539	0.0138577	0.0258981	0.592591	-0.0353863	0.0615104	0.573098	/	/	46.1179	16	9.3359e-05	46.2434	17	0.000158617	0.00177108	0.00848733	0.837336
GCST90199670	Iminodiacetate (IDA)	CHOLELITH	13	0.0119762	0.0138681	0.864562	0.00062649	0.0189909	0.973683	-0.00263517	0.0269292	0.923807	/	/	9.62413	11	0.56448	10.0549	12	0.611148	0.00441283	0.00672378	0.525121
GCST90200884	Mannose to N-acetylglucosamine to N-acetylgalactosamin	CHOLELITH	15	-0.031507	0.0351401	0.864603	-0.021502	0.037787	0.569335	-0.0892704	0.0697563	0.223002	/	/	25.6432	13	0.0189754	27.4593	14	0.0167691	0.00907238	0.00945513	0.354804
GCST90200831	Cholate to phosphat	CHOLELITH	14	0.0270417	0.0295092	0.864695	0.0336382	0.0416472	0.419267	-0.00546418	0.0886108	0.951845	/	/	13.5158	12	0.332689	13.6878	13	0.396193	0.00329515	0.00843291	0.702831
GCST90200240	Hydroxy-N6,N6,N6-trimethyllysine	CHOLELITH	18	0.0609443	0.0704932	0.864764	-0.0595803	0.0311846	0.0560601	0.0958096	0.126497	0.459816	/	/	253.584	16	9.51985e-45	255.375	17	1.66376e-44	-0.00647703	0.0192691	0.741136
GCST90199922	Prolylglycine	CHOLELITH	10	0.0253939	0.0277847	0.864789	0.0299384	0.023522	0.203096	0.02231	0.0525908	0.682584	/	/	16.8647	8	0.0315494	16.8752	9	0.0507059	0.000673234	0.00951012	0.945302
GCST90200064	N-palmitoyl-sphinganine (d18:0/16:0)	CHOLELITH	12	-0.0627155	0.0679331	0.865048	-0.0188515	0.0409603	0.645346	0.410411	0.243277	0.122494	/	/	42.9435	10	5.09005e-06	60.2437	11	8.35405e-09	-0.0471657	0.023499	0.0725201
GCST90199762	N6-carbamoylthreonyladenosine	CHOLELITH	26	-0.0146976	0.0164222	0.865188	-0.0146669	0.0199685	0.462643	-0.0226249	0.0272674	0.414861	/	/	35.8948	24	0.0561906	36.0973	25	0.0701367	0.00173678	0.00472012	0.716134
GCST90200908	Retinol (Vitamin A) to linoleoyl-arachidonoyl-glycerol (18:2 to 20:4) [2	CHOLELITH	7	-0.0313206	0.0365751	0.865201	-0.0283922	0.0539375	0.598617	-0.0110881	0.103552	0.918891	/	/	5.24861	5	0.386299	5.29566	6	0.506489	-0.0021024	0.00993004	0.840684
GCST90200883	Phosphate to acetoacetat	CHOLELITH	14	-0.0224075	0.0240593	0.865285	-0.0256546	0.0350077	0.463662	-0.00905979	0.0437581	0.839448	/	/	12.9855	12	0.370094	13.1344	13	0.437483	-0.00238575	0.0064316	0.717147
GCST90200616	X-23659	CHOLELITH	22	0.019714	0.021554	0.865419	-0.00829484	0.0321187	0.79621	0.106664	0.0563322	0.0728533	/	/	17.1297	20	0.644537	19.9463	21	0.524666	-0.00989514	0.00589605	0.108853
GCST90200296	Methyl indole-3-acetate	CHOLELITH	16	0.0311778	0.0342227	0.865516	0.0138572	0.0338891	0.682613	-0.0440494	0.0867976	0.619707	/	/	28.6308	14	0.0117194	30.4522	15	0.0103914	0.009501	0.0100674	0.361307
GCST90200669	X-25519	CHOLELITH	14	-0.00783758	0.00949822	0.865546	-0.0071789	0.00955626	0.452518	-0.00695282	0.0126692	0.593209	/	/	13.3166	12	0.346457	13.3304	13	0.422627	-0.000489016	0.00438268	0.913002
GCST90199954	N2,N5-diacetylornithine	CHOLELITH	21	-0.0146572	0.0177477	0.866014	-0.0410559	0.0230517	0.0749063	-0.0508802	0.0335033	0.145312	/	/	24.3194	19	0.184186	26.3756	20	0.153762	0.00703851	0.00555319	0.220301
GCST90200122	Nisinate (24:6n3)	CHOLELITH	13	0.0189702	0.0229463	0.866296	0.0226916	0.0283106	0.422828	0.00827914	0.0404768	0.841667	/	/	18.2262	11	0.0764785	18.4033	12	0.103983	0.00246284	0.0075337	0.749872
GCST90200702	Bilirubin degradation product, C17H18N2O4 (2)	CHOLELITH	18	0.010584	0.0128714	0.866379	0.00097987	0.016229	0.951855	0.00365484	0.0207991	0.862718	/	/	14.2363	16	0.581113	14.4385	17	0.635859	0.00178415	0.00396841	0.659037
GCST90199896	Sulfate	CHOLELITH	7	0.0353134	0.0413652	0.867056	-0.00498424	0.0529006	0.924935	-0.129152	0.0865279	0.195753	/	/	2.59544	5	0.762057	7.07651	6	0.31383	0.019712	0.00931196	0.0878554
GCST90199627	N-alpha-acetylornithine	CHOLELITH	15	0.0239266	0.0284742	0.867148	-0.00207019	0.0290317	0.943153	0.0619904	0.0621849	0.337021	/	/	31.4409	13	0.00290523	32.5993	14	0.00328968	-0.00867617	0.0125362	0.501057
GCST90200875	Cysteinylglycine to glutamat	CHOLELITH	9	0.0330743	0.0394124	0.867148	0.0304584	0.0353426	0.388794	-0.00719459	0.091572	0.939575	/	/	17.1743	7	0.016306	17.7708	8	0.0230118	0.00520872	0.0105637	0.637049
GCST90199757	1,3,7-trimethylurate	CHOLELITH	15	-0.0264776	0.0313915	0.867323	-0.0588047	0.0345445	0.0887013	-0.0870453	0.0882886	0.342169	/	/	23.5801	13	0.03522	24.562	14	0.0391454	0.00781616	0.0106229	0.474928
GCST90200913	Glucose to sucros	CHOLELITH	10	-0.0186464	0.0224316	0.867418	-0.0189144	0.037792	0.616732	0.000443757	0.0769859	0.995542	/	/	4.92764	8	0.765282	5.00022	9	0.834289	-0.0026607	0.00987613	0.794435
GCST90200480	X-12410	CHOLELITH	10	0.0222554	0.0269176	0.867516	0.00183744	0.037634	0.96106	-0.0325397	0.0648235	0.629208	/	/	7.44414	8	0.489557	8.32244	9	0.502007	0.00814973	0.00869606	0.376094
GCST90200063	1-palmitoyl-2-docosahexaenoyl-GPE (16:0/22:6)	CHOLELITH	13	0.0308114	0.0366353	0.86759	0.000234162	0.0411554	0.99546	-0.0179747	0.119134	0.882803	/	/	21.2218	11	0.0311443	21.5819	12	0.0424819	0.00612098	0.0141688	0.674084
GCST90200406	1-methylnicotinamide	CHOLELITH	21	0.0535457	0.0642682	0.867773	-0.00605725	0.02944	0.836987	-0.0867322	0.107328	0.429033	/	/	171.897	19	1.20818e-26	195.055	20	1.06753e-30	0.0270369	0.0168992	0.126118
GCST90199658	Alpha-hydroxyisocaproate	CHOLELITH	9	0.0174777	0.0209248	0.867894	0.034359	0.0473983	0.468514	0.0285662	0.0753395	0.715804	/	/	2.60468	7	0.91901	2.63297	8	0.955241	-0.00140946	0.00837939	0.871178
GCST90200214	11beta-hydroxyandrosterone glucuronide	CHOLELITH	9	0.0193944	0.0230378	0.86794	0.0291081	0.0189374	0.124276	0.0512974	0.0246518	0.0759867	/	/	14.5612	7	0.0420547	23.6184	8	0.00265468	-0.0194965	0.00934345	0.0753416
GCST90200820	Adenosine 5'-diphosphate (ADP) to valin	CHOLELITH	12	-0.0294803	0.0359595	0.86804	-0.00421566	0.0415573	0.9192	0.00704465	0.101443	0.946005	/	/	21.3081	10	0.0190446	21.6279	11	0.0274198	-0.00392494	0.0101316	0.706579
GCST90199921	Dihydroferulate	CHOLELITH	10	0.0381129	0.0455859	0.86825	0.0206661	0.0464566	0.65643	-0.119911	0.0886446	0.213134	/	/	13.154	8	0.106659	19.6766	9	0.0200167	0.0211738	0.010631	0.0815576
GCST90200885	Phenylpyruvate to citrat	CHOLELITH	11	-0.0303475	0.0364935	0.868347	-0.0451766	0.0382192	0.23719	-0.104049	0.0759732	0.204025	/	/	15.8664	9	0.0697243	18.0096	10	0.0548027	0.0111791	0.0101391	0.298821
GCST90199652	1-stearoyl-2-oleoyl-GPS (18:0/18:1)	CHOLELITH	11	-0.0188749	0.022227	0.868476	-0.0445379	0.0342173	0.193046	-0.0988567	0.0585302	0.125488	/	/	4.62892	9	0.865383	6.98233	10	0.727112	0.0130215	0.00848813	0.159378
GCST90199899	1-(1-enyl-palmitoyl)-GPC (p-16:0)	CHOLELITH	12	0.0210679	0.0252715	0.868497	0.00122699	0.0369801	0.973531	-0.111349	0.0870685	0.229825	/	/	6.70819	10	0.752676	9.27778	11	0.596269	0.0157545	0.00982816	0.140018
GCST90200929	Glycerol to carnitin	CHOLELITH	10	0.0167671	0.0202732	0.868521	0.0205007	0.0373209	0.582794	0.0493783	0.0487879	0.341118	/	/	3.98297	8	0.858656	4.65377	9	0.863386	-0.0058627	0.00715818	0.436491
GCST90200407	Uridine	CHOLELITH	12	-0.0250291	0.0295159	0.868581	-0.00801679	0.0385615	0.83531	-0.0570098	0.0734853	0.455823	/	/	11.8407	10	0.295861	12.112	11	0.355283	0.00395153	0.00825474	0.642447
GCST90199920	Trimethylamine n-oxide	CHOLELITH	5	-0.0325108	0.0385431	0.868637	-0.038594	0.0525123	0.462369	-0.0319497	0.0731439	0.691781	/	/	3.33343	3	0.343017	3.33354	4	0.503637	-0.000113989	0.0117916	0.992894
GCST90199875	13-HODE + 9-HODE	CHOLELITH	7	-0.0305667	0.0373614	0.868757	-0.0224519	0.0546337	0.681106	-0.0967526	0.0792273	0.276446	/	/	4.56139	5	0.471712	5.48368	6	0.483431	0.00873577	0.00909633	0.380979
GCST90199645	Quinate	CHOLELITH	6	-0.0621555	0.0731274	0.868893	-0.0171205	0.048205	0.722469	0.117194	0.119699	0.382979	/	/	12.383	4	0.0147191	21.8337	5	0.000563117	-0.0293073	0.0167737	0.15552
GCST90199991	Arabonate/xylonate	CHOLELITH	16	0.0245184	0.0296246	0.869145	0.0467983	0.0352578	0.184404	-0.0365466	0.0667259	0.592515	/	/	24.8122	14	0.0364672	26.6597	15	0.0316346	0.0082546	0.00808491	0.32458
GCST90200175	Glycine conjugate of C10H12O2	CHOLELITH	13	0.024302	0.0287127	0.869175	0.0463809	0.0328483	0.157958	-0.0692229	0.0894979	0.455552	/	/	14.7127	11	0.196031	16.3376	12	0.176258	0.0125485	0.0113849	0.293904
GCST90200352	Methylsuccinate	CHOLELITH	12	0.0279546	0.0334332	0.869509	-0.015064	0.0418188	0.718681	-0.0796211	0.0662159	0.256889	/	/	12.0177	10	0.28387	16.0338	11	0.139879	0.0150263	0.00821979	0.0974845
GCST90200012	3-hydroxyhexanoate	CHOLELITH	10	-0.0131251	0.0155546	0.869606	-0.0088706	0.0146685	0.545354	-0.00152984	0.0314491	0.962395	/	/	12.4105	8	0.133807	12.699	9	0.176707	-0.00430527	0.00998386	0.677691
GCST90200335	Stearoyl sphingomyelin (d18:1/18:0)	CHOLELITH	15	0.0307513	0.0364053	0.869883	0.00907835	0.0327654	0.781726	0.00215741	0.0721632	0.976604	/	/	38.2544	13	0.000262747	38.8869	14	0.000379692	0.00427355	0.00921729	0.65057
GCST90200331	1-palmitoyl-2-oleoyl-GPE (16:0/18:1)	CHOLELITH	13	0.023013	0.0270692	0.870024	0.0459255	0.0346111	0.184542	0.0694602	0.0407485	0.116313	/	/	14.6841	11	0.197419	17.5845	12	0.1289	-0.010316	0.0069986	0.168513
GCST90200293	Thyroxine	CHOLELITH	11	0.0240725	0.0290793	0.87024	-0.0196717	0.0325548	0.545668	0.00561944	0.0589888	0.926193	/	/	16.7698	9	0.0524458	17.0182	10	0.0739618	0.00377793	0.0103462	0.723432
GCST90199799	Glutarylcarnitine (c5-dc)	CHOLELITH	13	-0.0288173	0.0353261	0.870315	-0.00370113	0.0437439	0.932572	-0.0254444	0.0886348	0.779394	/	/	16.8158	11	0.113442	16.8185	12	0.156553	-0.000399241	0.0095396	0.967368
GCST90200112	2,3-dihydroxy-2-methylbutyrate	CHOLELITH	12	0.0432892	0.0532199	0.870527	0.0293699	0.021787	0.177643	0.0291727	0.0754985	0.707294	/	/	134.494	10	5.64505e-24	135.522	11	1.32356e-23	0.00430022	0.0155568	0.787854
GCST90199660	1,2-dipalmitoyl-gpc (16:0/16:0)	CHOLELITH	14	0.0266418	0.0329145	0.871399	-0.00670518	0.0387767	0.862716	0.0166261	0.0998853	0.870573	/	/	19.8374	12	0.0702249	19.8562	13	0.0988533	0.000965261	0.0090431	0.916759
GCST90199956	1H-indole-7-acetic acid	CHOLELITH	11	-0.0248973	0.0308012	0.871423	-0.00723967	0.0369678	0.844738	-0.00461722	0.0740304	0.951632	/	/	15.1225	9	0.0876248	15.2783	10	0.122241	-0.00408596	0.0134207	0.767706
GCST90200763	Phosphate to N-acetylneuraminat	CHOLELITH	11	-0.0250611	0.0308075	0.871744	-0.0134515	0.041118	0.743558	-0.0969604	0.0690081	0.193568	/	/	8.38343	9	0.496015	9.74796	10	0.462877	0.0113306	0.00969975	0.272765
GCST90200276	2,4-di-tert-butylphenol	CHOLELITH	15	-0.0189192	0.0235102	0.871852	-0.029779	0.0322022	0.355096	-0.0711108	0.0636836	0.284368	/	/	13.2948	13	0.425309	14.0921	14	0.442875	0.00652124	0.00738572	0.393297
GCST90200469	X-11483	CHOLELITH	20	0.0123235	0.0152986	0.872176	0.0196274	0.0255433	0.442251	0.0401144	0.0267037	0.150385	/	/	11.6886	18	0.862892	13.6791	19	0.802065	-0.00586703	0.00415846	0.175334
GCST90200689	N6-methyllysine	CHOLELITH	9	-0.00849516	0.0104901	0.872219	-0.00707314	0.0111919	0.527393	-0.000560783	0.0148676	0.970965	/	/	7.11566	7	0.416938	7.72405	8	0.460879	-0.00374693	0.00484331	0.46447
GCST90200997	Histidine to glutamin	CHOLELITH	13	0.0284439	0.0350837	0.872416	0.0481876	0.0415534	0.246189	-0.0129174	0.0837746	0.880251	/	/	17.3829	11	0.097048	17.8563	12	0.120124	0.00462846	0.00845669	0.595093
GCST90200973	Proline to glutamat	CHOLELITH	16	0.022587	0.028026	0.872992	0.0402659	0.0321023	0.209733	0.0177156	0.0520382	0.738584	/	/	25.3431	14	0.0313278	25.3661	15	0.045238	0.00071404	0.00633377	0.911841
GCST90200133	Heneicosapentaenoate (21:5n3)	CHOLELITH	17	-0.0251318	0.0313265	0.873514	0.011404	0.0348246	0.743313	-0.0478958	0.0761636	0.538903	/	/	26.5919	15	0.0322429	26.7848	16	0.0439377	0.00291076	0.00882341	0.746044
GCST90199995	Sphingomyelin (d18:1/20:2, d18:2/20:1, d16:1/22:2)	CHOLELITH	10	-0.0408124	0.0509865	0.874376	-0.0340521	0.0462476	0.461547	0.0768879	0.119074	0.536542	/	/	22.9795	8	0.00339062	26.4002	9	0.00175646	-0.0143675	0.0131659	0.306928
GCST90199679	2,3-dihydroxypyridine	CHOLELITH	16	0.012006	0.0150461	0.874793	0.0125365	0.0199763	0.530289	0.00489687	0.0310617	0.876984	/	/	11.9469	14	0.610571	12.0209	15	0.677444	0.00157319	0.0057805	0.789475
GCST90199969	1-oleoyl-GPG (18:1)	CHOLELITH	12	0.0305486	0.0382688	0.875706	0.0192897	0.035296	0.584714	0.0776877	0.0953818	0.434331	/	/	33.023	10	0.000269968	33.9972	11	0.000362076	-0.00684743	0.0126074	0.59894
GCST90199623	Maltotriose	CHOLELITH	15	-0.0155783	0.0195989	0.875921	-0.00479109	0.0258609	0.853022	0.00925069	0.0389587	0.81601	/	/	15.0427	13	0.304697	15.6791	14	0.333364	-0.0047339	0.00638329	0.471511
GCST90199836	N-methylproline	CHOLELITH	11	-0.0268842	0.0337938	0.876392	-0.0393231	0.0368194	0.285522	-0.178239	0.0847159	0.0647004	/	/	10.7716	9	0.291688	15.1417	10	0.126982	0.0184411	0.00965081	0.0883441
GCST90200615	X-23974	CHOLELITH	11	0.0251948	0.0317748	0.87695	0.0293627	0.0379669	0.4393	0.0585881	0.0804455	0.48495	/	/	13.4989	9	0.141298	13.8101	10	0.18183	-0.00507713	0.0111467	0.659551
GCST90200584	X-21736	CHOLELITH	8	0.0338921	0.0429861	0.877167	-0.0198572	0.0453362	0.661387	-0.0533686	0.0798969	0.528996	/	/	10.7745	6	0.0955994	13.6919	7	0.0569414	0.0137068	0.010754	0.249592
GCST90200368	Cholesterol	CHOLELITH	13	0.0258943	0.0327245	0.877619	0.00309134	0.0380832	0.935304	0.15415	0.0825245	0.0886228	/	/	14.479	11	0.207613	18.162	12	0.110861	-0.0160088	0.00957043	0.122549
GCST90200977	Arachidonate (20:4n6) to paraxanthin	CHOLELITH	14	-0.0228016	0.0288655	0.877956	-0.00782777	0.0347434	0.821744	-0.00693439	0.0531495	0.898357	/	/	18.4093	12	0.103817	18.6092	13	0.135729	-0.00288473	0.00799096	0.724376
GCST90200231	Lithocholate sulfate (1)	CHOLELITH	6	0.0111295	0.0141113	0.87815	0.00434905	0.0128771	0.735562	-0.0113912	0.0166035	0.530368	/	/	3.92398	4	0.416391	7.48098	5	0.187255	0.0198362	0.0105176	0.13236
GCST90200387	Glycocholate glucuronide (1)	CHOLELITH	10	0.0787108	0.100447	0.879102	-0.00132569	0.0308728	0.965749	-0.0975732	0.209399	0.653662	/	/	166.916	8	5.71035e-32	186.172	9	2.601e-35	0.0340786	0.035473	0.36484
GCST90200206	Sulfate of piperine metabolite C18H21NO3 (1)	CHOLELITH	10	-0.0232579	0.0296003	0.879119	-0.0254966	0.0331754	0.442167	0.00351364	0.0776832	0.965032	/	/	15.8278	8	0.0449126	16.1077	9	0.0646668	-0.00637435	0.0169473	0.7166
GCST90201010	Alpha-ketobutyrate to 4-methyl-2-oxopentanoat	CHOLELITH	16	0.014116	0.017996	0.879433	0.0185214	0.0291105	0.524618	0.0242335	0.0344412	0.493207	/	/	11.4565	14	0.649862	11.5899	15	0.709765	-0.00178041	0.00487372	0.720341
GCST90200201	6-bromotryptophan	CHOLELITH	27	-0.0114635	0.0146768	0.879577	0.0047591	0.0201137	0.81296	0.00571446	0.0242646	0.815734	/	/	31.6816	25	0.167433	32.6878	26	0.17135	-0.004009	0.0044991	0.38139
GCST90200378	Cortisol levels (	CHOLELITH	17	0.016071	0.0205677	0.880493	0.0156801	0.0317995	0.621947	-0.0336944	0.047662	0.490438	/	/	10.6573	15	0.776488	12.1035	16	0.736823	0.00782784	0.00650915	0.247775
GCST90200924	Alpha-tocopherol to glycero	CHOLELITH	16	-0.0193538	0.024863	0.881459	0.0227636	0.0272305	0.403178	0.0221188	0.0353997	0.542133	/	/	21.4696	14	0.0901903	25.2877	15	0.0462102	-0.00843211	0.00534389	0.136911
GCST90200910	Retinol (Vitamin A) to oleoyl-linoleoyl-glycerol (18:1 to 18:2) [2	CHOLELITH	9	0.0326735	0.0420528	0.881919	0.0613701	0.0443792	0.166709	0.10823	0.0859181	0.248155	/	/	13.583	7	0.0591159	15.5551	8	0.0492098	-0.0118166	0.0117213	0.346962
GCST90200389	Leucine	CHOLELITH	10	-0.020171	0.0267721	0.883446	5.25388e-05	0.0357085	0.998826	-0.0521846	0.0556703	0.375992	/	/	9.67302	8	0.28873	10.2038	9	0.334242	0.00531128	0.00801658	0.52625
GCST90200411	Plasma free proline	CHOLELITH	13	0.00769477	0.0102012	0.883666	0.00965379	0.0115782	0.404399	0.0115643	0.0122657	0.366022	/	/	12.2952	11	0.341869	12.7074	12	0.390665	-0.00290917	0.0047907	0.55601
GCST90200664	X-25810	CHOLELITH	16	0.0281831	0.0370058	0.883778	0.00215486	0.0123236	0.861192	0.00394986	0.0510445	0.939416	/	/	179.071	14	9.99099e-31	185.392	15	1.93905e-31	0.0104405	0.0148518	0.493592
GCST90200255	3-bromo-5-chloro-2,6-dihydroxybenzoic acid	CHOLELITH	15	0.0289341	0.0383425	0.884525	0.0019246	0.0130159	0.882449	-0.0493635	0.0571633	0.403485	/	/	156.36	13	1.07364e-26	193.451	14	1.19121e-33	0.0357023	0.0203307	0.102591
GCST90200531	X-16964	CHOLELITH	11	0.0243512	0.0324984	0.8846	0.0561956	0.0274418	0.0405784	0.0482822	0.0759321	0.540698	/	/	28.2612	9	0.000862575	28.6514	10	0.0014186	-0.00474893	0.013471	0.732556
GCST90200249	Branched-chain, straight-chain, or cyclopropyl 12:1 fatty acid	CHOLELITH	9	0.0164741	0.0217424	0.884628	0.00830389	0.0181273	0.646889	0.0289715	0.0283756	0.341237	/	/	17.2172	7	0.0160481	18.4889	8	0.0178453	-0.0054203	0.00753805	0.495403
GCST90200455	Alpha-ketoglutarate	CHOLELITH	13	0.0256343	0.0351411	0.884669	-0.0233498	0.0410515	0.569497	0.0835142	0.0871803	0.35867	/	/	17.8864	11	0.0842532	18.749	12	0.094768	-0.00955753	0.0131224	0.481624
GCST90200036	1-palmitoleoylglycerol (16:1)	CHOLELITH	12	-0.0390748	0.0523777	0.884768	-0.0451237	0.042328	0.286401	-0.0910882	0.118323	0.459203	/	/	36.5829	10	6.68057e-05	37.4782	11	9.57861e-05	0.0059027	0.0119319	0.6315
GCST90200202	Delta-CEHC	CHOLELITH	10	0.0304933	0.0400279	0.884775	0.0803402	0.0453442	0.0764299	0.158722	0.130618	0.258946	/	/	12.2993	8	0.138342	13.9334	9	0.124716	-0.013268	0.0128696	0.332717
GCST90200582	X-21752	CHOLELITH	17	-0.0122266	0.0163439	0.884805	-0.0154883	0.0281971	0.582807	-0.00739601	0.0486646	0.881229	/	/	9.46875	15	0.851762	9.48091	16	0.892296	-0.000684701	0.0062067	0.913621
GCST90200651	X-24947	CHOLELITH	16	-0.0120736	0.0159848	0.884948	-0.0193521	0.0127243	0.128291	-0.0106323	0.0191499	0.58751	/	/	39.6534	14	0.000288873	39.7164	15	0.000500402	-0.000851379	0.00570854	0.883569
GCST90200526	X-14056	CHOLELITH	13	0.0150137	0.0197672	0.884959	0.013036	0.0209878	0.534519	-0.00275607	0.0381035	0.943637	/	/	17.1716	11	0.1029	17.6469	12	0.126839	0.00343683	0.00622852	0.592126
GCST90199970	Octadecenedioylcarnitine (C18:1-DC)	CHOLELITH	16	-0.0182549	0.0251069	0.885036	-0.0347564	0.0337549	0.303165	-0.00581051	0.0676478	0.932767	/	/	16.7758	14	0.268322	16.8233	15	0.329534	-0.00152453	0.00765331	0.844971
GCST90200779	Pyruvate to N-acetylneuraminat	CHOLELITH	11	-0.0123045	0.0164832	0.885449	-0.0255109	0.0213542	0.232223	-0.0417129	0.0268241	0.154356	/	/	6.49303	9	0.689738	8.63002	10	0.567539	0.00914016	0.00625249	0.177804
GCST90200308	3-hydroxyisobutyrate	CHOLELITH	8	-0.0252945	0.0337428	0.885457	-0.0343877	0.0472248	0.46651	-0.0277005	0.0766809	0.730297	/	/	7.05768	6	0.315546	7.05917	7	0.422745	0.000439397	0.0123213	0.972709
GCST90199986	Eugenol sulfate	CHOLELITH	9	-0.0299774	0.0403287	0.885473	-0.0177381	0.0398614	0.656323	-0.0584169	0.0724566	0.44663	/	/	16.2001	7	0.0233501	16.7424	8	0.0329061	0.00545288	0.0112643	0.643102
GCST90199966	1-(1-enyl-oleoyl)-GPE (p-18:1)	CHOLELITH	12	0.0205968	0.0283046	0.885545	0.0549879	0.0334968	0.100676	0.0271111	0.0481689	0.585943	/	/	14.4006	10	0.155492	14.443	11	0.209444	-0.00124194	0.00723843	0.867193
GCST90200141	Ethyl alpha-glucopyranoside	CHOLELITH	16	-0.0146948	0.0193871	0.885555	0.00602498	0.0292029	0.836545	0.00330296	0.0518211	0.95008	/	/	11.7306	14	0.627926	11.8771	15	0.688303	-0.00252862	0.00660594	0.707632
GCST90199776	Malonylcarnitine	CHOLELITH	13	0.0259054	0.0348055	0.885568	0.0125837	0.0412605	0.76038	0.00298037	0.123842	0.981231	/	/	16.2916	11	0.130645	16.3471	12	0.175849	0.00233234	0.0120463	0.850006
GCST90199680	3-hydroxyoctanoate	CHOLELITH	18	0.0204416	0.0280189	0.88576	0.0171973	0.0306399	0.574613	-0.00751847	0.0519939	0.88683	/	/	30.3932	16	0.016067	31.1788	17	0.0189947	0.00478501	0.00744056	0.52927
GCST90199822	1-oleoyl-GPI (18:1)	CHOLELITH	20	-0.0172901	0.0226912	0.885823	-0.0236695	0.028619	0.408206	-0.0112973	0.0458331	0.808093	/	/	25.9931	18	0.0999167	26.0263	19	0.129457	-0.000848997	0.00559172	0.881009
GCST90200572	X-19299	CHOLELITH	16	0.0145898	0.0201145	0.885865	0.00715039	0.0247154	0.772345	0.0400339	0.0384065	0.314905	/	/	21.8988	14	0.0807169	22.8545	15	0.0872791	-0.00546152	0.00698742	0.447455
GCST90200208	Glucuronide of piperine metabolite C17H21NO3 (4)	CHOLELITH	16	0.046067	0.0609736	0.885949	-0.0588528	0.0343309	0.0864775	-0.0218889	0.140459	0.878386	/	/	107.325	14	1.84425e-16	109.562	15	1.95733e-16	0.00982236	0.0181839	0.597569
GCST90200967	Phosphate to urat	CHOLELITH	8	0.0163617	0.021816	0.886272	-0.0109242	0.0390388	0.779609	-0.00128277	0.0495639	0.980191	/	/	3.29763	6	0.77067	3.50437	7	0.834762	0.00352497	0.00775254	0.665322
GCST90199763	1-methylxanthine	CHOLELITH	14	0.015856	0.0214738	0.88637	0.0339839	0.0267455	0.203857	0.0948446	0.0639462	0.163805	/	/	15.2721	12	0.22689	17.4465	13	0.179687	-0.0143277	0.0109614	0.21567
GCST90200988	Benzoate to linoleoyl-arachidonoyl-glycerol (18:2 to 20:4) [1	CHOLELITH	8	-0.0526016	0.0685018	0.886375	0.0255657	0.046639	0.583582	0.216412	0.122761	0.128385	/	/	17.7921	6	0.00677323	35.2311	7	1.01197e-05	-0.0407544	0.0168055	0.0515076
GCST90200837	Adenosine 5'-diphosphate (ADP) to glutamat	CHOLELITH	12	-0.0223736	0.0291045	0.886637	-0.0293787	0.0411633	0.475406	0.118649	0.0724506	0.132536	/	/	7.63431	10	0.664508	12.0759	11	0.357964	-0.0186079	0.0088293	0.0612981
GCST90200022	Glycochenodeoxycholate	CHOLELITH	6	-0.0442288	0.0578684	0.886843	-0.0334892	0.0558955	0.54908	0.23062	0.0944976	0.0711714	/	/	3.06916	4	0.54632	12.9597	5	0.0237598	-0.0348855	0.0110927	0.0346832
GCST90199664	Phenyllactate (PLA) levels in elite a	CHOLELITH	9	-0.0226777	0.0310806	0.886874	-0.0131046	0.0399782	0.743067	0.113749	0.107068	0.323325	/	/	5.77846	7	0.565842	7.561	8	0.477483	-0.0276052	0.0206762	0.223621
GCST90200975	Arachidonate (20:4n6) to caffein	CHOLELITH	9	-0.0239422	0.0311124	0.886948	-0.0137397	0.0331515	0.678543	-0.00643098	0.0599702	0.91761	/	/	12.6001	7	0.0824732	12.8201	8	0.118193	-0.00381635	0.0109167	0.73693
GCST90200772	Phosphate to citrat	CHOLELITH	9	-0.0165943	0.0217762	0.887003	-0.0167269	0.0402993	0.678092	-0.0731233	0.0897839	0.442217	/	/	3.07404	7	0.878069	3.5314	8	0.896739	0.00938054	0.0138707	0.520572
GCST90200602	X-22520	CHOLELITH	9	0.0292598	0.0395997	0.887004	0.0201353	0.0491865	0.68227	-0.0514875	0.0809049	0.544758	/	/	9.30893	7	0.23123	11.0316	8	0.199914	0.0171727	0.0150882	0.292506
GCST90200665	X-25433	CHOLELITH	22	0.0113953	0.0157568	0.887155	0.0285602	0.0170477	0.0938728	0.0319056	0.024968	0.215931	/	/	32.2419	20	0.0407877	34.0432	21	0.0358557	-0.00534565	0.00505721	0.303097
GCST90200084	Oleoylcholine	CHOLELITH	15	-0.0234491	0.0321075	0.887281	0.0135213	0.0241488	0.575537	0.0607383	0.0602497	0.331798	/	/	35.5205	13	0.000703956	42.677	14	9.64751e-05	-0.0141793	0.00876136	0.129574
GCST90200031	Nonanoylcarnitine (C9)	CHOLELITH	17	0.0289852	0.0376292	0.887332	0.0351195	0.0366877	0.338439	-0.00236221	0.097918	0.981071	/	/	44.615	15	8.80504e-05	44.9763	16	0.000139958	0.00377626	0.010835	0.732289
GCST90200793	Glycolithocholate to glycolithocholate sulfat	CHOLELITH	9	-0.0151595	0.0210022	0.887576	-0.0213369	0.0273479	0.435273	-0.0318825	0.0449043	0.500659	/	/	7.40384	7	0.388077	7.59778	8	0.473712	0.00629864	0.0147092	0.681364
GCST90200547	X-17654	CHOLELITH	15	-0.0182838	0.0239088	0.887594	-0.026662	0.0281357	0.343322	-0.0551957	0.050215	0.291626	/	/	16.2843	13	0.234116	17.1652	14	0.24748	0.00680322	0.00811284	0.416861
GCST90200755	Inosine 5'-monophosphate (IMP)	CHOLELITH	12	0.0225695	0.0304803	0.887608	-0.00821054	0.0412066	0.842065	0.155178	0.0776178	0.073479	/	/	7.71641	10	0.656516	11.1586	11	0.430074	-0.0162594	0.00876371	0.0932295
GCST90200288	N-acetylleucine	CHOLELITH	15	0.00456638	0.00598895	0.887758	0.00648279	0.00599158	0.27926	0.00908698	0.0061574	0.163809	/	/	13.9318	13	0.378665	17.2193	14	0.244677	-0.00618938	0.0035338	0.103405
GCST90200998	Salicylate to citrat	CHOLELITH	13	-0.0187308	0.0253428	0.887981	-0.0116969	0.036676	0.749783	-0.0423887	0.0486321	0.402039	/	/	11.3586	11	0.41373	11.7016	12	0.469934	0.0044624	0.00774265	0.575988
GCST90200625	X-24456	CHOLELITH	13	0.00944195	0.0129262	0.888347	0.0169122	0.0309379	0.58462	0.00154343	0.0572352	0.978969	/	/	3.71619	11	0.977496	3.73896	12	0.987699	0.00112467	0.00745288	0.882783
GCST90200498	X-12730	CHOLELITH	16	0.0105426	0.0137789	0.888397	-0.000237561	0.0160201	0.988169	0.00457214	0.0186461	0.809855	/	/	18.4964	14	0.1851	18.8152	15	0.22223	0.00239884	0.00488302	0.630853
GCST90200532	X-16935	CHOLELITH	9	0.0278733	0.0361818	0.88851	0.0323702	0.0417101	0.437705	0.149585	0.0718407	0.0758408	/	/	8.32623	7	0.304708	12.5531	8	0.128181	-0.0189088	0.0100307	0.101405
GCST90199844	1-palmitoyl-2-linoleoyl-GPE (16:0/18:2)	CHOLELITH	7	-0.0270607	0.0370249	0.889064	-0.0230846	0.0435609	0.596155	-0.128576	0.185193	0.518435	/	/	8.99848	5	0.109125	9.56481	6	0.144216	0.0138079	0.0246146	0.599029
GCST90199781	Hexanoylglycine	CHOLELITH	18	-0.0189725	0.027227	0.889247	-0.0255928	0.0344714	0.457823	-0.0364405	0.0676407	0.597485	/	/	22.7211	16	0.121397	22.8354	17	0.154688	0.00225215	0.00793896	0.780291
GCST90199916	Carnitine C14:1	CHOLELITH	10	0.0210608	0.0287824	0.88929	0.0384614	0.0359935	0.285265	-0.0418043	0.0490151	0.418523	/	/	9.21745	8	0.324286	11.9245	9	0.217599	0.00993126	0.00647912	0.163863
GCST90200578	X-18922	CHOLELITH	11	-0.0201614	0.0280312	0.889342	-0.0304112	0.0418149	0.467053	-0.136456	0.0797641	0.121292	/	/	5.71164	9	0.768396	8.21353	10	0.607989	0.0159057	0.0100558	0.148169
GCST90200840	Adenosine 5'-diphosphate (ADP) to flavin adenine dinucleotide (FAD	CHOLELITH	8	-0.0326583	0.044577	0.889452	-0.0166428	0.0519896	0.748879	-0.0425485	0.100423	0.686559	/	/	10.1372	6	0.118993	10.1584	7	0.179771	0.00139268	0.0124136	0.914332
GCST90199965	Fructosyllysine	CHOLELITH	7	-0.0207747	0.0297814	0.889557	-0.0160194	0.0234731	0.49495	-0.0162348	0.0443249	0.729152	/	/	11.803	5	0.037589	11.8568	6	0.0652416	-0.0018693	0.0123881	0.885958
GCST90200298	3-hydroxy-3-methylglutarate	CHOLELITH	9	-0.011143	0.0157445	0.889592	-0.0202787	0.0317599	0.523148	0.0177359	0.0640817	0.789951	/	/	2.84521	7	0.898943	3.08598	8	0.928847	-0.00425291	0.00866734	0.638658
GCST90200101	Pimeloylcarnitine/3-methyladipoylcarnitine (C7-DC)	CHOLELITH	13	-0.0201978	0.0274974	0.889659	-0.0269805	0.034175	0.42983	0.0675308	0.0545292	0.241333	/	/	12.4798	11	0.328676	16.2137	12	0.181645	-0.0124121	0.00684189	0.0969987
GCST90199710	Docosatrienoate (22:3n3)	CHOLELITH	12	-0.0134795	0.0191322	0.889736	-0.0276309	0.0147251	0.0605926	-0.009567	0.0295163	0.75252	/	/	25.6404	10	0.0042552	25.7239	11	0.00713232	-0.00126546	0.00701114	0.860371
GCST90200123	Sphingomyelin (d18:0/20:0, d16:0/22:0)	CHOLELITH	9	-0.0248848	0.0352212	0.889804	0.0151695	0.0344852	0.660021	0.0628518	0.0778117	0.445815	/	/	15.7106	7	0.0278958	19.2387	8	0.0136341	-0.0171736	0.0136975	0.250172
GCST90200254	(S)-a-amino-omega-caprolactam	CHOLELITH	24	-0.00510389	0.0073102	0.890018	-0.000232493	0.00898772	0.979363	-0.0034219	0.00850039	0.691159	/	/	28.7327	22	0.152652	28.9525	23	0.181891	-0.00138521	0.00337683	0.685619
GCST90199918	Carboxyethyl-gaba	CHOLELITH	12	0.0153436	0.021754	0.89002	0.0264383	0.0200609	0.187537	0.00688594	0.0382359	0.860678	/	/	19.1194	10	0.0387727	19.264	11	0.0565157	0.00213426	0.00775875	0.788856
GCST90199663	4-acetylphenol sulfate	CHOLELITH	10	0.0271222	0.0381222	0.890031	-0.0284666	0.041059	0.488115	0.0627059	0.0873421	0.493227	/	/	12.6683	8	0.123782	13.0006	9	0.162581	-0.00614602	0.0134183	0.659114
GCST90200604	X-23276	CHOLELITH	7	-0.0329802	0.0449834	0.890044	-0.0419595	0.0525499	0.424598	0.0972581	0.139269	0.516099	/	/	7.38493	5	0.19355	8.82767	6	0.183504	-0.0163095	0.0165019	0.368371
GCST90199879	Ergothioneine	CHOLELITH	11	0.00691805	0.00965432	0.890055	0.00793094	0.00808383	0.32655	0.00746241	0.0113577	0.5276	/	/	18.9636	9	0.0255044	18.988	10	0.0404155	-0.000581829	0.00540455	0.916631
GCST90200964	Adenosine 5'-diphosphate (ADP) to 5-oxoprolin	CHOLELITH	6	-0.0253696	0.036501	0.890137	-0.0015429	0.0406945	0.969756	-0.149758	0.132834	0.32262	/	/	6.19367	4	0.185144	7.66357	5	0.175777	0.016882	0.017327	0.385069
GCST90200090	Dihomo-linolenoyl-choline	CHOLELITH	15	0.0159442	0.0223537	0.890308	0.0107447	0.0312577	0.731038	-0.0155098	0.0542312	0.779389	/	/	13.507	13	0.409456	13.9319	14	0.454798	0.00497584	0.00778102	0.533615
GCST90199994	Ethylparaben sulfate	CHOLELITH	14	-0.0251467	0.0351585	0.890412	-0.0575118	0.0290117	0.0474384	-0.097002	0.0673855	0.175579	/	/	29.8268	12	0.00296504	33.6531	13	0.00135846	0.011753	0.00947256	0.238411
GCST90200376	Flavin adenine dinucleotide (FAD)	CHOLELITH	15	-0.0178978	0.0249569	0.890585	-0.0415841	0.0274913	0.130374	-0.0928279	0.0387534	0.0323656	/	/	14.9846	13	0.308316	21.2719	14	0.094866	0.0141645	0.00606487	0.0361904
GCST90200728	Adenosine 5'-diphosphate (ADP) to Adenosine 5'-monophosphate (AMP	CHOLELITH	11	-0.0107057	0.0150798	0.890602	-0.0086584	0.0230146	0.706759	0.00696952	0.021743	0.755875	/	/	7.8544	9	0.548883	9.23379	10	0.510069	-0.00690425	0.00587859	0.270344
GCST90200982	Paraxanthine to linoleate (18:2n6	CHOLELITH	9	0.0231826	0.033181	0.89063	0.00496179	0.0220927	0.822299	-0.0317946	0.0384137	0.435153	/	/	16.9355	7	0.0178169	27.4094	8	0.000600617	0.0176829	0.00849865	0.0760096
GCST90200781	Glucose to maltos	CHOLELITH	7	0.0395227	0.0553532	0.890644	0.0243453	0.0176393	0.167533	-0.00621642	0.0705588	0.933215	/	/	53.9143	5	2.18256e-10	65.4766	6	3.44774e-12	0.0172848	0.016692	0.347891
GCST90200819	3-phosphoglycerate to glycerat	CHOLELITH	17	0.0360339	0.050912	0.890736	0.0115041	0.0361402	0.750243	-0.113436	0.106351	0.303007	/	/	58.1809	15	5.1675e-07	67.8735	16	2.34537e-08	0.0225688	0.0142769	0.134777
GCST90199845	Sphinganine-1-phosphate	CHOLELITH	12	-0.0285438	0.040116	0.891131	-0.0208831	0.0420448	0.619411	-0.120848	0.107245	0.286125	/	/	20.8072	10	0.0224787	22.603	11	0.0200966	0.0115708	0.012455	0.374766
GCST90200681	Orotidine	CHOLELITH	19	-0.0379819	0.0543483	0.891582	-0.00436482	0.0211008	0.836123	-0.0376392	0.0793863	0.641442	/	/	205.174	17	2.60346e-34	205.175	18	9.22451e-34	-8.23899e-05	0.0135441	0.995217
GCST90199791	1-arachidonoyl-GPE (20:4n6)	CHOLELITH	9	0.0334057	0.0471857	0.891697	0.0156905	0.0470262	0.738641	-0.0781307	0.128255	0.561647	/	/	13.8405	7	0.0540911	15.5742	8	0.0488962	0.0152319	0.0162667	0.380247
GCST90200606	X-22509	CHOLELITH	14	-0.00944337	0.0136601	0.892084	-0.00639966	0.0139811	0.647142	0.000264225	0.0180237	0.988544	/	/	17.9549	12	0.117068	19.0079	13	0.12286	-0.0039861	0.00475154	0.417919
GCST90199697	Dodecanedioate	CHOLELITH	10	-0.0162016	0.0231808	0.892684	-0.00923768	0.0302433	0.760027	-0.0357025	0.0462553	0.462387	/	/	8.3091	8	0.403873	8.56344	9	0.478508	0.00349371	0.00706018	0.634011
GCST90200892	Hypotaurine to taurin	CHOLELITH	24	0.0177104	0.0256032	0.892768	0.00603038	0.0325054	0.852822	-0.0114132	0.0837249	0.89281	/	/	31.3333	22	0.0894948	31.5242	23	0.110451	0.00313433	0.00856161	0.717794
GCST90200932	Glycerol to palmitoylcarnitine (C16	CHOLELITH	13	0.0234114	0.0340057	0.893031	0.0301873	0.04391	0.49178	0.0395749	0.0895236	0.66701	/	/	15.8708	11	0.145995	15.9266	12	0.194621	-0.00194739	0.0099039	0.847704
GCST90200324	Anthranilate	CHOLELITH	12	-0.0235209	0.0335822	0.893338	-0.00128299	0.0417648	0.975493	-0.100583	0.0796523	0.235321	/	/	12.417	10	0.258114	13.8269	11	0.242723	0.0102828	0.00965026	0.311681
GCST90200711	X-19141	CHOLELITH	9	0.0176892	0.0257533	0.893683	-0.0207851	0.0428069	0.627282	-0.0528862	0.0628304	0.427756	/	/	3.3785	7	0.847922	5.09262	8	0.747632	0.0114969	0.00878129	0.231787
GCST90199739	Salicyluric glucuronide	CHOLELITH	10	0.0247953	0.0354725	0.89377	0.00121916	0.0391595	0.975163	-0.0405026	0.0558928	0.489317	/	/	16.7668	8	0.0326311	21.2224	9	0.0116986	0.015297	0.0104913	0.182936
GCST90200590	X-21470	CHOLELITH	9	-0.0250508	0.0363785	0.894007	-0.0493437	0.0504499	0.328037	-0.0903149	0.0763746	0.275602	/	/	7.65781	7	0.363732	8.69312	8	0.368842	0.0105534	0.0108483	0.363052
GCST90200727	Adenosine 3',5'-cyclic monophosphate (cAMP) to taurocholat	CHOLELITH	18	0.0181957	0.0265647	0.894712	0.00978228	0.0317695	0.758147	-0.0203339	0.0642383	0.755686	/	/	26.6865	16	0.0451023	27.4154	17	0.0522497	0.00473647	0.00716455	0.517957
GCST90200107	Gamma-glutamyl-alpha-lysine	CHOLELITH	16	0.0100182	0.0147746	0.896807	0.0135021	0.0199468	0.498467	0.0139991	0.0200444	0.496361	/	/	14.0623	14	0.445077	14.1563	15	0.51371	-0.00122975	0.00402111	0.76424
GCST90200191	N-lactoyl tyrosine	CHOLELITH	12	-0.0160558	0.0235464	0.897076	-0.0127624	0.0348556	0.714252	-0.00201908	0.046112	0.965937	/	/	11.0566	10	0.353127	11.1995	11	0.426704	-0.00306643	0.00852883	0.72667
GCST90199985	Methyl-4-hydroxybenzoate sulfate	CHOLELITH	12	0.0254997	0.0377432	0.89731	-0.0260894	0.0391312	0.504953	-0.0313733	0.101546	0.763696	/	/	23.3189	10	0.00962877	24.176	11	0.0120113	0.00929836	0.0153372	0.557851
GCST90200959	Choline phosphate to cholin	CHOLELITH	10	-0.0129838	0.0190778	0.897412	-0.00123925	0.0308584	0.967966	0.0336028	0.0489187	0.511556	/	/	4.9494	8	0.76297	6.11774	9	0.728079	-0.00978797	0.00905542	0.311247
GCST90200168	Hydroxyasparagine	CHOLELITH	12	0.0483984	0.0713327	0.897483	-0.0569542	0.0620059	0.358342	-0.222414	0.203441	0.299916	/	/	33.4059	10	0.000232735	40.0774	11	3.47009e-05	0.0248765	0.0176031	0.187963
GCST90200915	Glucose to fructos	CHOLELITH	7	0.0181762	0.027164	0.897811	0.0272705	0.0470797	0.562427	0.112612	0.115259	0.373424	/	/	2.66181	5	0.751952	3.40594	6	0.756439	-0.0121696	0.0141076	0.427771
GCST90200131	Sphingomyelin (d18:1/19:0, d19:1/18:0)	CHOLELITH	12	-0.0154785	0.0228916	0.897826	0.00529422	0.0385489	0.890764	0.0453319	0.0550207	0.429205	/	/	5.49973	10	0.855399	7.1635	11	0.785693	-0.0107902	0.00836532	0.226126
GCST90199691	1-methylhistidine	CHOLELITH	13	-0.0162909	0.0240024	0.898375	-0.0278452	0.0270084	0.302549	-0.0771093	0.044075	0.108012	/	/	13.6322	11	0.25402	16.8298	12	0.156112	0.0152442	0.00949015	0.136506
GCST90199719	Tauro-beta-muricholate	CHOLELITH	10	0.0291118	0.0432799	0.898397	0.0810081	0.0457518	0.0766274	0.0334629	0.0753652	0.6688	/	/	16.7741	8	0.0325496	16.7852	9	0.0521883	-0.000709548	0.009749	0.943767
GCST90199744	Eicosenoate (20:1)	CHOLELITH	5	-0.0104001	0.0155354	0.89859	0.00381112	0.0461177	0.934139	-0.0107975	0.090531	0.912601	/	/	0.609157	3	0.894333	0.609181	4	0.962038	7.61671e-05	0.0155862	0.996408
GCST90200866	phosphate to asparagin	CHOLELITH	13	-0.0147413	0.0219073	0.899259	0.000553835	0.0330436	0.986628	0.0315519	0.0397131	0.44371	/	/	9.14032	11	0.608942	11.16	12	0.515257	-0.00768589	0.00540818	0.182994
GCST90199997	Behenoyl sphingomyelin (d18:1/22:0)	CHOLELITH	13	0.0184941	0.0275689	0.899305	0.0473506	0.0371092	0.201962	0.126531	0.0643987	0.0751947	/	/	9.71427	11	0.556257	13.0967	12	0.362052	-0.0143276	0.00779039	0.0930198
GCST90200839	Adenosine 5'-diphosphate (ADP) to aspartat	CHOLELITH	10	-0.0232178	0.0346654	0.89937	-0.0481147	0.0447397	0.282179	0.0517743	0.0820024	0.545408	/	/	10.2259	8	0.249529	11.5269	9	0.24131	-0.00965482	0.00956969	0.342562
GCST90200703	Bilirubin degradation product, C17H18N2O4 (3)	CHOLELITH	18	0.00737504	0.011068	0.899835	0.00955164	0.0137989	0.48881	0.0113171	0.0206269	0.590815	/	/	15.654	16	0.477356	15.7071	17	0.544686	-0.00121946	0.0052941	0.820745
GCST90199737	N-acetylproline	CHOLELITH	10	-0.0265901	0.0403206	0.900801	-0.000493239	0.0478763	0.99178	-0.0220746	0.118152	0.856443	/	/	13.8391	8	0.0860556	13.8421	9	0.128056	-0.00056555	0.0137948	0.968303
GCST90200337	Taurochenodeoxycholate	CHOLELITH	7	0.0231693	0.0348696	0.900838	0.0481393	0.029349	0.100956	0.104662	0.0420119	0.0550766	/	/	4.34483	5	0.500909	10.5364	6	0.103806	-0.0244241	0.00981563	0.055277
GCST90200109	Linoleoyl-arachidonoyl-glycerol (18:2/20:4) [2]	CHOLELITH	18	-0.0179115	0.0271285	0.901053	-0.0103235	0.0306857	0.736548	-0.0257997	0.0600308	0.673092	/	/	27.9613	16	0.031958	27.9998	17	0.0449406	0.00127734	0.00860344	0.883828
GCST90200386	Deoxycholate	CHOLELITH	13	0.0121665	0.018346	0.901155	-0.018388	0.0356857	0.606359	-0.0357553	0.0650177	0.593356	/	/	4.54971	11	0.951002	5.21483	12	0.950416	0.00683064	0.00837557	0.432066
GCST90200921	Mannose to mannitol to sorbito	CHOLELITH	19	-0.0254577	0.0384567	0.901363	-0.0792546	0.0287539	0.0058458	-0.0940099	0.0814942	0.264635	/	/	67.2917	17	6.27722e-08	70.9002	18	3.18051e-08	0.0115037	0.0120485	0.353069
GCST90200044	1-(1-enyl-stearoyl)-2-oleoyl-GPE (p-18:0/18:1)	CHOLELITH	14	0.0114415	0.0173211	0.901844	-0.00409812	0.030588	0.89342	0.0425882	0.0465624	0.378389	/	/	7.69225	12	0.808694	8.26421	13	0.825972	-0.00476919	0.00630609	0.464069
GCST90199838	5alpha-pregnan-3beta,20alpha-diol disulfate	CHOLELITH	10	-0.0192955	0.0294427	0.903188	-0.010411	0.0451894	0.817791	-0.0814867	0.0695654	0.275155	/	/	6.06419	8	0.640041	7.09829	9	0.626887	0.00835944	0.00822049	0.338964
GCST90200577	X-21312	CHOLELITH	20	0.0204736	0.0312209	0.903863	-0.00555804	0.0113972	0.625784	0.008129	0.0397629	0.840306	/	/	227.7	18	2.70412e-38	231.098	19	2.02983e-38	0.0057291	0.0110541	0.610578
GCST90199738	Stachydrine	CHOLELITH	13	-0.0143981	0.0220937	0.903951	-0.0204681	0.0329445	0.534408	-0.0319811	0.0583662	0.594678	/	/	10.4648	11	0.489128	10.5732	12	0.56581	0.00274864	0.00834918	0.74818
GCST90200549	X-17367	CHOLELITH	20	0.0121007	0.0185642	0.904916	0.00803382	0.0249314	0.747273	0.00547703	0.0453985	0.90531	/	/	20.8365	18	0.28774	20.8664	19	0.344227	0.00100221	0.00623445	0.874078
GCST90199923	N-palmitoylglycine	CHOLELITH	18	0.0101659	0.0156538	0.905379	0.00683763	0.0237349	0.773283	0.0117684	0.0296607	0.69678	/	/	16.6129	16	0.41106	16.6173	17	0.480575	-0.000277981	0.00431738	0.94946
GCST90200351	N-acetylputrescine	CHOLELITH	16	-0.0154431	0.023682	0.905748	-0.0257857	0.031402	0.411563	0.0460583	0.0790761	0.569523	/	/	18.3394	14	0.191757	19.2118	15	0.204295	-0.00749248	0.00918106	0.428122
GCST90200286	Allantoin	CHOLELITH	10	0.0211958	0.0328305	0.907426	0.0120493	0.0395948	0.760888	-0.0233828	0.0610109	0.711513	/	/	10.483	8	0.232748	11.4788	9	0.24431	0.00710916	0.00815499	0.408741
GCST90200627	X-24344	CHOLELITH	11	-0.0177419	0.0274528	0.907821	-0.0168002	0.0322908	0.60287	0.0409559	0.0552927	0.477748	/	/	11.4482	9	0.246233	13.3229	10	0.206172	-0.0110284	0.00908424	0.255635
GCST90200447	Maltose levels in coronary artery	CHOLELITH	16	-0.0158441	0.0248097	0.90968	-0.0227474	0.0333678	0.495417	-0.101192	0.0508508	0.0664896	/	/	15.5182	14	0.343675	19.439	15	0.194526	0.0121657	0.0064685	0.0809705
GCST90199795	2-hydroxypalmitate	CHOLELITH	16	0.0410396	0.064185	0.90994	0.016716	0.0325734	0.607827	-0.0438297	0.111877	0.701129	/	/	135.719	14	5.02238e-22	144.073	15	3.60904e-23	0.0147721	0.015913	0.36898
GCST90200285	Eicosenedioate (C20:1-DC)	CHOLELITH	15	0.0181326	0.0282413	0.910323	0.0166226	0.0367131	0.650714	0.0256115	0.0760736	0.74174	/	/	15.9455	13	0.252084	15.9595	14	0.315857	-0.000871831	0.00818416	0.916791
GCST90199684	1-linoleoylglycerol (18:2)	CHOLELITH	14	0.0124363	0.0194461	0.910927	-0.0208576	0.0317812	0.511639	-0.0272443	0.041527	0.524165	/	/	8.12139	12	0.775574	9.43003	13	0.739745	0.00553564	0.00483901	0.274947
GCST90200471	X-11381	CHOLELITH	13	-0.0100378	0.0158461	0.911011	-0.0211285	0.0315965	0.503689	-0.0105167	0.0456132	0.821886	/	/	4.83839	11	0.93874	4.83855	12	0.963155	9.86665e-05	0.00786725	0.990218
GCST90199894	4-oxo-retinoic acid	CHOLELITH	13	0.00666719	0.0104775	0.911147	-0.00163595	0.0169491	0.923107	-0.0203917	0.0230542	0.395344	/	/	4.50718	11	0.952672	6.69462	12	0.877117	0.00695036	0.00469937	0.167197
GCST90199998	Propyl 4-hydroxybenzoate sulfate	CHOLELITH	14	-0.015497	0.0252343	0.911576	-0.0507775	0.0264014	0.0544439	-0.0195384	0.0629535	0.76161	/	/	23.468	12	0.0240058	23.4777	13	0.0362883	0.000770963	0.0109149	0.944852
GCST90200754	Sphingosine to phosphat	CHOLELITH	17	-0.0134851	0.0210722	0.911582	-0.0231436	0.0287769	0.421258	-0.0843338	0.0430148	0.0687711	/	/	15.4908	15	0.416673	19.0299	16	0.267114	0.00901531	0.00486997	0.0839293
GCST90200473	X-11795	CHOLELITH	7	0.01269	0.0199924	0.911818	0.0215096	0.0395795	0.586819	0.0500211	0.0832835	0.574283	/	/	2.18829	5	0.822525	2.42266	6	0.877021	-0.00640943	0.0132395	0.648763
GCST90200020	Lignoceroyl sphingomyelin (d18:1/24:0)	CHOLELITH	9	0.0147136	0.0232217	0.911963	-0.0149657	0.0390166	0.701295	-0.0780686	0.0809118	0.366756	/	/	3.38915	7	0.846824	4.90801	8	0.767361	0.0109068	0.00884991	0.257576
GCST90200077	1-stearoyl-2-oleoyl-GPI (18:0/18:1)	CHOLELITH	13	-0.0195886	0.0318688	0.912078	-0.0273311	0.0408137	0.503077	0.0713345	0.0865802	0.427492	/	/	12.7373	11	0.31084	14.2094	12	0.287538	-0.0094075	0.00834364	0.283522
GCST90200076	1-(1-enyl-stearoyl)-2-linoleoyl-GPE (p-18:0/18:2)	CHOLELITH	11	-0.0134117	0.0217752	0.912887	-0.012045	0.030427	0.692205	0.0655262	0.0554594	0.267676	/	/	6.99706	9	0.637425	9.41942	10	0.492815	-0.0171116	0.0109944	0.15404
GCST90200791	Creatine to carnitin	CHOLELITH	13	-0.0137365	0.0218496	0.913029	-0.0269018	0.0325711	0.408839	0.0676573	0.069318	0.350021	/	/	8.86491	11	0.634361	10.4218	12	0.57901	-0.0111125	0.00890608	0.238032
GCST90200377	Histidine betaine (hercynine)	CHOLELITH	11	0.0632784	0.102944	0.913158	-0.0468928	0.0402407	0.243895	-0.0610932	0.266189	0.823603	/	/	166.519	9	3.27487e-31	171.336	10	1.46711e-31	0.0186313	0.0365142	0.622155
GCST90200648	X-24585	CHOLELITH	5	-0.0460869	0.0753445	0.913205	-0.0913832	0.0722102	0.205687	-0.0335767	0.234976	0.895431	/	/	6.95374	3	0.073387	6.96135	4	0.137945	-0.00138641	0.024192	0.957903
GCST90199673	DHEAS	CHOLELITH	10	-0.0177566	0.0281638	0.913255	-0.0576301	0.0413252	0.163151	0.0210721	0.0580073	0.725817	/	/	6.89947	8	0.547517	7.52351	9	0.582782	-0.00657692	0.00832561	0.452327
GCST90199730	Carnitine	CHOLELITH	16	-0.0298681	0.0474586	0.913399	0.0102389	0.0206769	0.620468	0.0682354	0.0749062	0.377742	/	/	110.609	14	4.26169e-17	131.814	15	9.38053e-21	-0.0226165	0.0138052	0.123638
GCST90199976	1-dihomo-linolenylglycerol (20:3)	CHOLELITH	13	0.0146431	0.0237615	0.913616	0.027626	0.0241706	0.253056	0.055062	0.03649	0.159484	/	/	15.3561	11	0.166768	18.1685	12	0.110669	-0.00861728	0.00607122	0.183504
GCST90200439	Cysteine	CHOLELITH	13	0.0279583	0.0448742	0.913787	0.049412	0.0441891	0.263484	-0.236562	0.0831736	0.0159617	/	/	14.7368	11	0.194867	30.7222	12	0.00217145	0.0357574	0.0103516	0.00538724
GCST90200785	Cysteine to 5-oxoprolin	CHOLELITH	18	-0.0315885	0.0503951	0.914011	0.0182445	0.0318889	0.567236	0.0815908	0.157426	0.611356	/	/	91.6598	16	1.23601e-12	94.9685	17	7.54254e-13	-0.0130043	0.0171115	0.458322
GCST90200213	2-naphthol sulfate	CHOLELITH	21	0.0118658	0.0190233	0.914099	0.0286334	0.0282632	0.311014	-0.00324833	0.0420948	0.939298	/	/	17.9926	19	0.522932	18.1589	20	0.576939	0.00348444	0.00854374	0.687953
GCST90200555	X-17690	CHOLELITH	5	0.0195724	0.031288	0.91431	0.0267132	0.0548804	0.626434	0.0417594	0.0930897	0.684147	/	/	1.81055	3	0.612643	1.88526	4	0.756852	-0.00313627	0.011474	0.802331
GCST90200027	4-hydroxyphenylacetoylcarnitine	CHOLELITH	10	-0.0107333	0.0174162	0.914694	0.00111216	0.0199402	0.955521	-0.000870413	0.0329748	0.979588	/	/	8.99163	8	0.343002	9.13711	9	0.424715	-0.00232029	0.00644928	0.728328
GCST90200472	X-11850	CHOLELITH	12	0.0191013	0.0306008	0.914707	0.00337226	0.0367328	0.926853	0.0267508	0.0783863	0.739963	/	/	17.0156	10	0.0740199	17.035	11	0.106843	-0.00105888	0.0099006	0.916943
GCST90200827	Phosphate to N-palmitoyl-sphingosine (d18:1 to 16:0	CHOLELITH	11	-0.0104146	0.0167802	0.915356	0.00264541	0.0289821	0.927272	0.0144564	0.0569517	0.805327	/	/	5.60239	9	0.778958	5.82649	10	0.829624	-0.00372055	0.00785934	0.647205
GCST90200544	X-16124	CHOLELITH	16	0.0141529	0.0229623	0.915722	0.0107638	0.025589	0.674017	0.0202606	0.053863	0.712443	/	/	22.6135	14	0.0668563	22.6393	15	0.0921041	-0.00112132	0.00887511	0.901256
GCST90199934	2-hydroxydecanoate	CHOLELITH	10	-0.0519053	0.0853363	0.915946	-0.0791132	0.0471453	0.093333	0.0136298	0.187569	0.943856	/	/	77.5163	8	1.54352e-13	79.0492	9	2.49598e-13	-0.00908112	0.0228316	0.701222
GCST90199775	Gamma-glutamylisoleucine	CHOLELITH	17	0.050425	0.0830748	0.916254	-0.0473995	0.0340773	0.164244	-0.19138	0.191662	0.33386	/	/	208.376	15	4.19837e-36	235.259	16	5.39152e-41	0.0299617	0.021538	0.184483
GCST90200432	Threonine	CHOLELITH	10	0.0119884	0.0194467	0.916705	0.00933333	0.0239102	0.696278	0.0115852	0.0288096	0.698118	/	/	9.46919	8	0.304273	9.46967	9	0.395096	0.000116858	0.00583006	0.984499
GCST90200450	Caproate (6:0)	CHOLELITH	13	0.0166697	0.0275348	0.916915	-0.0178375	0.036082	0.621052	-0.0998495	0.0501545	0.0719235	/	/	8.00354	11	0.712987	15.1007	12	0.235976	0.0178834	0.00671288	0.0220269
GCST90200662	X-25790	CHOLELITH	10	0.0204311	0.0331371	0.917725	0.0578788	0.0428614	0.176897	0.100196	0.0522666	0.0915366	/	/	7.99476	8	0.433982	11.4056	9	0.248926	-0.0142344	0.00770735	0.101968
GCST90200684	N-acetyl-aspartyl-glutamate (naag)	CHOLELITH	22	0.0122331	0.0202692	0.917908	-0.0216493	0.0265177	0.414266	-0.0314836	0.0438521	0.481091	/	/	27.2852	20	0.12743	29.0037	21	0.113913	0.00741188	0.00660388	0.275007
GCST90200290	Glycerate	CHOLELITH	12	-0.0260086	0.042135	0.918047	0.0367736	0.0374645	0.326318	0.0414396	0.109884	0.713963	/	/	28.7329	10	0.00137631	30.0138	11	0.00157673	-0.0101199	0.015157	0.519452
GCST90200641	X-24970	CHOLELITH	10	-0.0118795	0.0198202	0.921464	-0.0184948	0.0301854	0.54007	-0.0062897	0.0312309	0.845417	/	/	7.50088	8	0.483676	7.56241	9	0.578773	-0.00165989	0.00669189	0.810348
GCST90200319	Cys-gly, oxidized	CHOLELITH	6	0.0366547	0.0612809	0.921728	0.0467389	0.0475384	0.325518	0.146409	0.0667276	0.0932616	/	/	8.71105	4	0.068742	19.7322	5	0.00140288	-0.0214691	0.00954343	0.0876824
GCST90200882	Aspartate to mannos	CHOLELITH	11	0.0177626	0.0313126	0.923407	-0.0182644	0.0356429	0.608351	-0.0359828	0.0686837	0.613009	/	/	14.2913	9	0.112333	15.5261	10	0.114026	0.0080913	0.00917565	0.40081
GCST90200366	Creatinine	CHOLELITH	17	0.014849	0.0253081	0.923477	0.00917386	0.0321252	0.775211	0.0676184	0.068698	0.340586	/	/	20.0905	15	0.168489	21.0077	16	0.178213	-0.0069536	0.00840259	0.420895
GCST90200935	Carnitine to propionylcarnitine (C3	CHOLELITH	10	-0.0148353	0.0252603	0.92394	-0.00690959	0.0397421	0.861975	-0.0558399	0.0678829	0.434571	/	/	5.93761	8	0.65422	6.39087	9	0.70025	0.00647713	0.00962072	0.519761
GCST90199883	Cysteinylglycine	CHOLELITH	11	-0.030341	0.0515845	0.924051	-0.0372353	0.0533401	0.485132	-0.0933945	0.137279	0.513417	/	/	24.9461	9	0.00303138	25.6362	10	0.00426154	0.007303	0.0146361	0.629767
GCST90199948	S-allylcysteine	CHOLELITH	9	-0.0199889	0.0344538	0.924235	-0.0662779	0.0385749	0.0857675	0.0313019	0.108477	0.781277	/	/	11.861	7	0.105224	12.2872	8	0.138841	-0.00631766	0.012596	0.631363
GCST90200931	Glycerol to sulfat	CHOLELITH	6	0.0274674	0.0469496	0.924266	0.0585093	0.0405188	0.148738	0.178349	0.0664204	0.0549339	/	/	4.12913	4	0.388811	11.0732	5	0.0499485	-0.0247187	0.00953057	0.0604529
GCST90200930	Carnitine to acetylcarnitine (C2	CHOLELITH	15	0.0154782	0.0273737	0.924346	0.0214994	0.0337234	0.523785	0.0347188	0.0473239	0.476191	/	/	21.9631	13	0.0559364	22.395	14	0.0708549	-0.00315964	0.00624925	0.621599
GCST90200463	X-11478	CHOLELITH	18	-0.0242488	0.0427432	0.924422	0.00791405	0.023571	0.737057	0.144216	0.0883703	0.122213	/	/	86.7834	16	9.74758e-12	111.237	17	7.05802e-16	-0.0250462	0.0117958	0.0496742
GCST90199880	Cis-4-decenoylcarnitine (C10:1)	CHOLELITH	12	-0.00841904	0.0147895	0.924423	-0.000791503	0.0194324	0.96751	0.0153048	0.0320334	0.643081	/	/	7.56803	10	0.670949	8.33134	11	0.683351	-0.00625596	0.00716052	0.402789
GCST90200300	4-hydroxyphenylpyruvate	CHOLELITH	19	0.0129542	0.0223742	0.924466	0.0588629	0.0280131	0.0356181	0.0727167	0.0408208	0.0927266	/	/	19.4979	17	0.300714	22.8708	18	0.195602	-0.0106509	0.00621083	0.104534
GCST90200776	Glutamate to glutamin	CHOLELITH	8	0.0153081	0.0259163	0.924562	-0.00210739	0.0440961	0.961883	-0.0343168	0.0763723	0.668965	/	/	3.26946	6	0.774346	3.80514	7	0.801928	0.00646185	0.0088288	0.491813
GCST90200414	Myristate (14:0)	CHOLELITH	6	0.03324	0.0585121	0.924642	0.0674634	0.0534923	0.207244	0.0186313	0.155029	0.910136	/	/	10.8894	4	0.0278353	10.9188	5	0.0530136	0.0018493	0.0177973	0.922243
GCST90200879	Adenosine 5'-monophosphate (AMP) to glutamat	CHOLELITH	21	0.0144141	0.0243705	0.924792	0.00105005	0.0337688	0.975194	-0.0541839	0.0524842	0.314854	/	/	24.6583	19	0.172098	27.4433	20	0.123246	0.00810326	0.00553163	0.159301
GCST90200221	Glycoursodeoxycholic acid sulfate (1)	CHOLELITH	12	-0.012941	0.0219916	0.924848	-0.012428	0.0328407	0.705109	0.0166488	0.0415243	0.696896	/	/	10.3408	10	0.411121	11.0783	11	0.43673	-0.00553445	0.00655356	0.418138
GCST90200833	Cholate to adenosine 5'-monophosphate (AMP	CHOLELITH	14	0.0203979	0.0344339	0.924862	-0.0102866	0.0416848	0.805085	-0.0326495	0.108474	0.768574	/	/	18.9442	12	0.0898845	19.3669	13	0.112161	0.00626923	0.0121158	0.614254
GCST90201017	4-methyl-2-oxopentanoate to 3-methyl-2-oxobutyrat	CHOLELITH	18	-0.0103997	0.0176444	0.924884	-0.0214325	0.0232776	0.357189	-0.00785188	0.029844	0.795833	/	/	19.2619	16	0.255316	19.2759	17	0.31293	-0.000533358	0.00495444	0.91561
GCST90199758	N4-acetylcytidine	CHOLELITH	11	0.0293503	0.0505584	0.924927	0.0153079	0.0573947	0.78969	-0.130418	0.111485	0.272118	/	/	15.8566	9	0.0699363	20.263	10	0.0268614	0.0221659	0.0140162	0.148235
GCST90199750	Laurylcarnitine	CHOLELITH	14	0.0105615	0.0185462	0.925267	0.0368027	0.0343655	0.284206	0.0170562	0.0603264	0.7822	/	/	6.54272	12	0.886296	6.55699	13	0.923517	-0.000822687	0.00688843	0.906911
GCST90200673	Carnitine C18:2	CHOLELITH	15	-0.0468775	0.0816354	0.925394	0.0426923	0.0318914	0.180676	0.107521	0.210509	0.618077	/	/	188.143	13	3.68092e-33	197.35	14	1.90917e-34	-0.0217155	0.0272258	0.439424
GCST90199866	N-acetyl-beta-alanine	CHOLELITH	16	-0.00778956	0.0131393	0.925446	-0.0134603	0.0132078	0.308144	-0.0111463	0.0164193	0.508299	/	/	23.1223	14	0.0583087	23.3379	15	0.0772253	0.00180939	0.00500838	0.723289
GCST90200456	X-11308	CHOLELITH	11	-0.0170381	0.0287122	0.925919	0.0162188	0.0375427	0.665735	-0.0143246	0.0580364	0.810585	/	/	13.5683	9	0.138533	13.5728	10	0.193385	-0.000682593	0.0124575	0.9575
GCST90199919	Alliin	CHOLELITH	6	0.0228201	0.0393062	0.925958	0.0132803	0.0490649	0.786647	-0.00752149	0.100259	0.943801	/	/	5.48694	4	0.24088	5.64144	5	0.342685	0.00425185	0.0126691	0.754031
GCST90200436	Caffeine	CHOLELITH	12	0.0302283	0.0530639	0.926132	0.0321268	0.0480281	0.503548	-0.0473127	0.184368	0.802674	/	/	29.9147	10	0.000884589	30.4958	11	0.00132386	0.00776992	0.0176294	0.668779
GCST90200195	N-acetyl-isoputreanine	CHOLELITH	11	0.0163129	0.0284023	0.926341	-0.014481	0.0322367	0.65328	0.0323507	0.0635895	0.623169	/	/	15.2704	9	0.0837711	15.4087	10	0.117856	-0.00247184	0.00865763	0.781716
GCST90201019	Glucuronate to etiocholanolone glucuronid	CHOLELITH	10	-0.0115371	0.0198532	0.926443	-0.0174943	0.0293353	0.550936	-0.00916276	0.0338615	0.793553	/	/	7.33101	8	0.501377	7.33951	9	0.601817	-0.000679262	0.00736803	0.928814
GCST90200617	X-23665	CHOLELITH	17	-0.0122136	0.021425	0.926763	-0.0166416	0.0288955	0.564667	-0.00926554	0.0522122	0.861522	/	/	18.6813	15	0.228541	18.6861	16	0.285274	-0.000458256	0.00735133	0.951118
GCST90200540	X-15461	CHOLELITH	6	-0.0293367	0.0512892	0.926795	-0.00227602	0.0429447	0.957733	0.0449068	0.186187	0.821266	/	/	13.0981	4	0.0108064	13.6708	5	0.0178416	-0.0106817	0.0255413	0.697268
GCST90200066	Gamma-tocopherol/beta-tocopherol	CHOLELITH	13	-0.0149174	0.0259481	0.926827	-0.0556685	0.0320008	0.0819297	0.0348583	0.0522227	0.518216	/	/	14.9448	11	0.18504	16.5749	12	0.1663	-0.00761876	0.00695538	0.296755
GCST90200657	X-25419	CHOLELITH	21	-0.0124971	0.0228647	0.927006	0.00394184	0.0266653	0.88248	0.0308451	0.0432708	0.484609	/	/	29.4648	19	0.0590169	31.6079	20	0.04766	-0.00806069	0.00685692	0.254293
GCST90200261	S-carboxyethylcysteine	CHOLELITH	17	0.0156024	0.0285974	0.927024	0.0197812	0.0327706	0.546092	0.0723705	0.0655196	0.286753	/	/	23.5829	15	0.0725241	25.0424	16	0.069081	-0.00761339	0.00790172	0.350568
GCST90200184	3-formylindole	CHOLELITH	15	-0.0105779	0.0183789	0.927187	-0.0187917	0.0163152	0.249406	-0.0115821	0.0295659	0.701598	/	/	24.5224	13	0.0266512	24.5261	14	0.0395443	0.000283303	0.00637375	0.965222
GCST90200945	Adenosine 5'-monophosphate (AMP) to EDT	CHOLELITH	11	0.0136985	0.024636	0.927219	0.0117259	0.0342353	0.731969	0.00473209	0.0582874	0.937071	/	/	9.69149	9	0.376034	9.72325	10	0.4651	0.00150997	0.00879133	0.867429
GCST90199977	4-hydroxychlorothalonil	CHOLELITH	16	0.0200309	0.0344608	0.927374	0.0270708	0.0392778	0.490688	0.0649213	0.0626476	0.317634	/	/	28.9255	14	0.0106954	30.4583	15	0.0103722	-0.00675322	0.00784066	0.40358
GCST90200088	(S)-3-hydroxybutyrylcarnitine	CHOLELITH	16	-0.0115117	0.0210388	0.927403	-0.0260217	0.0212327	0.220369	-0.0518636	0.0426617	0.244204	/	/	26.8626	14	0.0200605	29.1224	15	0.0155107	0.0080552	0.00742261	0.296156
GCST90199833	Hexanoylglutamine	CHOLELITH	8	0.0189669	0.0337683	0.927416	0.0665804	0.0400118	0.0961084	0.0191909	0.0700103	0.793189	/	/	8.06594	6	0.233312	8.06596	7	0.326813	-3.2841e-05	0.00876161	0.997131
GCST90200599	X-23639	CHOLELITH	14	0.0119359	0.020925	0.927457	0.0168116	0.0250287	0.501779	-0.00536615	0.0378726	0.889676	/	/	21.9495	12	0.0380896	22.5129	13	0.0479063	0.00436105	0.0078577	0.589088
GCST90200479	X-12283	CHOLELITH	13	0.0164111	0.0294851	0.927676	0.0267311	0.0325954	0.412166	0.058389	0.0610961	0.35976	/	/	18.95	11	0.0619965	20.0208	12	0.0666935	-0.00638669	0.00810093	0.447127
GCST90200496	X-12714	CHOLELITH	17	-0.0148336	0.027577	0.928066	0.0113459	0.0295943	0.701437	0.0159722	0.0783285	0.841162	/	/	28.8082	15	0.0170238	29.15	16	0.0229444	-0.00468848	0.0111151	0.679144
GCST90200846	Phenylalanine to phosphat	CHOLELITH	12	-0.0277111	0.0500006	0.928151	-0.0461515	0.0557645	0.40789	-0.0849312	0.117847	0.487606	/	/	20.4051	10	0.0256461	21.0007	11	0.0333636	0.00782306	0.0144792	0.600819
GCST90199983	5alpha-androstan-3alpha,17beta-diol monosulfate (2)	CHOLELITH	13	0.0192882	0.0348658	0.928187	-0.0186157	0.0390009	0.633138	-0.0449426	0.0740292	0.556113	/	/	20.9279	11	0.034126	22.7698	12	0.0297455	0.0100842	0.0102489	0.346297
GCST90199683	Indoleacetate	CHOLELITH	11	-0.015696	0.028683	0.928393	-0.00341907	0.0440872	0.938184	-0.0184335	0.110922	0.871685	/	/	9.46583	9	0.395431	9.46652	10	0.488474	0.000331884	0.0129389	0.980096
GCST90200380	Glutarate (C5-DC)	CHOLELITH	5	0.0188766	0.0350663	0.928659	0.0300531	0.0523856	0.566177	-0.0649951	0.142487	0.67928	/	/	2.53059	3	0.469787	2.90856	4	0.573243	0.00822009	0.0133706	0.582182
GCST90200753	Aspartate to citrullin	CHOLELITH	19	0.0170063	0.0310386	0.928702	0.0348207	0.0352803	0.323656	0.112837	0.0856941	0.2054	/	/	29.8654	17	0.0273321	32.3852	18	0.0197865	-0.0103454	0.00863825	0.247494
GCST90200291	Sarcosine	CHOLELITH	11	-0.0219178	0.0393764	0.928703	0.0212329	0.038299	0.579307	0.0675816	0.0847286	0.445622	/	/	19.7225	9	0.0197042	22.8079	10	0.0114783	-0.0176545	0.0148785	0.265773
GCST90200808	Spermidine to cholin	CHOLELITH	15	-0.00765468	0.0137295	0.928766	0.00131167	0.0192702	0.945732	-0.00287083	0.0219511	0.897949	/	/	15.6264	13	0.269896	15.7246	14	0.330482	-0.00146177	0.00511414	0.779513
GCST90199898	Glycoursodeoxycholate	CHOLELITH	15	0.0156449	0.0279784	0.929099	0.0310802	0.0357195	0.384234	0.0692854	0.0442978	0.141806	/	/	18.1892	13	0.150465	21.4192	14	0.0913624	-0.0104004	0.00684519	0.152611
GCST90200516	X-12847	CHOLELITH	11	0.023079	0.0420049	0.929145	0.0570674	0.0421501	0.175766	-0.100395	0.11027	0.386322	/	/	16.7118	9	0.053425	19.4151	10	0.0352957	0.0315058	0.0261115	0.258347
GCST90200800	Spermidine to histidin	CHOLELITH	8	0.0223665	0.0407849	0.929217	0.0216417	0.0402144	0.590468	-0.0724068	0.145364	0.636137	/	/	14.3826	6	0.0256428	15.4964	7	0.0301371	0.0124153	0.018213	0.520877
GCST90200962	Adenosine 5'-diphosphate (ADP) to glutamin	CHOLELITH	12	-0.00889999	0.0166083	0.929218	-0.00118461	0.0279888	0.96624	-0.0167982	0.053977	0.762031	/	/	6.73002	10	0.750663	6.75533	11	0.818537	0.00156267	0.00982179	0.876755
GCST90200024	Taurodeoxycholic acid 3-sulfate	CHOLELITH	17	-0.0194094	0.0347881	0.9294	0.00480252	0.0323618	0.882027	0.0360763	0.0757261	0.640651	/	/	37.6677	15	0.00101009	39.3857	16	0.00095648	-0.00874793	0.0105761	0.421119
GCST90200488	X-12117	CHOLELITH	12	0.0149235	0.0277193	0.929628	0.0150013	0.0355911	0.673396	0.0993905	0.0721641	0.198468	/	/	11.2121	10	0.341237	12.9982	11	0.293443	-0.010608	0.0084046	0.235532
GCST90200365	Phenylpyruvate	CHOLELITH	12	0.015926	0.0289783	0.930042	0.0106624	0.0371563	0.774143	-0.059395	0.076195	0.453731	/	/	13.5693	10	0.193558	15.1162	11	0.177237	0.00953293	0.00892837	0.310748
GCST90199978	Vanillactate	CHOLELITH	14	0.0167564	0.0304438	0.930205	0.00680538	0.0394046	0.862883	-0.0468068	0.0725941	0.531207	/	/	18.4965	12	0.101425	19.9321	13	0.0969173	0.00813985	0.00843458	0.353562
GCST90199950	2-aminophenol sulfate	CHOLELITH	18	-0.00964274	0.017908	0.930589	-0.0187851	0.0283624	0.507764	-0.0152996	0.0382981	0.694816	/	/	12.3656	16	0.718455	12.3967	17	0.775541	0.00112036	0.00634686	0.862099
GCST90200688	Androsterone glucuronide	CHOLELITH	10	-0.00578479	0.0107329	0.931077	-0.00716945	0.0123469	0.561462	0.0101338	0.0153026	0.526439	/	/	5.89277	8	0.659242	8.23361	9	0.510786	-0.00659898	0.00431311	0.164551
GCST90200556	X-18345	CHOLELITH	15	0.0192011	0.035517	0.931389	-0.0379269	0.0395779	0.337919	0.116006	0.103309	0.281787	/	/	26.0207	13	0.0168923	28.0139	14	0.0141676	-0.00996733	0.00998837	0.336544
GCST90200494	X-12007	CHOLELITH	8	0.0189857	0.0352012	0.931723	-0.00429747	0.0406336	0.915771	-0.140689	0.107815	0.239733	/	/	7.79996	6	0.253128	10.9291	7	0.141743	0.0200461	0.0129208	0.171775
GCST90199675	Homoarginine	CHOLELITH	27	0.0336675	0.066116	0.932212	0.0072933	0.0331775	0.826006	-0.066759	0.163852	0.687157	/	/	209.016	25	5.58306e-31	212.783	26	3.08102e-31	0.0102379	0.0152515	0.508202
GCST90199856	Androstenediol (3alpha, 17alpha) monosulfate (3)	CHOLELITH	19	-0.0108345	0.0211446	0.932881	-0.0387898	0.0320674	0.226419	-0.0165837	0.0550774	0.766991	/	/	13.9627	17	0.669741	13.9761	18	0.730645	0.000737179	0.00635661	0.909035
GCST90200987	Benzoate to oleoyl-linoleoyl-glycerol (18:1 to 18:2) [2	CHOLELITH	10	-0.0230119	0.0433745	0.932923	-0.0457134	0.0448231	0.307794	0.0880457	0.171447	0.62145	/	/	15.5738	8	0.0489025	16.4504	9	0.0580509	-0.0110977	0.0165381	0.521094
GCST90199693	3-hydroxydecanoate	CHOLELITH	12	-0.0358925	0.0704488	0.932946	-0.00808334	0.0298755	0.786723	0.074291	0.125914	0.568274	/	/	110.985	10	3.37718e-19	123.301	11	3.92465e-21	-0.0218438	0.0207361	0.316936
GCST90200707	Glycine conjugate of C10H14O2 (1)	CHOLELITH	10	0.0199309	0.0376528	0.933188	0.0138385	0.0320134	0.665544	0.000262714	0.0771257	0.997366	/	/	23.921	8	0.00236271	24.1857	9	0.00401723	0.00314967	0.0105873	0.773667
GCST90199696	Trigonelline	CHOLELITH	10	-0.0259324	0.0508443	0.933375	-0.0763992	0.049331	0.121452	-0.0838242	0.124771	0.520622	/	/	22.1526	8	0.00464085	22.8804	9	0.00647064	0.00806016	0.0157224	0.622044
GCST90200876	Cortisone to 4-cholesten-3-on	CHOLELITH	15	0.0233022	0.0438804	0.933426	-0.000751079	0.0410993	0.98542	-0.159752	0.104635	0.150778	/	/	29.1202	13	0.00629378	37.1704	14	0.000695151	0.0228457	0.012051	0.080442
GCST90199961	Methionine sulfone	CHOLELITH	18	-0.00776129	0.0151926	0.93351	-0.00449867	0.0210379	0.830675	-0.0113779	0.0281998	0.691941	/	/	16.2385	16	0.436444	16.2626	17	0.505301	0.000795029	0.00515711	0.87941
GCST90200650	X-25109	CHOLELITH	16	0.0127983	0.0249597	0.933517	-0.0266943	0.0313986	0.395228	-0.0394753	0.0538112	0.475305	/	/	20.2299	14	0.123058	21.9611	15	0.108828	0.00835776	0.0076357	0.292182
GCST90200960	Choline phosphate to phosphoethanolamin	CHOLELITH	10	-0.00768596	0.0183633	0.933625	-0.00125708	0.0281667	0.964402	0.0183743	0.0616833	0.773384	/	/	5.74841	8	0.67539	5.95451	9	0.744462	-0.00428941	0.00944837	0.661904
GCST90199805	Octadecanedioate	CHOLELITH	17	-0.0123043	0.0239665	0.933854	0.0271779	0.0343513	0.428842	0.0112008	0.0524563	0.833792	/	/	15.8096	15	0.394821	16.0805	16	0.447358	-0.00336275	0.00663255	0.619522
GCST90200546	X-17354	CHOLELITH	7	0.0209377	0.0396765	0.933907	-0.00798685	0.0488128	0.870029	-0.152349	0.113904	0.238665	/	/	4.95788	5	0.421042	7.52043	6	0.275383	0.0183716	0.0114766	0.17032
GCST90201015	Bilirubin (Z,Z) to androsterone glucuronid	CHOLELITH	11	0.0421336	0.0845819	0.933916	-0.0235047	0.0229653	0.306078	0.00360209	0.123087	0.977292	/	/	185.747	9	3.1915e-35	189.902	10	2.04942e-35	0.00838341	0.0186851	0.664279
GCST90200719	Adenosine 3',5'-cyclic monophosphate (cAMP) to adenosine 5'-monophosphate (AMP	CHOLELITH	19	-0.00986019	0.0234724	0.933928	-0.0196101	0.0280489	0.484465	-0.0994815	0.0506608	0.0661375	/	/	21.6242	17	0.199607	26.511	18	0.0886357	0.0133893	0.00683111	0.0665922
GCST90200102	1-palmitoleoyl-2-linolenoyl-GPC (16:1/18:3)	CHOLELITH	11	0.0271268	0.0545751	0.934063	0.0240604	0.0391384	0.538718	-0.00641597	0.138232	0.963993	/	/	41.1836	9	4.6314e-06	41.5089	10	9.16754e-06	0.0049331	0.0185006	0.795751
GCST90200103	Linoleoyl-arachidonoyl-glycerol (18:2/20:4) [1]	CHOLELITH	7	0.00827007	0.0197406	0.934157	0.000677372	0.0202564	0.973324	-0.00386961	0.0283556	0.896776	/	/	9.10761	5	0.104848	9.83148	6	0.13193	0.00457511	0.00725751	0.556119
GCST90200991	Histidine to alanin	CHOLELITH	14	-0.00978616	0.0190408	0.93428	0.00254577	0.0331981	0.938875	0.0287152	0.0405113	0.491978	/	/	7.35659	12	0.833178	8.70454	13	0.794874	-0.00560895	0.00483107	0.268211
GCST90199773	Phenol sulfate	CHOLELITH	13	0.0188676	0.0362431	0.934352	-0.0192293	0.0382114	0.6148	-0.00636949	0.0714903	0.930607	/	/	25.9475	11	0.0066076	26.3536	12	0.00956253	0.00399853	0.00963743	0.686195
GCST90200541	X-15523	CHOLELITH	13	0.0122315	0.0235857	0.934429	-0.00308322	0.0217443	0.887242	-0.0274612	0.0376562	0.481083	/	/	21.4496	11	0.0290014	24.8827	12	0.0153885	0.0102414	0.00771842	0.211433
GCST90200477	X-12127	CHOLELITH	17	-0.00741103	0.014951	0.934511	-0.0156359	0.0302886	0.605693	0.0267262	0.0439323	0.552058	/	/	5.80775	15	0.982799	6.64504	16	0.979512	-0.00608938	0.00665483	0.374651
GCST90200605	X-21845	CHOLELITH	15	0.00964331	0.0193076	0.934531	0.022387	0.0294912	0.44779	-0.00381189	0.040142	0.925795	/	/	12.0798	13	0.521109	12.2326	14	0.587626	0.002749	0.00703225	0.702193
GCST90200050	5-hydroxyindole sulfate	CHOLELITH	9	-0.021571	0.0411494	0.934577	-0.0156334	0.0434272	0.718854	-0.163535	0.0766593	0.0703305	/	/	9.9295	7	0.192604	16.0398	8	0.0418144	0.0233467	0.0112489	0.0765962
GCST90200072	Thioproline	CHOLELITH	14	0.00946526	0.018224	0.934612	0.00323465	0.0309206	0.916684	-0.0185345	0.035514	0.611243	/	/	8.31365	12	0.760165	9.29748	13	0.750124	0.00591829	0.00596673	0.340835
GCST90199802	Beta-hydroxyisovaleroylcarnitine	CHOLELITH	14	-0.00963982	0.0191944	0.934618	-0.00672463	0.0332405	0.83968	-0.03834	0.0590679	0.528511	/	/	7.35208	12	0.833497	7.63988	13	0.866245	0.00375207	0.00699405	0.60144
GCST90199751	Gamma-glutamylmethionine	CHOLELITH	11	0.0208188	0.0399456	0.934743	-0.0165423	0.0365943	0.651236	-0.0807682	0.0943611	0.414233	/	/	19.1506	9	0.0239426	22.1302	10	0.0144549	0.0133995	0.0113235	0.266987
GCST90200963	Inosine 5'-monophosphate (IMP) to phosphat	CHOLELITH	10	-0.0177392	0.0355995	0.934753	0.00991225	0.048589	0.838352	0.0311948	0.0896211	0.736766	/	/	8.9955	8	0.342676	9.39933	9	0.401259	-0.00643128	0.0107317	0.565566
GCST90200522	X-13728	CHOLELITH	9	0.0122378	0.029128	0.934791	-0.00476615	0.0458978	0.917294	-0.0438904	0.0805575	0.602785	/	/	4.90734	7	0.67127	5.50663	8	0.702306	0.00747001	0.0096495	0.46419
GCST90199648	1,5-anhydroglucitol (1,5-ag)	CHOLELITH	20	0.0149227	0.0296674	0.934798	0.0561138	0.0347535	0.106393	0.0180235	0.0654653	0.78621	/	/	33.1222	18	0.016131	33.1275	19	0.0232388	-0.00045405	0.00848383	0.957908
GCST90200164	Hexadecenedioate (C16:1-DC)	CHOLELITH	8	-0.0215758	0.0419447	0.934846	0.00238497	0.0474443	0.959908	0.148933	0.0833825	0.124315	/	/	5.20623	6	0.517648	10.2604	7	0.174292	-0.0247971	0.01103	0.0656084
GCST90200067	1-stearoyl-2-linoleoyl-GPI (18:0/18:2)	CHOLELITH	8	-0.0281821	0.0539008	0.93501	0.0574911	0.0459669	0.211042	0.105863	0.121163	0.415864	/	/	17.0703	6	0.0090283	21.3413	7	0.00329658	-0.0196874	0.0160684	0.2664
GCST90200925	Caffeine to theobromin	CHOLELITH	9	-0.0310622	0.0592232	0.935311	-0.032944	0.0534902	0.537968	0.218614	0.143673	0.171918	/	/	13.439	7	0.0621082	20.1019	8	0.00995742	-0.0258576	0.01388	0.104759
GCST90199892	Isoursodeoxycholate	CHOLELITH	10	-0.012246	0.0289954	0.93534	-0.043957	0.0264033	0.095947	-0.109059	0.0513001	0.066214	/	/	11.4676	8	0.176588	18.0801	9	0.0342555	0.0202948	0.00944913	0.0639941
GCST90200136	Cerotoylcarnitine (C26)	CHOLELITH	18	0.010068	0.0203828	0.935359	0.0191052	0.0219709	0.384538	0.0177286	0.0373541	0.641478	/	/	28.1849	16	0.0300483	28.2931	17	0.0416279	-0.00143642	0.00579631	0.807429
GCST90200731	Adenosine 5'-diphosphate (ADP) to mannos	CHOLELITH	14	-0.00873965	0.0174935	0.935395	0.00323531	0.0254506	0.898844	-0.0539037	0.0517437	0.318064	/	/	10.5052	12	0.571731	11.3814	13	0.578897	0.00673791	0.007198	0.367688
GCST90200437	Fructose	CHOLELITH	19	-0.00625677	0.0148817	0.935417	-0.0150872	0.0228733	0.509511	0.0101198	0.0342075	0.770938	/	/	16.0786	17	0.518269	16.368	18	0.566878	-0.00255949	0.00475749	0.597556
GCST90199703	Gamma-glutamylvaline	CHOLELITH	15	-0.0139143	0.0330274	0.935472	-0.00361972	0.0393438	0.926696	-0.0188055	0.0766651	0.810059	/	/	21.6932	13	0.0603015	21.7017	14	0.0849551	0.000623532	0.00874268	0.944228
GCST90200252	3,5-dichloro-2,6-dihydroxybenzoic acid	CHOLELITH	5	-0.0321501	0.0616717	0.935639	-0.0272621	0.0572181	0.633747	0.205473	0.125093	0.199017	/	/	3.38131	3	0.336485	8.08585	4	0.0884836	-0.0347273	0.0169978	0.133655
GCST90200871	Adenosine 5'-monophosphate (AMP) to cystein	CHOLELITH	10	-0.0147185	0.0280276	0.93565	-0.02942	0.0431126	0.494986	0.0406344	0.0795306	0.6232	/	/	5.58598	8	0.693497	6.1774	9	0.722041	-0.00868365	0.0112916	0.463967
GCST90200902	Phosphate to linoleoyl-arachidonoyl-glycerol (18:2 to 20:4) [2	CHOLELITH	13	0.0201676	0.0391942	0.935692	-0.00130897	0.0352368	0.970367	0.0538945	0.107156	0.624914	/	/	30.5802	11	0.00128385	30.9021	12	0.00203888	-0.00482655	0.0141842	0.740058
GCST90199938	3-methyl catechol sulfate (1)	CHOLELITH	12	0.0192886	0.0383386	0.935694	0.0728802	0.037908	0.0545361	0.12334	0.0840471	0.172972	/	/	16.3277	10	0.0906278	19.4263	11	0.0538573	-0.0124284	0.00902186	0.198376
GCST90200508	X-12738	CHOLELITH	10	0.0269138	0.0532977	0.935742	0.00185888	0.0384175	0.961408	0.00301613	0.100054	0.97669	/	/	43.1253	8	8.31973e-07	43.5748	9	1.6902e-06	0.00404997	0.0140243	0.780089
GCST90200092	Glycocholate	CHOLELITH	19	-0.00481376	0.0115858	0.935797	-0.00294778	0.0143797	0.837575	-0.00703815	0.01793	0.699541	/	/	18.6392	17	0.349629	18.6694	18	0.412439	0.000726733	0.00437826	0.870126
GCST90201007	Glucose to N-palmitoyl-sphinganine (d18:0 to 16:0	CHOLELITH	9	-0.026715	0.0518386	0.935869	-0.0470856	0.0455373	0.301136	0.255799	0.161339	0.156878	/	/	14.2592	7	0.0467589	21.0477	8	0.00702175	-0.0297897	0.0163184	0.110668
GCST90200744	Arginine to glutamat	CHOLELITH	11	-0.0136417	0.0322703	0.93587	-0.051734	0.0386652	0.180897	-0.0460295	0.0896704	0.620091	/	/	12.9098	9	0.166731	13.1278	10	0.216616	0.00405573	0.0104041	0.705734
GCST90199690	EDTA	CHOLELITH	7	0.0141645	0.0274378	0.935941	0.0447905	0.0364999	0.21977	0.0213276	0.0735602	0.783505	/	/	5.23943	5	0.387364	5.25135	6	0.512003	-0.0010344	0.00969754	0.919201
GCST90200558	X-18888	CHOLELITH	11	-0.0179708	0.0419728	0.935956	-0.0235664	0.0496957	0.635347	-0.170993	0.0739458	0.046055	/	/	10.8746	9	0.284401	17.5264	10	0.0634977	0.0199753	0.00851353	0.0435684
GCST90199804	7-alpha-hydroxy-3-oxo-4-cholestenoate (7-hoca)	CHOLELITH	15	-0.0117076	0.023417	0.936015	-0.0132645	0.0267399	0.619853	-0.0828024	0.0428112	0.0751656	/	/	17.4559	13	0.179292	22.4004	14	0.0707528	0.0129072	0.0067262	0.0772139
GCST90200552	X-18887	CHOLELITH	13	0.0099835	0.0235817	0.936167	-0.00789005	0.0293956	0.788384	0.0108593	0.0411291	0.796639	/	/	15.8263	11	0.147703	15.8273	12	0.199274	-0.000182717	0.0068723	0.979265
GCST90199835	5alpha-androstan-3beta,17beta-diol disulfate	CHOLELITH	10	0.0214588	0.0436014	0.936251	0.0454435	0.0421626	0.281116	-0.057438	0.0955456	0.564376	/	/	19.5229	8	0.0122999	21.6331	9	0.0101176	0.0115294	0.0123988	0.379637
GCST90200323	Creatine	CHOLELITH	11	0.036619	0.0727613	0.936539	-0.0215364	0.0373008	0.563689	-0.0916424	0.148209	0.551681	/	/	62.5677	9	4.27836e-10	69.4304	10	5.71072e-11	0.0209005	0.0210359	0.346396
GCST90200563	X-21355	CHOLELITH	10	-0.0144284	0.0336891	0.936763	-0.0164221	0.043282	0.704375	0.211659	0.094375	0.0551886	/	/	3.54849	8	0.895394	10.0286	9	0.348177	-0.0370127	0.0145399	0.0344094
GCST90199792	1-palmitoyl-GPE (16:0)	CHOLELITH	18	-0.0111306	0.0262714	0.936776	-0.0194971	0.031239	0.532543	0.0719804	0.0714496	0.328722	/	/	22.3629	16	0.131855	24.539	17	0.105515	-0.0102983	0.00825349	0.230077
GCST90200018	Adipoylcarnitine (C6-DC)	CHOLELITH	12	0.0111312	0.0261057	0.936816	-0.0162368	0.0255277	0.524746	-0.0141708	0.0506057	0.785167	/	/	19.7869	10	0.0313334	20.4767	11	0.0392161	0.00447909	0.00758638	0.568016
GCST90200443	Pseudouridine	CHOLELITH	8	0.0133757	0.0324961	0.936948	0.0114207	0.0472519	0.809014	0.0381922	0.0948722	0.701219	/	/	5.9154	6	0.432733	5.99469	7	0.54037	-0.00293703	0.0104307	0.787728
GCST90200806	Spermidine to ergothionein	CHOLELITH	12	0.0122165	0.02956	0.937109	0.0241594	0.0374779	0.519168	-0.101624	0.0660947	0.155177	/	/	8.67755	10	0.562954	12.291	11	0.342173	0.0163192	0.00858497	0.0864935
GCST90200858	Phosphate to tyrosin	CHOLELITH	10	0.0250954	0.0591671	0.937234	0.015298	0.0512422	0.765289	-0.142935	0.162913	0.405861	/	/	24.7786	8	0.00169465	28.5605	9	0.000768403	0.0173545	0.0157055	0.301285
GCST90200398	Malate	CHOLELITH	14	-0.00858738	0.0208408	0.937428	-0.0137283	0.0334023	0.681075	-0.0264124	0.0465357	0.580788	/	/	8.75795	12	0.723454	8.96484	13	0.775594	0.00307086	0.0067513	0.657333
GCST90199979	Carnitine C14	CHOLELITH	9	0.0188665	0.0440347	0.937531	0.0448932	0.0477219	0.346845	0.204344	0.114215	0.116729	/	/	10.2464	7	0.175037	14.6279	8	0.0667981	-0.0211226	0.0122087	0.127227
GCST90199779	Gamma-glutamyl-2-aminobutyrate	CHOLELITH	16	0.00888141	0.0216602	0.937616	0.0202324	0.0368666	0.583142	0.0728238	0.086803	0.41559	/	/	10.1903	14	0.74814	10.7844	15	0.767721	-0.00718608	0.00932324	0.453655
GCST90200172	3-carboxy-4-methyl-5-pentyl-2-furanpropionate (3-CMPFP)	CHOLELITH	16	-0.0105412	0.0248326	0.937815	-0.0463131	0.0281687	0.100149	-0.0613103	0.0454336	0.198612	/	/	20.4755	14	0.115848	23.0282	15	0.0835429	0.00873573	0.00661231	0.207644
GCST90200397	Palmitate (16:0)	CHOLELITH	17	-0.00927398	0.0216434	0.938427	-0.00648563	0.0334769	0.846384	-0.0324526	0.0605095	0.5996	/	/	13.9054	15	0.532716	14.0771	16	0.592971	0.00314498	0.00758981	0.684469
GCST90201018	Bilirubin (Z,Z) to glucuronat	CHOLELITH	12	-0.0168446	0.0392483	0.938665	0.0336382	0.0411019	0.413122	0.0221175	0.127908	0.866167	/	/	20.552	10	0.0244435	20.7645	11	0.035895	-0.00468327	0.0145653	0.754425
GCST90200586	X-21471	CHOLELITH	14	-0.016496	0.0384187	0.939409	-0.0187404	0.0401408	0.640595	-0.0915965	0.0801034	0.275139	/	/	32.3847	12	0.00120662	35.4559	13	0.000720312	0.0102873	0.00964333	0.307064
GCST90199654	Paraxanthine levels in elite a	CHOLELITH	8	0.0252323	0.0619821	0.939664	-0.0263045	0.0611741	0.667201	0.136808	0.162165	0.431215	/	/	17.2012	6	0.00857143	18.809	7	0.00880713	-0.016051	0.0214335	0.482248
GCST90200354	Linoleate (18:2n6)	CHOLELITH	8	-0.0292559	0.0611379	0.939692	-0.0795139	0.0517684	0.124549	-0.0987852	0.137926	0.500769	/	/	17.4909	6	0.00763889	18.4375	7	0.0101445	0.0102242	0.0179416	0.589456
GCST90199754	7-methylxanthine	CHOLELITH	17	0.0151795	0.0315411	0.93979	-0.00550222	0.0302894	0.855853	0.0155394	0.0553435	0.782714	/	/	42.203	15	0.000209142	42.2032	16	0.000367983	-6.97034e-05	0.00866485	0.993688
GCST90200186	8-methoxykynurenate	CHOLELITH	19	0.0173535	0.0427515	0.939928	-0.0300177	0.0303326	0.322361	-0.191307	0.136243	0.178275	/	/	59.3549	17	1.34231e-06	68.3597	18	8.54515e-08	0.0244414	0.0152193	0.126699
GCST90200239	Tetradecadienedioate (C14:2-DC)	CHOLELITH	15	0.0178239	0.0440167	0.939995	-0.0136876	0.03755	0.715473	-0.151928	0.0931541	0.126882	/	/	32.6792	13	0.0019034	42.8984	14	8.89354e-05	0.0197853	0.0098129	0.0649206
GCST90199811	Glycolithocholate sulfate	CHOLELITH	12	0.0222056	0.0555948	0.940038	0.028591	0.0478716	0.550345	0.153091	0.0874891	0.110712	/	/	37.1008	10	5.4366e-05	49.5427	11	7.56252e-07	-0.0240678	0.0131427	0.096974
GCST90200357	Adenosine 3',5'-cyclic monophosphate (camp)	CHOLELITH	19	0.00680011	0.014058	0.940192	0.000135984	0.0124017	0.991251	-0.00340891	0.0176465	0.849109	/	/	32.2959	17	0.0138229	34.0494	18	0.0124199	0.00445606	0.00463828	0.350162
GCST90200040	Sphingomyelin (d18:2/24:1, d18:1/24:2)	CHOLELITH	10	0.0114947	0.0267069	0.940247	0.0255126	0.0407377	0.531141	-0.0157897	0.0578718	0.791887	/	/	6.9885	8	0.537874	7.29007	9	0.606947	0.00495304	0.00901948	0.597892
GCST90200898	Citrulline to phosphat	CHOLELITH	8	-0.0271113	0.0566084	0.940262	-0.0596857	0.0550901	0.278622	0.194801	0.177268	0.313935	/	/	14.6577	6	0.023093	18.8758	7	0.00858546	-0.0306482	0.023324	0.23684
GCST90200537	X-16087	CHOLELITH	11	0.0129946	0.0302631	0.940341	0.0106669	0.0366942	0.771284	-0.11835	0.0765476	0.156482	/	/	11.8072	9	0.224399	16.2283	10	0.0932805	0.0190022	0.0103511	0.0995813
GCST90200545	X-17438	CHOLELITH	8	-0.0162036	0.0337741	0.940375	0.0211145	0.0414349	0.610345	0.0718264	0.0606474	0.281068	/	/	5.63052	6	0.465824	8.46416	7	0.293447	-0.0117568	0.00698418	0.143296
GCST90200954	Cytidine to N-acetylneuraminat	CHOLELITH	8	-0.0099445	0.0248652	0.940434	-0.0122033	0.0373762	0.744046	-0.0249928	0.130054	0.853946	/	/	4.98341	6	0.545942	4.99752	7	0.660265	0.00284275	0.0239309	0.909319
GCST90200854	Arginine to phosphat	CHOLELITH	13	-0.0172294	0.0357834	0.940547	-0.0261045	0.0410299	0.524626	-0.0271522	0.0830056	0.749723	/	/	23.7679	11	0.013748	23.8066	12	0.0216083	0.00141952	0.0106049	0.895935
GCST90200119	Glycosyl ceramide (d18:1/23:1, d17:1/24:1)	CHOLELITH	15	-0.0150083	0.0345968	0.940548	0.0124072	0.0271209	0.647327	0.00856334	0.0687466	0.902774	/	/	43.1975	13	4.16516e-05	43.7322	14	6.53762e-05	-0.00347962	0.00867423	0.694829
GCST90200056	Sphingomyelin (d18:0/18:0, d19:0/17:0)	CHOLELITH	14	0.0127517	0.0294687	0.940711	0.000785883	0.0281161	0.977701	0.0118571	0.0522829	0.824407	/	/	31.0491	12	0.0019363	31.0503	13	0.00331499	0.000168218	0.007961	0.983489
GCST90200400	Nicotinamide	CHOLELITH	11	0.0197861	0.0458292	0.940774	-0.0428374	0.0465703	0.357655	0.172135	0.127836	0.211061	/	/	20.8493	9	0.0133366	24.5927	10	0.00617349	-0.016227	0.0127653	0.235534
GCST90200381	S-1-pyrroline-5-carboxylate	CHOLELITH	16	-0.0144042	0.0296961	0.940785	0.00460121	0.0324609	0.887281	-0.000564899	0.0624568	0.992911	/	/	29.044	14	0.010308	29.1782	15	0.0152551	-0.00228966	0.00900179	0.802918
GCST90199718	Sebacate (C10-DC)	CHOLELITH	11	0.0156646	0.0323633	0.940874	0.031868	0.0445421	0.474327	-0.0210713	0.0918389	0.823658	/	/	9.66218	9	0.378519	9.86081	10	0.452788	0.00376269	0.00874769	0.677213
GCST90200491	X-12026	CHOLELITH	9	-0.00702071	0.0163035	0.940964	0.0117498	0.0278295	0.672874	-0.0257512	0.0486972	0.61329	/	/	4.87446	7	0.67528	5.05431	8	0.751756	0.00441584	0.0104126	0.684232
GCST90200046	1-stearoyl-2-docosahexaenoyl-gpc (18:0/22:6)	CHOLELITH	13	-0.0139282	0.0286738	0.941058	0.0025605	0.0378574	0.946076	-0.0324172	0.0813646	0.697945	/	/	14.0078	11	0.232563	14.0838	12	0.29539	0.00214027	0.00876109	0.811501
GCST90200262	N-succinyl-phenylalanine	CHOLELITH	12	0.00988921	0.0245458	0.941138	-0.0122307	0.0382705	0.749283	-0.0926421	0.0677358	0.201356	/	/	5.35142	10	0.866501	8.13721	11	0.700962	0.0147761	0.00885287	0.126063
GCST90199669	Acetylcarnitine levels (Biocrates pl	CHOLELITH	17	-0.00972022	0.019977	0.941189	0.000758419	0.0288368	0.979018	0.00960564	0.0396535	0.811875	/	/	15.3894	15	0.423746	15.721	16	0.472597	-0.00352377	0.00619854	0.578119
GCST90200470	X-11470	CHOLELITH	10	0.0169832	0.042459	0.941297	-0.0237029	0.0423144	0.575369	-0.0766487	0.134766	0.585132	/	/	19.9888	8	0.0103785	21.3358	9	0.01124	0.0119862	0.0163246	0.483765
GCST90200724	Cholate to taurocholat	CHOLELITH	9	-0.00755019	0.0173639	0.941409	-0.00363671	0.0210843	0.863057	0.00677197	0.0237345	0.783656	/	/	9.26503	7	0.234184	10.3325	8	0.242462	-0.00533731	0.00594329	0.398999
GCST90200562	X-21286	CHOLELITH	12	0.00316812	0.00730288	0.941487	0.00456558	0.00887058	0.606771	0.00861056	0.00910104	0.366394	/	/	8.02962	10	0.625944	9.45493	11	0.579977	-0.00461631	0.0038667	0.260083
GCST90200708	X-12112	CHOLELITH	18	-0.0100652	0.0209016	0.941489	-0.0097108	0.0302282	0.748021	-2.86529e-05	0.031761	0.999291	/	/	18.0318	16	0.322036	18.2383	17	0.373958	-0.00183326	0.00428309	0.674341
GCST90199694	1,3-dimethylurate	CHOLELITH	8	0.0149805	0.037305	0.941548	0.0159937	0.0470705	0.73402	0.00137251	0.0706275	0.985126	/	/	8.2978	6	0.217087	8.37358	7	0.300807	0.00220287	0.00941046	0.8227
GCST90200934	Acetylcarnitine (C2) to propionylcarnitine (C3	CHOLELITH	12	-0.0123376	0.030798	0.941605	-0.0291313	0.0370124	0.431242	-0.00420054	0.0596812	0.945277	/	/	17.3202	10	0.0675728	17.3657	11	0.0975151	-0.00137668	0.00849509	0.87449
GCST90199910	1-(1-enyl-stearoyl)-GPE (p-18:0)	CHOLELITH	10	-0.0133445	0.0305733	0.941613	-0.0167391	0.0164261	0.308175	-0.00819884	0.0607689	0.896009	/	/	38.0154	8	7.47927e-06	38.063	9	1.69837e-05	-0.00137937	0.0137803	0.92273
GCST90200677	N-acetylphenylalanine	CHOLELITH	11	-0.00408781	0.0093869	0.941683	-3.68729e-05	0.0134826	0.997818	-0.00231873	0.0170807	0.895006	/	/	5.40369	9	0.797794	5.42787	10	0.860827	-0.00104796	0.00673896	0.879853
GCST90200294	Pipecolate	CHOLELITH	21	-0.00841559	0.0192594	0.942071	-0.0164935	0.0253447	0.515197	-0.031299	0.0408642	0.45313	/	/	23.8679	19	0.20127	24.3787	20	0.226239	0.00385052	0.00603797	0.531269
GCST90200425	Betaine	CHOLELITH	16	-0.0120628	0.0275073	0.942363	0.0142796	0.0340784	0.6752	-0.00555189	0.0720668	0.939683	/	/	21.6991	14	0.0850117	21.7141	15	0.115522	-0.000779441	0.00792591	0.923056
GCST90200409	Pristanate	CHOLELITH	20	-0.0122582	0.0280459	0.942907	0.00748563	0.0306286	0.806921	-0.0429544	0.0693244	0.543276	/	/	39.466	18	0.00246611	39.9843	19	0.00328791	0.00495127	0.0101841	0.632707
GCST90200333	Taurocholic acid	CHOLELITH	14	0.0150839	0.0319136	0.942909	0.0426673	0.0365569	0.243151	0.010413	0.0701464	0.884456	/	/	22.8033	12	0.0294429	22.8142	13	0.0439611	0.000636652	0.00842164	0.940985
GCST90200869	Adenosine 5'-monophosphate (AMP) to valin	CHOLELITH	13	0.0133961	0.0305357	0.943146	-0.0309649	0.0355609	0.383888	-0.0353246	0.055052	0.534237	/	/	17.7129	11	0.0884854	19.5262	12	0.0765972	0.00836782	0.00788556	0.311362
GCST90200257	Metabolonic lactone sulfate	CHOLELITH	13	0.00952121	0.0240808	0.943172	0.0162867	0.0339176	0.631096	0.0459243	0.0595765	0.457036	/	/	10.4758	11	0.48816	10.9308	12	0.534858	-0.0045567	0.00675559	0.513915
GCST90199987	2-methoxyresorcinol sulfate	CHOLELITH	9	0.0150744	0.0320478	0.94332	-0.0152266	0.0373197	0.68327	-0.0292874	0.0726801	0.698999	/	/	10.1192	7	0.181921	10.7993	8	0.213331	0.0062653	0.00913383	0.514817
GCST90200085	Glycosyl-N-palmitoyl-sphingosine (d18:1/16:0)	CHOLELITH	9	-0.0144986	0.0328524	0.943322	-0.0261512	0.0431337	0.544328	-0.0295474	0.0767481	0.711674	/	/	9.53227	7	0.216664	9.59837	8	0.294353	0.00246398	0.0111834	0.831907
GCST90200055	Lactosyl-N-palmitoyl-sphingosine (d18:1/16:0)	CHOLELITH	15	-0.0106684	0.022549	0.943409	-0.025088	0.026548	0.344656	-0.0373842	0.043106	0.401523	/	/	18.0684	13	0.154941	18.813	14	0.172219	0.00512885	0.00700714	0.47719
GCST90199712	3-carboxy-4-methyl-5-propyl-2-furanpropanoate (cmpf)	CHOLELITH	11	-0.00922344	0.0207808	0.943607	0.00934778	0.0267048	0.726308	-0.0341977	0.0358289	0.364777	/	/	9.81713	9	0.365491	10.6266	10	0.387336	0.00582242	0.00675872	0.411344
GCST90199943	2-piperidinone	CHOLELITH	8	-0.0169187	0.0357031	0.943614	-0.0301552	0.0388016	0.437062	-0.0038461	0.0766788	0.961624	/	/	10.8962	6	0.0916381	10.9667	7	0.140078	-0.00271421	0.0137755	0.850308
GCST90199945	Sphingomyelin (d18:1/14:0, d16:1/16:0)	CHOLELITH	12	0.0147022	0.0334875	0.943765	0.0230989	0.0358683	0.51958	0.0586588	0.0722607	0.435822	/	/	17.8813	10	0.0569997	18.7356	11	0.0660086	-0.00789777	0.0114262	0.50517
GCST90199861	Pregnenediol sulfate (C21H34O5S)	CHOLELITH	20	-0.0133319	0.0299889	0.943831	0.0144571	0.0337854	0.668716	-0.0575544	0.0714235	0.430865	/	/	40.8314	18	0.00160606	41.8937	19	0.00183191	0.0058849	0.00859965	0.50249
GCST90199728	10-nonadecenoate (19:1n9)	CHOLELITH	11	0.00875852	0.0199105	0.94384	0.00301608	0.0237072	0.898764	-0.00531661	0.0384639	0.893107	/	/	11.1532	9	0.265356	11.3874	10	0.328142	0.00278868	0.00641412	0.673967
GCST90200594	X-21467	CHOLELITH	8	-0.0161223	0.0365166	0.944099	-0.0435323	0.0475031	0.359452	0.0637509	0.0847411	0.480331	/	/	6.47787	6	0.371837	7.65244	7	0.364236	-0.0101949	0.00977425	0.337122
GCST90200965	Glutamate to 5-oxoprolin	CHOLELITH	23	-0.0116557	0.0250754	0.944202	-0.0132249	0.0292995	0.651723	-0.00515573	0.0512449	0.920815	/	/	36.956	21	0.0170308	36.9938	22	0.0236929	-0.000882026	0.00601984	0.884908
GCST90200984	Cholesterol to benzoat	CHOLELITH	5	-0.00479843	0.0101997	0.944237	-0.0112039	0.0561542	0.841856	-0.00573013	0.209449	0.979892	/	/	0.173912	3	0.981687	0.173933	4	0.996431	0.000142312	0.0311075	0.996637
GCST90200006	1,2,3-benzenetriol sulfate (2)	CHOLELITH	15	-0.0107386	0.024128	0.944275	-0.00903474	0.0349446	0.795986	0.0822067	0.0625418	0.211421	/	/	9.81051	13	0.709352	12.4625	14	0.569213	-0.011788	0.00723863	0.127401
GCST90200227	3-ethylcatechol sulfate (2)	CHOLELITH	12	0.0117141	0.0264959	0.944442	-0.00158932	0.0339124	0.962621	-0.0102589	0.0894047	0.910917	/	/	12.0204	10	0.283695	12.1007	11	0.356122	0.00280304	0.0108441	0.801274
GCST90200424	Dimethylglycine	CHOLELITH	10	-0.0165768	0.0354011	0.944558	-0.017467	0.0424995	0.681077	0.016981	0.0795158	0.836236	/	/	11.2487	8	0.188001	11.5685	9	0.238743	-0.00410139	0.00860045	0.646201
GCST90200188	3-amino-2-piperidone	CHOLELITH	11	-0.0198615	0.042888	0.945023	-0.0404073	0.0431029	0.348522	-0.0580315	0.124632	0.652547	/	/	21.4213	9	0.0109055	21.6779	10	0.0168321	0.0044893	0.0136723	0.750158
GCST90200642	X-24795	CHOLELITH	23	-0.00984749	0.021137	0.945067	-0.0273144	0.0249952	0.274489	-0.0488284	0.0465405	0.30603	/	/	39.6808	21	0.00812991	41.3532	22	0.00747875	0.00673527	0.00715938	0.357524
GCST90200940	Adenosine 5'-diphosphate (ADP) to EDT	CHOLELITH	10	0.0116269	0.0250112	0.94515	0.0431116	0.0380082	0.256681	0.0236935	0.0630664	0.716913	/	/	7.75069	8	0.458195	7.79542	9	0.554888	-0.00182395	0.00862408	0.83779
GCST90200143	Nervonoylcarnitine (C24:1)	CHOLELITH	13	0.00922937	0.020734	0.94518	0.0083484	0.0264533	0.752314	-0.0220812	0.0489294	0.660549	/	/	12.6118	11	0.319454	13.1895	12	0.35542	0.00471647	0.00664442	0.492577
GCST90199890	4-hydroxyglutamate	CHOLELITH	19	0.0139575	0.0357292	0.945181	0.0403986	0.034033	0.235211	-0.0366945	0.0763884	0.637089	/	/	42.0842	17	0.000652167	43.4871	18	0.000682634	0.00698592	0.00927979	0.461863
GCST90200139	Dihomo-linolenoylcarnitine (C20:3n3 or 6)	CHOLELITH	19	0.00849851	0.0217163	0.945399	0.00817744	0.0190766	0.668169	0.0404693	0.0377373	0.298531	/	/	42.2013	17	0.000627227	44.86	18	0.000434151	-0.00710548	0.00686588	0.315215
GCST90200632	X-24307	CHOLELITH	11	-0.0227079	0.0486816	0.945461	0.0351349	0.0456526	0.441528	0.13384	0.0798848	0.128173	/	/	18.5395	9	0.0294056	29.2519	10	0.00113423	-0.0215559	0.00945261	0.0485293
GCST90199871	Androstenediol (3beta,17beta) monosulfate (2)	CHOLELITH	16	0.017125	0.0372513	0.945616	0.0335543	0.0397186	0.398223	-0.0332927	0.137341	0.811978	/	/	31.1672	14	0.00525223	31.4926	15	0.00754279	0.00507175	0.013266	0.70797
GCST90200113	Stearoylcholine	CHOLELITH	8	0.0172805	0.0440812	0.945642	-0.00431472	0.0545154	0.936916	-0.190216	0.0989822	0.10302	/	/	4.14617	6	0.656904	9.31074	7	0.231109	0.027997	0.0123195	0.0634434
GCST90199672	Oxalate (ethanedioate)	CHOLELITH	10	0.0178095	0.0399718	0.945714	-0.0195566	0.0432777	0.651352	-0.0376106	0.113491	0.748859	/	/	14.9833	8	0.0594711	15.4996	9	0.0780968	0.00774142	0.014745	0.613805
GCST90200155	2-furoylcarnitine	CHOLELITH	11	0.0164075	0.0364143	0.946331	-0.0154035	0.0471092	0.743688	-0.0846248	0.102152	0.428852	/	/	13.2607	9	0.15116	14.909	10	0.135415	0.0127061	0.0120131	0.317762
GCST90200778	Pyruvate to 3-methyl-2-oxobutyrat	CHOLELITH	15	-0.0105424	0.0229222	0.94639	0.0197125	0.0327069	0.546707	-0.0284303	0.0554384	0.616675	/	/	13.3187	13	0.423506	13.4492	14	0.491501	0.00253181	0.00709534	0.726947
GCST90200464	X-11849	CHOLELITH	14	0.0138315	0.0306433	0.946486	0.0360832	0.0348591	0.300616	-0.00880755	0.0574057	0.880612	/	/	21.3818	12	0.0450611	21.7794	13	0.0588748	0.00371998	0.00787475	0.645121
GCST90199628	3-methylhistidine	CHOLELITH	15	-0.0132587	0.0297505	0.946573	-0.0103021	0.039801	0.795759	-0.127161	0.076885	0.122077	/	/	14.7751	13	0.3216	17.6586	14	0.222776	0.0132756	0.00833477	0.135219
GCST90200047	Sphingomyelin (d18:1/17:0, d17:1/18:0, d19:1/16:0)	CHOLELITH	9	-0.0143081	0.0316557	0.946818	0.0174222	0.0404322	0.666542	0.0940002	0.0674972	0.206358	/	/	5.76246	7	0.567743	8.96603	8	0.34517	-0.0166554	0.00930545	0.116603
GCST90199716	10-undecenoate (11:1n1)	CHOLELITH	11	0.0111881	0.024703	0.946846	-0.0195732	0.0464118	0.673223	-0.0210448	0.0723356	0.777695	/	/	4.93929	9	0.839568	5.19533	10	0.877754	0.00463309	0.00915628	0.625017
GCST90200823	Adenosine 5'-diphosphate (ADP) to N-palmitoyl-sphingosine (d18:1 to 16:0	CHOLELITH	10	0.0141922	0.0308489	0.94724	0.0163765	0.0376934	0.663951	-0.0206768	0.0615616	0.745607	/	/	11.0505	8	0.198856	11.6557	9	0.233421	0.00676924	0.0102263	0.52661
GCST90200081	1-oleoyl-2-docosahexaenoyl-GPC (18:1/22:6)	CHOLELITH	10	0.0109636	0.0239805	0.947284	0.0186594	0.0387339	0.629995	0.0584112	0.0607578	0.364515	/	/	5.17478	8	0.738743	5.97174	9	0.742744	-0.00660935	0.00740356	0.398061
GCST90200761	Citrulline to dimethylarginine (SDMA + ADMA	CHOLELITH	13	-0.0169562	0.037325	0.947367	-0.0603895	0.0436829	0.166834	0.134095	0.104129	0.224256	/	/	14.435	11	0.20985	17.5561	12	0.129848	-0.0157138	0.0101892	0.151286
GCST90200372	Arginine	CHOLELITH	12	-0.015373	0.0339137	0.947417	-0.0470662	0.0378611	0.213821	0.0250387	0.0768104	0.751158	/	/	18.503	10	0.0470487	19.149	11	0.0584701	-0.00520631	0.00881096	0.567709
GCST90200706	Biliverdin	CHOLELITH	6	-0.0124893	0.0280197	0.94748	0.00604734	0.0427902	0.887613	0.169632	0.15153	0.325621	/	/	1.68364	4	0.793688	3.20945	5	0.667731	-0.0618623	0.0500813	0.284335
GCST90200313	N1-methyladenosine	CHOLELITH	10	-0.0206111	0.0453101	0.947722	-0.0623157	0.0465232	0.180423	-0.0699416	0.100476	0.506081	/	/	17.0835	8	0.0292511	17.7437	9	0.0382665	0.00662347	0.0119125	0.593411
GCST90199753	Gamma-glutamyltryptophan	CHOLELITH	11	-0.00899539	0.0232869	0.947725	-0.0321462	0.0456427	0.481244	-0.0079392	0.0809347	0.924008	/	/	4.48177	9	0.876947	4.48198	10	0.922997	-0.000142804	0.00988074	0.988784
GCST90200583	X-21807	CHOLELITH	7	0.0158242	0.0423758	0.947817	0.0394022	0.0440914	0.37151	-0.0165587	0.0792853	0.842807	/	/	10.2119	5	0.0694487	10.7179	6	0.0974971	0.00586989	0.0117934	0.639791
GCST90200691	N-delta-acetylornithine	CHOLELITH	13	-0.00342597	0.00768263	0.948244	-0.000146917	0.00659411	0.982225	0.00310133	0.0113991	0.790608	/	/	18.4118	11	0.0725039	19.4457	12	0.0783243	-0.00481652	0.00612831	0.448499
GCST90200312	2-hydroxystearate	CHOLELITH	15	0.00669192	0.0173127	0.948395	0.0113931	0.0183166	0.533936	-0.00604474	0.0294927	0.84078	/	/	18.9232	13	0.125503	19.3494	14	0.152025	0.00317701	0.00587182	0.597616
GCST90200864	Methionine to phosphat	CHOLELITH	8	0.0157702	0.0346504	0.948465	-0.00290747	0.0444858	0.94789	0.0685646	0.0628856	0.317417	/	/	6.52911	6	0.366594	7.62968	7	0.366377	-0.0107373	0.0106767	0.353393
GCST90200454	Kynurenate	CHOLELITH	12	-0.0103838	0.0270006	0.948522	-0.0278499	0.0355725	0.433684	0.00716041	0.0610848	0.909006	/	/	15.4509	10	0.116466	15.6128	11	0.156124	-0.00274379	0.00847665	0.752842
GCST90200329	3-phosphoglycerate	CHOLELITH	15	-0.0126253	0.033809	0.948717	0.000764764	0.0403145	0.984865	0.0785741	0.0699895	0.281891	/	/	18.4046	13	0.142752	21.4685	14	0.090216	-0.0131333	0.00892754	0.165051
GCST90199989	4-methylguaiacol sulfate	CHOLELITH	15	0.0155698	0.0416093	0.948868	0.00129663	0.0409258	0.974725	-0.158731	0.0910399	0.104825	/	/	27.82	13	0.00958749	37.2483	14	0.000676488	0.0210546	0.0100308	0.0559148
GCST90200367	3-Hydroxybutyrate	CHOLELITH	13	0.00370789	0.00967698	0.94902	0.00942935	0.0128669	0.463656	0.0114493	0.011896	0.356503	/	/	8.78714	11	0.641533	10.5163	12	0.570764	-0.00484729	0.00368625	0.215275
GCST90199829	3-methyladipate	CHOLELITH	10	0.0145757	0.0326764	0.949094	0.00724301	0.0236185	0.759097	-0.0176494	0.0465088	0.714203	/	/	19.8362	8	0.0109739	22.1991	9	0.008269	0.00939366	0.0096227	0.357558
GCST90200946	Glutamate to alanin	CHOLELITH	7	-0.00431555	0.0114891	0.94926	0.00213848	0.0325648	0.947642	0.0216221	0.0599649	0.733147	/	/	0.913357	5	0.969247	1.14502	6	0.979513	-0.00566812	0.0117764	0.650621
GCST90200007	3-methoxycatechol sulfate (2)	CHOLELITH	13	-0.0111654	0.0296618	0.949371	-0.0161005	0.0337771	0.633597	-0.0459404	0.0608096	0.465831	/	/	18.7908	11	0.0649529	19.5354	12	0.0764013	0.00569994	0.00863378	0.522716
GCST90200114	Glycosyl-N-tricosanoyl-sphingadienine (d18:2/23:0)	CHOLELITH	9	-0.01012	0.0270424	0.949741	0.0140098	0.0429647	0.744366	0.00324758	0.0962323	0.974021	/	/	5.60157	7	0.586963	5.62331	8	0.689344	-0.00248135	0.0168298	0.886943
GCST90200853	Adenosine 5'-monophosphate (AMP) to tyrosin	CHOLELITH	20	-0.0129423	0.0290074	0.94996	0.00982096	0.0370442	0.790921	0.0426687	0.0588126	0.477471	/	/	31.405	18	0.0258306	33.4603	19	0.0212604	-0.00779828	0.007185	0.292088
GCST90199999	4-methoxyphenol sulfate	CHOLELITH	7	0.0133762	0.0355163	0.950083	0.0302307	0.0464807	0.515439	0.000722184	0.0720003	0.992385	/	/	5.15165	5	0.397654	5.19644	6	0.518876	0.0022202	0.0106485	0.843067
GCST90200504	X-12830	CHOLELITH	8	-0.0183504	0.0481875	0.950463	-0.0323715	0.0474299	0.494915	0.154158	0.179405	0.423184	/	/	12.3991	6	0.0536359	14.4584	7	0.0436037	-0.0197067	0.0197409	0.356693
GCST90199682	Homocitrulline	CHOLELITH	13	0.00747558	0.0198472	0.950962	-0.00250557	0.0209448	0.904778	0.00673185	0.0261734	0.801771	/	/	16.6935	11	0.117276	16.6967	12	0.161365	0.000215428	0.00462914	0.963716
GCST90199962	Acisoga	CHOLELITH	18	-0.00796421	0.0209925	0.950978	0.0107129	0.0243005	0.659321	0.0152723	0.0335183	0.654772	/	/	23.9001	16	0.0917093	25.0906	17	0.0926998	-0.00455203	0.00509892	0.385225
GCST90199960	N-formylanthranilic acid	CHOLELITH	24	-0.00838806	0.022242	0.951405	0.0211514	0.0208319	0.309944	-0.00182051	0.0411038	0.965072	/	/	60.4888	22	1.89152e-05	60.5899	23	3.13807e-05	-0.00121943	0.00635974	0.849702
GCST90199996	Sphingomyelin (d18:1/20:1, d18:2/20:0)	CHOLELITH	10	0.0172594	0.0456752	0.951577	0.00375333	0.0473994	0.936885	-0.0850043	0.126973	0.522045	/	/	16.0875	8	0.0411441	17.5923	9	0.0402093	0.0121786	0.0140788	0.412208
GCST90199785	Isovalerylglycine	CHOLELITH	20	-0.00603895	0.0171325	0.952361	0.0100455	0.015434	0.515131	1.92263e-05	0.0266812	0.999433	/	/	35.5829	18	0.00797614	35.7627	19	0.0112864	-0.00156266	0.0051821	0.766452
GCST90200909	Uridine to 2'-deoxyuridin	CHOLELITH	10	-0.0132256	0.0374363	0.952469	0.0187469	0.0470941	0.690576	-0.000160814	0.106991	0.998838	/	/	11.6864	8	0.165754	11.7116	9	0.230058	-0.0014964	0.0113812	0.898642
GCST90200899	Citrulline to ornithin	CHOLELITH	20	-0.00729233	0.0205174	0.953046	0.0236507	0.0287237	0.410287	0.0372453	0.0496186	0.462576	/	/	19.385	18	0.368487	20.4319	19	0.369022	-0.00745357	0.00755959	0.337214
GCST90200600	X-23648	CHOLELITH	10	0.00989799	0.0271018	0.953268	0.0322978	0.0362733	0.373251	0.0840264	0.0588196	0.190992	/	/	8.23794	8	0.41058	10.2614	9	0.329738	-0.0126781	0.00904414	0.19856
GCST90200125	Sphingomyelin (d17:2/16:0, d18:2/15:0)	CHOLELITH	13	0.0198214	0.0560954	0.953297	-0.0127076	0.0493918	0.796962	-0.040602	0.134302	0.768049	/	/	35.2148	11	0.000228376	36.0109	12	0.000322684	0.00667728	0.0133894	0.627812
GCST90200675	N-acetyltyrosine	CHOLELITH	12	0.00409143	0.0115031	0.953691	0.00640615	0.0121186	0.597068	0.00875001	0.0196522	0.665628	/	/	14.4931	10	0.151663	14.6231	11	0.200408	-0.0030725	0.0102589	0.770694
GCST90200635	X-24494	CHOLELITH	14	0.00806516	0.0230307	0.953726	0.0263267	0.023781	0.268272	0.0135914	0.0418923	0.751194	/	/	27.0635	12	0.00756616	27.1218	13	0.0119718	-0.00149465	0.00929702	0.874952
GCST90199807	Hexadecanedioate (C16-DC)	CHOLELITH	17	0.0104345	0.0287533	0.95376	0.0424655	0.0349892	0.224872	0.0244131	0.0727501	0.741839	/	/	27.4714	15	0.0251224	27.5525	16	0.0357363	-0.00198677	0.00944201	0.836173
GCST90200225	3-hydroxy-2-methylpyridine sulfate	CHOLELITH	14	0.0135091	0.0381889	0.953806	0.0131322	0.0379765	0.729495	-0.0821373	0.0903944	0.381419	/	/	28.499	12	0.0046731	31.717	13	0.00264536	0.0151092	0.0129799	0.26703
GCST90200923	Glycerol to mannitol to sorbito	CHOLELITH	11	-0.015257	0.0417499	0.953953	0.0537128	0.028097	0.0559154	0.0724316	0.0783454	0.379339	/	/	34.3513	9	7.75029e-05	40.8591	10	1.1951e-05	-0.0134744	0.0103191	0.224019
GCST90199814	Alpha-hydroxycaproate	CHOLELITH	13	0.00910809	0.0255677	0.954043	0.00666911	0.0355564	0.851218	-0.0229178	0.0577849	0.699245	/	/	11.4082	11	0.409729	11.8095	12	0.461096	0.00444564	0.00714615	0.546553
GCST90199823	O-cresol sulfate	CHOLELITH	12	0.0113728	0.0310519	0.954053	-0.0071222	0.0438698	0.871031	-0.0535839	0.0573356	0.37203	/	/	9.8758	10	0.451456	11.6509	11	0.39045	0.0102351	0.00768219	0.21232
GCST90201000	Serine to threonin	CHOLELITH	15	0.0101417	0.0281844	0.954086	0.0288642	0.0310588	0.352711	0.115006	0.072789	0.138125	/	/	19.1344	13	0.118995	22.6713	14	0.0658335	-0.0125861	0.00811927	0.145102
GCST90200241	Pregnenetriol sulfate	CHOLELITH	15	0.0150969	0.0417549	0.954181	-0.00668896	0.0467026	0.886113	0.123968	0.10054	0.239402	/	/	30.2308	13	0.00436192	33.5066	14	0.00243362	-0.0131274	0.0110606	0.256517
GCST90200392	Orotate	CHOLELITH	12	-0.0137968	0.0385509	0.954209	-0.0316737	0.0436163	0.467722	-0.0494537	0.101076	0.635202	/	/	18.7274	10	0.0438646	19.0041	11	0.0610198	0.00519645	0.0135191	0.708745
GCST90200683	N-acetylcitrulline	CHOLELITH	18	0.00848658	0.0237768	0.954258	0.0223345	0.0335761	0.505929	0.0987965	0.0462842	0.0486139	/	/	11.8067	16	0.757178	16.9809	17	0.455662	-0.0133674	0.00587658	0.0370405
GCST90200714	Alpha-ketoglutarate to alpha-ketobutyrat	CHOLELITH	10	0.00735906	0.0205179	0.95434	0.0196115	0.0266648	0.462045	0.049651	0.039167	0.240565	/	/	8.04336	8	0.429246	9.62331	9	0.381832	-0.0093382	0.0074493	0.245392
GCST90200717	3-phosphoglycerate to adenosine 5'-diphosphate (ADP	CHOLELITH	8	0.0152049	0.0421979	0.954503	0.0168874	0.0488994	0.729832	-0.00150269	0.103819	0.988921	/	/	10.9662	6	0.0894265	11.0248	7	0.137542	0.00220076	0.0122947	0.863828
GCST90200608	X-22162	CHOLELITH	10	0.0102192	0.0281558	0.954612	0.00486106	0.0418755	0.907586	-0.0722516	0.0867293	0.428973	/	/	6.64061	8	0.575857	7.67238	9	0.56747	0.0128326	0.0126336	0.339477
GCST90200264	Bilirubin degradation product, C17H20N2O5 (2)	CHOLELITH	15	-0.00988785	0.0287664	0.95473	0.00226759	0.0344149	0.947466	0.0436542	0.053757	0.431374	/	/	18.0042	13	0.157362	19.9093	14	0.133026	-0.00724978	0.00618119	0.261889
GCST90200870	Adenosine 5'-monophosphate (AMP) to acetoacetat	CHOLELITH	17	0.00547425	0.0160109	0.954738	0.00451195	0.0165615	0.785286	0.00160937	0.020723	0.939124	/	/	25.1833	15	0.0475354	25.3423	16	0.064014	0.00131663	0.00427828	0.762507
GCST90200896	Inosine to EDT	CHOLELITH	10	0.0162971	0.0480862	0.955008	0.0542893	0.0426836	0.203408	-0.132058	0.146579	0.393936	/	/	22.8048	8	0.00362415	26.0708	9	0.00198922	0.0172024	0.0160712	0.315675
GCST90199846	Glycosyl-N-stearoyl-sphingosine (d18:1/18:0)	CHOLELITH	7	-0.014246	0.0416031	0.955118	-0.0215454	0.0475675	0.650589	-0.128325	0.131566	0.374177	/	/	7.75114	5	0.170495	9.05013	6	0.170778	0.0145523	0.0158974	0.401977
GCST90199849	21-hydroxypregnenolone disulfate	CHOLELITH	21	-0.0056893	0.0163593	0.955218	-0.0125606	0.019942	0.52879	-0.0130233	0.0326867	0.694756	/	/	27.0027	19	0.104589	27.0998	20	0.13248	0.00142441	0.00545101	0.796664
GCST90200369	2-hydroxyphenylacetate	CHOLELITH	16	-0.010783	0.0316885	0.955445	-0.043744	0.0386272	0.257439	-0.0476192	0.0902441	0.60599	/	/	23.1908	14	0.0572352	23.5081	15	0.0739308	0.00415246	0.00948697	0.66828
GCST90200738	Adenosine 5'-monophosphate (AMP) to inosine 5'-monophosphate (IMP	CHOLELITH	8	0.0226211	0.0657792	0.955458	-0.0089464	0.0525208	0.864743	-0.16479	0.133918	0.264549	/	/	14.9268	6	0.0208339	21.0164	7	0.00374588	0.0229436	0.0146647	0.168724
GCST90199745	Aconitate [cis or trans]	CHOLELITH	14	-0.0093415	0.0275364	0.955575	0.0116462	0.0383686	0.761483	-0.121462	0.0681696	0.10009	/	/	9.00371	12	0.702614	12.274	13	0.505314	0.0148093	0.00818921	0.0956542
GCST90200069	Phenylacetylglutamate	CHOLELITH	18	-0.00691617	0.0205003	0.955634	-0.00617108	0.021069	0.7696	-0.0287816	0.0377033	0.45635	/	/	25.7372	16	0.0578406	26.5155	17	0.0655674	0.00349401	0.00502306	0.496664
GCST90200061	1-(1-enyl-palmitoyl)-2-oleoyl-GPE (p-16:0/18:1)	CHOLELITH	8	0.0139175	0.0402927	0.955753	-0.0116994	0.0454814	0.796998	-0.0933751	0.115002	0.44783	/	/	9.04381	6	0.171129	10.5396	7	0.159999	0.012553	0.0126011	0.357625
GCST90200900	Phosphate to oleoyl-linoleoyl-glycerol (18:1 to 18:2) [2	CHOLELITH	9	-0.0152577	0.0440591	0.95577	-0.0682363	0.0510839	0.181625	0.0808345	0.100416	0.447299	/	/	9.78235	7	0.201247	11.3611	8	0.182064	-0.0109003	0.0102553	0.323116
GCST90200334	Taurodeoxycholate	CHOLELITH	11	-0.0198208	0.0576102	0.956199	-0.0726735	0.0355566	0.0409654	-0.119987	0.174475	0.508974	/	/	54.4445	9	1.55389e-08	56.7008	10	1.517e-08	0.0132375	0.0216754	0.556493
GCST90200517	X-13553	CHOLELITH	17	-0.00706314	0.0213759	0.958882	0.00912685	0.028513	0.748897	-0.0694515	0.0545471	0.222312	/	/	17.8298	15	0.27172	19.6561	16	0.23611	0.00941751	0.00759756	0.234188
GCST90200200	N-lactoyl valine	CHOLELITH	10	0.0125549	0.0377106	0.959097	-0.0113612	0.0389594	0.77058	0.0170142	0.112688	0.883725	/	/	18.9974	8	0.0148737	19.0016	9	0.025179	-0.000518262	0.0122441	0.967275
GCST90200612	X-23678	CHOLELITH	13	-0.00935688	0.0282935	0.959492	0.00306441	0.0341742	0.928549	0.0446128	0.061114	0.480652	/	/	14.6954	11	0.196871	16.0217	12	0.190245	-0.0102708	0.0103081	0.340478
GCST90200173	Glutamine conjugate of C6H10O2 (1)	CHOLELITH	8	0.02233	0.0673617	0.959611	-0.00172165	0.0574108	0.976076	-0.0893016	0.23411	0.716011	/	/	21.1756	6	0.00170597	22.0601	7	0.00248055	0.0123083	0.0245869	0.634478
GCST90200674	Androsterone sulfate	CHOLELITH	19	0.00177713	0.00542577	0.96082	0.00186122	0.00673331	0.782225	0.00106104	0.00627336	0.867687	/	/	15.7024	17	0.545023	15.7908	18	0.607143	0.000800189	0.00269057	0.769761
GCST90200053	Sphingomyelin (d18:1/21:0, d17:1/22:0, d16:1/23:0)	CHOLELITH	11	0.00930085	0.0284901	0.960985	-0.000991583	0.0344953	0.977068	-0.0657305	0.0461889	0.188438	/	/	11.5428	9	0.24033	16.365	10	0.08965	0.0136903	0.00706031	0.0844374
GCST90200862	Adenosine 5'-monophosphate (AMP) to methionin	CHOLELITH	12	0.00964992	0.0304914	0.960998	0.0273631	0.0412186	0.506785	0.0600353	0.0757141	0.446228	/	/	10.2896	10	0.415463	10.8382	11	0.456917	-0.00618499	0.00847063	0.482042
GCST90199768	Phenylacetylglutamine	CHOLELITH	10	0.0114028	0.0353349	0.961108	-0.0117276	0.049573	0.812989	0.0072516	0.0881	0.936422	/	/	8.86054	8	0.354197	8.86354	9	0.449965	0.000578432	0.0111103	0.959755
GCST90199904	Pantoate	CHOLELITH	13	0.00993122	0.0307311	0.961544	0.0184589	0.0376126	0.623594	0.000995199	0.0727084	0.989324	/	/	16.0281	11	0.140092	16.0554	12	0.188712	0.00113515	0.00828923	0.89355
GCST90200748	Aspartate to glutamat	CHOLELITH	11	0.0074409	0.0234996	0.961722	0.000107299	0.0288924	0.997037	0.0498615	0.0654236	0.465484	/	/	11.5022	9	0.242847	12.1241	10	0.276836	-0.00732284	0.0104977	0.50307
GCST90199958	1-linolenoyl-GPC (18:3)	CHOLELITH	17	-0.0198484	0.0618227	0.961834	0.0195179	0.0339826	0.565731	-0.00241015	0.14809	0.98723	/	/	123.74	15	3.54861e-19	123.88	16	9.82295e-19	-0.00232757	0.0178371	0.897912
GCST90199707	Pro-hydroxy-pro	CHOLELITH	17	0.00500624	0.0159594	0.961953	-0.0114364	0.0152122	0.452176	-0.0108431	0.0183961	0.56435	/	/	22.3936	15	0.0978907	25.9886	16	0.0541886	0.00765587	0.00493357	0.141553
GCST90200374	Sphinganine	CHOLELITH	15	-0.00794307	0.0252495	0.96196	-0.00640096	0.0346043	0.853248	-0.0587281	0.052075	0.279806	/	/	13.1255	13	0.438166	14.3745	14	0.422201	0.00784003	0.00704893	0.286185
GCST90200035	Palmitoyl dihydrosphingomyelin (d18:0/16:0)	CHOLELITH	9	-0.01604	0.0505936	0.962216	-0.0063165	0.051046	0.90152	0.0518745	0.121052	0.681142	/	/	18.8444	7	0.0086891	19.8894	8	0.0107627	-0.00980739	0.015741	0.553003
GCST90200634	X-24518	CHOLELITH	13	-0.00984531	0.0304649	0.962426	-0.0606753	0.0418986	0.147577	-0.0103682	0.1045	0.922751	/	/	13.3756	11	0.269484	13.3757	12	0.342336	5.67606e-05	0.0108057	0.995903
GCST90199901	1-methyl-5-imidazoleacetate	CHOLELITH	12	0.00612481	0.0191687	0.962443	-0.0120801	0.0347349	0.728006	-0.0281398	0.059435	0.646055	/	/	5.39131	10	0.863554	5.80526	11	0.886037	0.00434195	0.00674861	0.53445
GCST90199681	2-hydroxyoctanoate	CHOLELITH	12	-0.0111893	0.0352397	0.962626	-0.0141807	0.0413438	0.731602	0.00663177	0.0922428	0.944103	/	/	18.1719	10	0.0521316	18.2527	11	0.0758999	-0.00229278	0.0108779	0.837296
GCST90200747	Adenosine 5'-monophosphate (AMP) to phosphat	CHOLELITH	7	0.00752264	0.0232432	0.962843	0.0139372	0.0455926	0.759841	-0.0803292	0.104611	0.477233	/	/	1.71423	5	0.887102	2.5137	6	0.866932	0.0103404	0.0115648	0.41222
GCST90200395	Inosine	CHOLELITH	11	-0.0104635	0.032889	0.9629	-0.0255446	0.0438475	0.560177	-0.0219425	0.107008	0.842092	/	/	10.7141	9	0.295816	10.7294	10	0.378985	0.00182249	0.0160743	0.912219
GCST90200134	Sphingomyelin (d18:1/25:0, d19:0/24:1, d20:1/23:0, d19:1/24:0)	CHOLELITH	9	0.00819819	0.0266855	0.962966	0.0228883	0.0368497	0.534517	0.13433	0.0626643	0.0692605	/	/	3.01625	7	0.883495	7.96937	8	0.436467	-0.0206356	0.00927207	0.0613715
GCST90200990	Benzoate to linoleoyl-arachidonoyl-glycerol (18:2 to 20:4) [2	CHOLELITH	11	-0.00805746	0.0258693	0.963227	-0.0271635	0.0269228	0.313002	-0.0308995	0.0349134	0.399167	/	/	16.3153	9	0.0605823	18.0455	10	0.0542007	0.00650955	0.00666309	0.354119
GCST90200877	Taurine to glutamat	CHOLELITH	15	0.00544983	0.0178662	0.963325	0.0133503	0.0304769	0.661352	0.022802	0.0486065	0.646758	/	/	8.52029	13	0.808133	8.68322	14	0.850792	-0.00252414	0.00625324	0.693029
GCST90200306	Butyrate/isobutyrate (4:0)	CHOLELITH	19	-0.00891404	0.0289726	0.963398	-0.00504003	0.0367246	0.890842	-0.0105218	0.0835649	0.901279	/	/	26.8219	17	0.0607322	26.8226	18	0.0823843	0.00018749	0.00910354	0.983808
GCST90200969	Adenosine 5'-monophosphate (AMP) to N-palmitoyl-sphingosine (d18:1 to 16:0	CHOLELITH	14	0.00974666	0.0325685	0.963665	-0.0156955	0.0448674	0.726475	-0.105712	0.105411	0.335726	/	/	13.2112	12	0.353877	14.6677	13	0.328554	0.013316	0.0115772	0.27247
GCST90200484	X-12306	CHOLELITH	7	0.00299981	0.00973232	0.963731	0.00921094	0.0437729	0.833336	-0.0194221	0.0920411	0.841206	/	/	0.371441	5	0.99608	0.441421	6	0.99848	0.00331671	0.0125378	0.801925
GCST90199629	Glycerophosphorylcholine (GPC)	CHOLELITH	12	-0.00619882	0.0208035	0.964043	0.0145475	0.0328332	0.657714	-0.0537131	0.0531757	0.33626	/	/	7.09664	10	0.716291	8.10439	11	0.703923	0.00938893	0.00935275	0.339114
GCST90200505	X-12818	CHOLELITH	8	-0.0110414	0.0372844	0.964069	-0.00849275	0.0512433	0.868366	0.0365571	0.102126	0.732628	/	/	5.80707	6	0.445146	6.0638	7	0.53232	-0.0049527	0.0097747	0.630452
GCST90200082	1-oleoyl-2-linoleoyl-GPE (18:1/18:2)	CHOLELITH	16	0.0140568	0.0460636	0.964077	-0.00846823	0.019535	0.664658	0.00992618	0.0821413	0.905533	/	/	123.341	14	1.39223e-19	123.374	15	4.18065e-19	0.000764317	0.0123773	0.951634
GCST90200218	11beta-hydroxyetiocholanolone glucuronide	CHOLELITH	11	0.00368303	0.012404	0.964183	-0.00155605	0.0187852	0.933984	-0.0433911	0.0335635	0.228278	/	/	4.08783	9	0.905537	6.57109	10	0.765221	0.00926515	0.00587951	0.149517
GCST90200039	1-stearoyl-2-linoleoyl-GPE (18:0/18:2)	CHOLELITH	9	-0.0110202	0.0381821	0.964367	-0.00483734	0.0383849	0.899715	0.10865	0.0957493	0.293843	/	/	13.1045	7	0.069602	16.5214	8	0.0354968	-0.0175802	0.0130128	0.218735
GCST90200273	2-methoxyhydroquinone sulfate (2)	CHOLELITH	12	0.00859715	0.0278695	0.964368	0.0104636	0.0378832	0.78239	0.185998	0.0934407	0.0745524	/	/	7.18979	10	0.707414	11.1413	11	0.431501	-0.0183205	0.00921627	0.0748888
GCST90200730	Adenosine 5'-diphosphate (ADP) to fructos	CHOLELITH	15	0.00934009	0.0311955	0.9644	-0.0457434	0.0366714	0.212256	-0.170775	0.0586983	0.0121869	/	/	7.84182	13	0.85375	19.6322	14	0.142171	0.0240443	0.00700244	0.004445
GCST90199968	1-palmitoyl-GPG (16:0)	CHOLELITH	12	0.00970002	0.0328993	0.964451	-0.0253858	0.0303346	0.402672	-0.124836	0.0737072	0.121194	/	/	19.3795	10	0.0356985	27.0392	11	0.00453299	0.0267026	0.0134314	0.07486
GCST90200151	5-dodecenoylcarnitine (C12:1)	CHOLELITH	18	-0.00767316	0.0261088	0.964495	0.0185043	0.0188809	0.327062	0.0245723	0.0436227	0.581046	/	/	58.5786	16	9.06756e-07	61.7106	17	5.47103e-07	-0.00735735	0.00795459	0.368748
GCST90200071	Palmitoylcholine	CHOLELITH	9	0.00584868	0.0189354	0.964861	-0.00515585	0.0330394	0.875993	-0.0427889	0.0509238	0.428529	/	/	3.57178	7	0.827565	4.76015	8	0.782877	0.0142894	0.0131081	0.311758
GCST90200783	Mannose to S-methylcystein	CHOLELITH	15	-0.00749585	0.024935	0.964974	-0.0179209	0.03105	0.56383	-0.0366917	0.0486477	0.464154	/	/	17.8434	13	0.163557	18.523	14	0.183989	0.00537935	0.00764493	0.494062
GCST90200490	X-12101	CHOLELITH	7	-0.0104861	0.0363007	0.964993	-0.0194075	0.0431088	0.652567	0.0158009	0.0688363	0.827541	/	/	6.61677	5	0.250737	6.90057	6	0.330141	-0.00458707	0.00990534	0.662757
GCST90200502	X-12707	CHOLELITH	8	0.00933686	0.0325441	0.965152	-0.0295248	0.0458643	0.519743	0.018298	0.0737941	0.812434	/	/	7.03043	6	0.318042	7.05276	7	0.423408	-0.00144657	0.0104789	0.894721
GCST90200371	3-(4-hydroxyphenyl)lactate	CHOLELITH	12	0.00781181	0.0260822	0.96517	0.0310867	0.0238738	0.192874	0.0279823	0.0351745	0.444779	/	/	23.4205	10	0.00929657	25.1809	11	0.00857652	-0.00498322	0.00574769	0.406268
GCST90200499	X-12701	CHOLELITH	7	-0.0110676	0.0395911	0.965301	-0.0298856	0.0408612	0.464539	0.0120683	0.0982656	0.907039	/	/	11.918	5	0.0359286	12.0816	6	0.0601735	-0.00452577	0.0172771	0.803808
GCST90199687	Threonate	CHOLELITH	20	0.00681465	0.0235645	0.965544	0.0123128	0.0306485	0.687873	-0.0325134	0.0536602	0.552138	/	/	22.807	18	0.198118	23.6538	19	0.209771	0.00616043	0.00753557	0.424325
GCST90199917	Pregnanediol-3-glucuronide	CHOLELITH	11	0.00843726	0.0303154	0.965617	-8.29334e-05	0.0339722	0.998052	-0.0729315	0.0667541	0.302977	/	/	14.4369	9	0.107611	17.3806	10	0.0663557	0.0140167	0.0103471	0.208553
GCST90200966	Adenosine 5'-diphosphate (ADP) to uridin	CHOLELITH	13	-0.00623294	0.0207274	0.965753	-0.0229525	0.0206665	0.266733	-0.0365602	0.0273956	0.208996	/	/	15.3706	11	0.16615	18.8581	12	0.09201	0.00809264	0.0051225	0.142453
GCST90200745	Adenosine 5'-monophosphate (AMP) to phenylalanin	CHOLELITH	11	-0.00922061	0.0328324	0.965782	-0.0159175	0.0373928	0.670339	0.123463	0.0669855	0.0984196	/	/	11.7055	9	0.230428	17.8884	10	0.056876	-0.0270283	0.0123964	0.0571429
GCST90199908	2-o-methylascorbic acid	CHOLELITH	6	0.0104386	0.037325	0.96604	0.0104944	0.0364411	0.773361	-0.00898453	0.0723066	0.907106	/	/	8.34189	4	0.0798273	8.56464	5	0.127741	0.00503122	0.0153946	0.760193
GCST90200438	Alpha-ketobutyrate	CHOLELITH	14	-0.00309014	0.0102563	0.966064	-0.00586603	0.0108981	0.590398	-0.0106591	0.0116943	0.379989	/	/	14.1134	12	0.293528	15.9794	13	0.250242	0.00524176	0.00416138	0.231755
GCST90200440	Blood sugar	CHOLELITH	8	-0.00693731	0.0239618	0.966096	-0.0106907	0.0404004	0.791304	0.0056461	0.0575126	0.924994	/	/	4.51433	6	0.607428	4.57949	7	0.711125	-0.00265207	0.0103895	0.807044
GCST90200009	3-methoxycatechol sulfate (1)	CHOLELITH	9	-0.00813631	0.0289513	0.966452	0.00604584	0.0427182	0.887453	0.0938692	0.0854434	0.308281	/	/	4.72181	7	0.693869	6.38646	8	0.604027	-0.0133352	0.0103357	0.237959
GCST90200297	Ursodeoxycholate	CHOLELITH	12	-0.00604797	0.0208061	0.966706	-0.00686077	0.0335309	0.837877	-0.0622803	0.0604014	0.326784	/	/	7.05988	10	0.71978	8.09325	11	0.704927	0.00687944	0.00676745	0.333332
GCST90199810	1-palmitoyl-GPI (16:0)	CHOLELITH	16	-0.00632793	0.0218517	0.966893	0.0324531	0.0292543	0.26728	-0.0393402	0.0428608	0.374235	/	/	17.3366	14	0.238684	18.3338	15	0.245521	0.00592543	0.00660294	0.384682
GCST90200723	S-adenosylhomocysteine (SAH) to 5-methyluridine (ribothymidine	CHOLELITH	11	-0.00970594	0.0345082	0.96709	0.0384515	0.0300476	0.200655	-0.0755998	0.0776609	0.35576	/	/	31.5196	9	0.000241004	34.6691	10	0.000142183	0.0126109	0.0132983	0.36774
GCST90199864	Gamma-CEHC glucuronide	CHOLELITH	13	-0.0074969	0.0265929	0.96733	0.00404895	0.0380741	0.91531	0.01931	0.0465988	0.686555	/	/	12.9785	11	0.29473	13.57	12	0.329007	-0.00503912	0.0071174	0.493675
GCST90199930	(R)-3-hydroxybutyrylcarnitine	CHOLELITH	9	0.00352347	0.0124341	0.967659	0.00409447	0.0109354	0.708089	0.000399885	0.0143863	0.978601	/	/	11.9738	7	0.101423	12.4282	8	0.133098	0.00261132	0.00506675	0.622158
GCST90200314	N-acetylneuraminate	CHOLELITH	11	0.00834127	0.0308321	0.967877	-0.023484	0.0384658	0.541519	0.0357679	0.0863609	0.688448	/	/	12.9117	9	0.166642	13.0799	10	0.219237	-0.00340839	0.00995391	0.739898
GCST90200775	Serine to pyruvat	CHOLELITH	9	-0.00921242	0.0326611	0.96805	-0.0365747	0.0389964	0.348296	0.130318	0.137931	0.376219	/	/	9.37806	7	0.22664	10.8296	8	0.211544	-0.0156325	0.0150184	0.332538
GCST90199642	Ribitol	CHOLELITH	12	0.00494182	0.0184152	0.968242	0.00343471	0.0172948	0.842577	0.0126846	0.030031	0.681682	/	/	16.0383	10	0.0985418	16.2187	11	0.133205	-0.00209818	0.00625604	0.744265
GCST90199765	4-hydroxyhippurate	CHOLELITH	16	-0.0100341	0.0377784	0.968294	0.000287613	0.0406251	0.994351	-0.00423555	0.118377	0.971963	/	/	29.498	14	0.00894245	29.5037	15	0.0138425	-0.000567029	0.0109261	0.959344
GCST90200458	X-11315	CHOLELITH	14	-0.00795079	0.0290754	0.968524	-0.0393749	0.0349068	0.25932	-0.0663656	0.0732989	0.383067	/	/	15.9746	12	0.192403	16.9815	13	0.20015	0.00942164	0.010833	0.401519
GCST90200181	N,n,n-trimethyl-alanylproline betaine (tmap)	CHOLELITH	13	-0.00960327	0.0369511	0.968605	0.00132942	0.0447673	0.976309	0.052707	0.106173	0.629365	/	/	16.3288	11	0.129355	16.9149	12	0.152828	-0.00678359	0.0107965	0.542624
GCST90200091	Docosahexaenoylcholine	CHOLELITH	11	-0.00409548	0.0151346	0.968666	0.0032354	0.033532	0.923134	0.00603088	0.0549283	0.914981	/	/	3.24672	9	0.953705	3.2909	10	0.973726	-0.0016742	0.00796528	0.838203
GCST90200734	Adenosine 5'-monophosphate (AMP) to palmitate (16:0	CHOLELITH	14	-0.00744262	0.0274149	0.968688	-0.0095143	0.0383806	0.804217	0.00118055	0.0677533	0.986385	/	/	12.2318	12	0.427248	12.2519	13	0.507107	-0.000970714	0.00691887	0.890751
GCST90200760	Methionine to methionine sulfoxid	CHOLELITH	14	-0.00746546	0.0280758	0.968861	-0.0502203	0.03602	0.163248	-0.103182	0.0504031	0.06319	/	/	10.3165	12	0.588212	15.2229	13	0.293647	0.0163128	0.00736461	0.0468557
GCST90201006	Alpha-ketobutyrate to 3-methyl-2-oxovalerat	CHOLELITH	9	0.00831891	0.0303641	0.968887	0.0215291	0.0409664	0.599214	-0.0287846	0.139491	0.842388	/	/	6.83661	7	0.446088	6.91147	8	0.546214	0.00736201	0.0269079	0.792289
GCST90200449	Sucrose	CHOLELITH	16	0.010467	0.0389792	0.968928	-0.0211221	0.0313928	0.501054	-0.0788454	0.0647552	0.243504	/	/	47.6013	14	1.53e-05	57.1594	15	7.71099e-07	0.0147133	0.00877548	0.11579
GCST90199772	1-stearoyl-GPE (18:0)	CHOLELITH	17	-0.0112535	0.0432152	0.968964	-0.0250186	0.0325463	0.442067	0.0350656	0.0885273	0.697609	/	/	60.4691	15	2.0943e-07	61.9369	16	2.46078e-07	-0.00713903	0.0118309	0.555244
GCST90200524	X-13695	CHOLELITH	7	-0.00809882	0.0304134	0.969344	-0.00307096	0.0473866	0.948328	0.0119638	0.0612803	0.852899	/	/	4.04278	5	0.543273	4.20799	6	0.648553	-0.00350132	0.00861429	0.701221
GCST90200301	Gamma-glutamylglutamine	CHOLELITH	12	0.00769922	0.0283468	0.969421	0.0131942	0.0385618	0.732232	-0.0121106	0.0715955	0.869049	/	/	11.2829	10	0.335909	11.387	11	0.41143	0.00289963	0.00954249	0.767459
GCST90200014	3beta-hydroxy-5-cholestenoate	CHOLELITH	14	0.0107555	0.0412633	0.969575	-0.0502882	0.030415	0.0982497	-0.0603378	0.0751501	0.437648	/	/	43.1789	12	2.10575e-05	47.7489	13	7.21728e-06	0.0119705	0.0106218	0.281786
GCST90200451	Nonadecanoate (19:0)	CHOLELITH	8	0.0111981	0.0426996	0.969762	0.0182758	0.0472616	0.698982	-0.131341	0.0939491	0.21161	/	/	7.96554	6	0.240639	11.6259	7	0.113552	0.0187016	0.0112629	0.147888
GCST90199932	Mannonate	CHOLELITH	12	0.00549246	0.0246442	0.969799	-0.0153664	0.0373559	0.680814	-0.0676262	0.0555313	0.251253	/	/	7.06777	10	0.719032	9.3261	11	0.59182	0.00911168	0.00606324	0.163801
GCST90199625	Methionine sulfoxide	CHOLELITH	10	-0.0137962	0.0528074	0.969856	-0.0775056	0.0474235	0.102189	-0.148661	0.140597	0.321229	/	/	24.6654	8	0.00177093	27.9641	9	0.000967126	0.017766	0.0171759	0.331222
GCST90200780	Alanine to pyruvat	CHOLELITH	14	0.00651682	0.0248138	0.970255	0.00837987	0.0342185	0.806539	-0.058145	0.0543359	0.305625	/	/	10.4283	12	0.578445	12.2471	13	0.507495	0.0100256	0.00743383	0.202355
GCST90200358	Arachidonate (20:4n6)	CHOLELITH	11	0.00588599	0.0263791	0.970377	-0.00357985	0.0274466	0.896226	-0.00970641	0.0645469	0.883783	/	/	16.5793	9	0.0557266	16.711	10	0.0810074	0.00228377	0.00853945	0.79516
GCST90200292	Trans-4-hydroxyproline	CHOLELITH	13	0.00546277	0.0244067	0.970559	0.0294737	0.0277285	0.287811	0.0665137	0.0445591	0.16363	/	/	14.0757	11	0.228833	17.3464	12	0.137025	-0.0117364	0.00734097	0.13818
GCST90199649	1-stearoyl-2-arachidonoyl-GPI (18:0/20:4)	CHOLELITH	12	0.00910645	0.03797	0.970611	-0.00397634	0.0395213	0.919858	0.113658	0.0725706	0.148377	/	/	16.6747	10	0.0818803	21.2091	11	0.031268	-0.0162917	0.00987941	0.130152
GCST90199905	Formiminoglutamate	CHOLELITH	13	0.00513621	0.0215831	0.970676	0.0364687	0.0369063	0.323082	0.0277758	0.0722552	0.708	/	/	6.81853	11	0.813583	6.93463	12	0.861903	-0.00282908	0.00830286	0.739722
GCST90200597	X-22834	CHOLELITH	19	-0.00299978	0.0124872	0.971074	-0.0100415	0.0229509	0.661732	0.00326716	0.0453238	0.943376	/	/	9.67575	17	0.916654	9.698	18	0.941319	-0.00111576	0.00747939	0.883169
GCST90200182	Glycine	CHOLELITH	12	-0.00779799	0.0327053	0.971081	0.000924649	0.0454548	0.98377	-0.0866634	0.085892	0.336774	/	/	10.3348	10	0.411625	11.3541	11	0.414092	0.00869744	0.00875785	0.344082
GCST90200403	Citrulline	CHOLELITH	9	0.00910467	0.040651	0.97124	0.0581122	0.0561486	0.300682	0.0713311	0.101288	0.504032	/	/	7.16543	7	0.411861	7.63249	8	0.470167	-0.00917488	0.0135827	0.52105
GCST90200010	Sphingomyelin (d18:1/22:1, d18:2/22:0, d16:1/24:1)	CHOLELITH	12	0.0133251	0.0563744	0.971336	-0.0626373	0.0363429	0.0847964	-0.0548788	0.129027	0.679605	/	/	58.3566	10	7.40585e-09	60.4022	11	7.806e-09	0.00858206	0.0144952	0.566953
GCST90199988	Tyramine O-sulfate	CHOLELITH	11	-0.00661666	0.0301733	0.971449	0.0171495	0.0426372	0.687522	0.0919519	0.0608927	0.165308	/	/	6.63383	9	0.675182	10.0961	10	0.4321	-0.0133186	0.00715776	0.0957028
GCST90200346	4-acetaminophen sulfate	CHOLELITH	13	-0.00608101	0.0258452	0.97151	-0.0224991	0.0208745	0.28111	-0.043101	0.0422645	0.329733	/	/	26.2316	11	0.00599409	29.1238	12	0.00377651	0.00835914	0.00759026	0.294281
GCST90200729	3-phosphoglycerate to phosphat	CHOLELITH	10	0.00932968	0.0387965	0.971675	0.0114967	0.0356286	0.746937	0.0115523	0.0959029	0.90709	/	/	22.3718	8	0.00427181	22.3736	9	0.00776744	-0.000383334	0.0149403	0.980159
GCST90200614	X-23780	CHOLELITH	11	0.00866675	0.0386371	0.971747	0.00793837	0.047885	0.86833	-0.0519088	0.115582	0.663973	/	/	14.7884	9	0.0969135	15.3013	10	0.121456	0.00759187	0.0135889	0.590005
GCST90199825	Pyrraline	CHOLELITH	17	0.00794679	0.0352909	0.971769	0.0605864	0.038206	0.112789	0.0429561	0.108319	0.697269	/	/	31.1654	15	0.00834777	31.4099	16	0.0119226	-0.00458042	0.0133521	0.736322
GCST90200163	Heptenedioate (C7:1-DC)	CHOLELITH	5	0.00755797	0.0330754	0.971994	-0.0143224	0.0303752	0.637272	-0.187461	0.127218	0.237032	/	/	4.4347	3	0.21819	8.08901	4	0.0883714	0.0950728	0.0604679	0.213931
GCST90200418	Pyridoxal	CHOLELITH	14	-0.00439172	0.0200215	0.972208	-0.000492834	0.0220246	0.982148	-0.0201083	0.0347112	0.5731	/	/	17.5391	12	0.130418	18.0009	13	0.157484	0.00291332	0.00518279	0.584386
GCST90200595	X-22776	CHOLELITH	18	0.00590067	0.0257557	0.972269	0.000246176	0.0273544	0.99282	-0.0271929	0.0399284	0.505583	/	/	24.7756	16	0.0738808	26.5846	17	0.0644475	0.00573919	0.00530977	0.295777
GCST90200153	(N(1) + N(8))-acetylspermidine	CHOLELITH	16	-0.00840468	0.0372742	0.972312	-0.010708	0.0350164	0.759758	0.0263573	0.106167	0.807536	/	/	42.0177	14	0.000122831	42.3879	15	0.000195843	-0.00550109	0.0156627	0.730651
GCST90200701	Bilirubin degradation product, C17H18N2O4 (1)	CHOLELITH	19	0.00164114	0.00844817	0.972382	-0.00164022	0.00838219	0.844862	-0.00233271	0.0114109	0.840446	/	/	21.9568	17	0.186388	22.3218	18	0.218012	0.00214323	0.00403143	0.601862
GCST90200802	Histidine to pyruvat	CHOLELITH	8	-0.00675236	0.0280672	0.972414	-0.0124767	0.0436917	0.775214	0.00323762	0.0790849	0.968673	/	/	4.86775	6	0.560884	4.88722	7	0.673725	-0.00257278	0.0184388	0.893596
GCST90200317	Homovanillate (hva)	CHOLELITH	14	-0.00491038	0.0253981	0.972415	-0.0134904	0.0331211	0.683785	-0.00739805	0.0606871	0.904992	/	/	14.7276	12	0.25667	14.7302	13	0.324498	0.000386565	0.0084888	0.964427
GCST90200281	Phosphoethanolamine	CHOLELITH	16	-0.00703601	0.0323794	0.972454	0.00963874	0.033542	0.773834	-0.0211244	0.0562085	0.712683	/	/	29.5211	14	0.00887765	29.7259	15	0.0129491	0.00249866	0.00801802	0.759914
GCST90200302	Alpha-tocopherol	CHOLELITH	23	-0.00390292	0.0202878	0.972479	-0.027452	0.0303816	0.366222	-0.0198136	0.0463194	0.67318	/	/	22.6394	21	0.363501	22.7983	22	0.413191	0.00219413	0.00571474	0.704881
GCST90200690	N-acetyl-1-methylhistidine	CHOLELITH	15	0.00181111	0.0075066	0.972606	0.0031269	0.0072765	0.667395	0.00509534	0.0108323	0.645874	/	/	16.4783	13	0.224262	16.716	14	0.271627	-0.00265767	0.00613716	0.67208
GCST90200506	X-12812	CHOLELITH	20	0.0041863	0.0185274	0.972703	0.00922657	0.0222984	0.679037	0.0249103	0.040464	0.545853	/	/	22.5242	18	0.209542	22.9435	19	0.239839	-0.00320076	0.00552916	0.569839
GCST90200857	Adenosine 5'-monophosphate (AMP) to aspartat	CHOLELITH	18	0.00734803	0.0320205	0.972747	0.056052	0.0316535	0.0765942	-0.0769992	0.0527646	0.163837	/	/	39.3973	16	0.000952813	48.6115	17	6.92071e-05	0.0132364	0.00684247	0.070943
GCST90200796	Spermidine to (N(1) + N(8))-acetylspermidin	CHOLELITH	13	-0.00723312	0.0319264	0.97297	0.0164557	0.0409621	0.687882	-0.157859	0.0700693	0.0456566	/	/	11.0713	11	0.437307	16.5528	12	0.167209	0.0179874	0.00770771	0.0396105
GCST90200848	Adenosine 5'-monophosphate (AMP) to glutamin	CHOLELITH	10	-0.0099201	0.0426174	0.973011	0.0257499	0.0450818	0.567876	0.0912521	0.0970361	0.374539	/	/	16.0362	8	0.0418656	18.713	9	0.0277471	-0.0146722	0.0126967	0.281192
GCST90199796	Docosapentaenoate (n6 DPA; 22:5n6)	CHOLELITH	17	0.00668254	0.0312253	0.973017	-0.0166454	0.0359612	0.643458	0.0460828	0.0755545	0.551038	/	/	28.1063	15	0.0209129	28.7264	16	0.0258475	-0.00538432	0.00935966	0.573638
GCST90200887	Cholesterol to cortiso	CHOLELITH	10	0.0108391	0.0446902	0.973093	0.000555462	0.045218	0.990199	0.0430851	0.0895916	0.64346	/	/	16.4014	8	0.0369821	16.7671	9	0.0524898	-0.00453405	0.010735	0.683882
GCST90200212	Glucuronide of piperine metabolite C17H21NO3 (5)	CHOLELITH	12	-0.00636009	0.0327374	0.973166	-0.0109778	0.0376088	0.770367	0.02677	0.0627402	0.678652	/	/	18.151	10	0.052469	18.8621	11	0.0636149	-0.00615488	0.00983377	0.545405
GCST90200889	Cholesterol to taurocholat	CHOLELITH	19	0.0049331	0.0264813	0.973172	-0.0203938	0.0355054	0.565707	0.0771805	0.0902541	0.404361	/	/	20.5869	17	0.245317	21.4373	18	0.257928	-0.00773424	0.00922933	0.413655
GCST90200229	2,6-dihydroxybenzoic acid	CHOLELITH	11	0.00813785	0.0377449	0.973192	-0.0302421	0.0399483	0.449031	-0.021875	0.109579	0.846209	/	/	18.4888	9	0.0299084	18.666	10	0.0447158	0.0044272	0.0150717	0.775616
GCST90200158	3-hydroxyoleoylcarnitine	CHOLELITH	15	-0.0110884	0.0454228	0.973298	-0.0454083	0.0280859	0.10593	-0.0120086	0.0905313	0.896505	/	/	78.7262	13	1.91427e-11	78.7271	14	4.86966e-11	0.000159397	0.013388	0.990681
GCST90199659	1-stearoyl-GPI (18:0)	CHOLELITH	12	-0.00737745	0.0352611	0.97332	0.0136901	0.0350947	0.69647	-0.0273288	0.0619988	0.668737	/	/	24.3753	10	0.00666407	24.7638	11	0.00987048	0.00344871	0.00863869	0.698126
GCST90200803	Spermidine to phosphat	CHOLELITH	6	0.00767325	0.0410368	0.97334	-0.0092867	0.0430396	0.829166	-0.110207	0.0669655	0.175166	/	/	4.29402	4	0.367675	8.63363	5	0.124601	0.0252936	0.0125802	0.114722
GCST90200812	Glutamate to kynurenin	CHOLELITH	10	-0.0100376	0.0481874	0.973346	0.0125081	0.048152	0.795046	0.0444065	0.133592	0.748126	/	/	19.3718	8	0.0129927	19.8411	9	0.0189189	-0.00715147	0.0162456	0.671438
GCST90200790	Thyroxine to taurocholat	CHOLELITH	10	0.00711501	0.0294785	0.973354	0.0310404	0.0421978	0.461978	0.00645861	0.054727	0.908965	/	/	8.39823	8	0.395567	8.39846	9	0.494543	0.000133774	0.00915387	0.988698
GCST90200619	X-24295	CHOLELITH	9	0.00856504	0.0469238	0.97336	-0.0638594	0.0441353	0.147924	-0.0142368	0.174196	0.93715	/	/	19.2499	7	0.00743959	19.3012	8	0.013329	0.00271512	0.019866	0.895138
GCST90200500	X-12816	CHOLELITH	10	-0.00938082	0.0385838	0.973381	-0.00245011	0.0427769	0.954325	-0.000769809	0.0964245	0.993826	/	/	15.5586	8	0.049151	15.5776	9	0.0762449	-0.00117605	0.0119258	0.923871
GCST90200850	Adenosine 5'-monophosphate (AMP) to tryptopha	CHOLELITH	12	0.00794135	0.0343167	0.973439	0.00183234	0.0415664	0.964839	-0.0762242	0.0980184	0.454779	/	/	15.327	10	0.120589	16.6175	11	0.119709	0.00881919	0.00961092	0.380416
GCST90199797	Gulonate	CHOLELITH	11	-0.00500435	0.0238322	0.973439	0.0132797	0.0378053	0.725389	-0.0396034	0.0498265	0.447167	/	/	6.96395	9	0.640873	7.65178	10	0.662808	0.00540291	0.00651461	0.428353
GCST90200573	X-18935	CHOLELITH	12	-0.00470274	0.0204917	0.973559	-0.0256712	0.0262277	0.327687	0.0144056	0.0529992	0.7913	/	/	12.1619	10	0.274366	12.3506	11	0.337878	-0.00377724	0.00959097	0.701971
GCST90200752	Succinate to acetoacetat	CHOLELITH	16	0.00427138	0.0168954	0.973568	-0.0175137	0.0242269	0.469739	0.00795754	0.0383403	0.838569	/	/	13.0063	14	0.526024	13.0183	15	0.600888	-0.000769237	0.00704923	0.914653
GCST90199891	S-methylcysteine	CHOLELITH	16	0.00319864	0.0174614	0.973569	0.00711417	0.0314053	0.820791	-0.00295166	0.0505476	0.95426	/	/	8.82625	14	0.842017	8.84481	15	0.885491	0.000839117	0.00615922	0.893573
GCST90199974	9-hydroxystearate	CHOLELITH	12	-0.00816977	0.0419781	0.973657	-0.0102442	0.0514753	0.842253	-0.0529144	0.0915044	0.575871	/	/	14.0147	10	0.172324	14.4468	11	0.209247	0.00559696	0.0100791	0.590893
GCST90200816	Alpha-ketoglutarate to aspartat	CHOLELITH	13	-0.00388464	0.0181389	0.973694	-0.000993765	0.0245014	0.967647	-0.0653322	0.0288976	0.0450273	/	/	7.93814	11	0.718834	14.6207	12	0.262839	0.0160562	0.00621115	0.0253605
GCST90199637	N-acetylglutamate	CHOLELITH	11	-0.00435096	0.0222627	0.973721	-9.20782e-05	0.0225643	0.996744	-0.0467934	0.0277379	0.125881	/	/	11.4088	9	0.248725	17.0919	10	0.0723548	0.014571	0.0068817	0.0633087
GCST90200124	Sphingomyelin (d18:2/24:2)	CHOLELITH	22	-0.00526233	0.0278105	0.973721	-0.0121743	0.0277236	0.660568	0.0119192	0.0555038	0.83214	/	/	48.5754	20	0.000353045	48.8907	21	0.000519392	-0.00280191	0.00777623	0.722388
GCST90199665	N-acetylaspartate (naa)	CHOLELITH	10	0.00845125	0.0428558	0.973732	0.0631749	0.0343608	0.0659777	0.123287	0.0644884	0.0922788	/	/	19.5027	8	0.0123906	30.7838	9	0.000322396	-0.0198242	0.00921554	0.0636591
GCST90200928	N-palmitoyl-sphingosine (d18:1 to 16:0) to N-stearoyl-sphingosine (d18:1 to 18:0	CHOLELITH	15	0.00451391	0.0237515	0.973776	0.00287449	0.0361503	0.936623	0.0936729	0.0533317	0.10253	/	/	9.89459	13	0.702531	13.4187	14	0.493852	-0.0152948	0.0081474	0.0831019
GCST90200686	Bilirubin (E,E)	CHOLELITH	9	-0.00758549	0.0404863	0.973799	-0.0219344	0.0399979	0.583425	-0.0021624	0.0780463	0.97867	/	/	16.2542	7	0.0228927	16.2704	8	0.0386695	-0.000877342	0.0105091	0.935804
GCST90200065	1-stearoyl-2-docosahexaenoyl-GPE (18:0/22:6)	CHOLELITH	15	-0.00873526	0.0344648	0.973812	0.0275949	0.038145	0.469422	-0.0156844	0.0744882	0.836493	/	/	25.6317	13	0.0190429	25.654	14	0.0286343	0.00101602	0.0095545	0.916936
GCST90200787	Glutamine to asparagin	CHOLELITH	10	-0.00690407	0.0374137	0.973947	0.00360015	0.0263293	0.89124	0.0108829	0.0601675	0.860963	/	/	29.257	8	0.000285792	29.8147	9	0.000471738	-0.00605738	0.0155122	0.706365
GCST90199790	2-palmitoleoyl-GPC (16:1)	CHOLELITH	11	0.00606095	0.0263581	0.973969	-0.000440583	0.0402599	0.991269	0.0466207	0.0618283	0.470095	/	/	8.84368	9	0.451828	9.37747	10	0.496693	-0.00536918	0.00734886	0.483599
GCST90200654	X-25217	CHOLELITH	13	0.00476018	0.0264454	0.974037	-0.0134673	0.0278597	0.628814	0.00583675	0.0694196	0.934504	/	/	21.7268	11	0.0265774	21.7273	12	0.0406917	-0.000193874	0.0114693	0.986816
GCST90200826	Glycine to phosphat	CHOLELITH	17	0.00704132	0.028832	0.97404	0.0249273	0.0361529	0.49051	-0.132087	0.0658363	0.063204	/	/	16.2876	15	0.363203	22.0021	16	0.143124	0.0179561	0.00782715	0.0366412
GCST90200743	Arginine to citrullin	CHOLELITH	10	0.00579988	0.0293333	0.974064	0.0209708	0.0369601	0.570449	-0.0162059	0.0521454	0.763909	/	/	14.966	8	0.0598099	15.4741	9	0.0787094	0.0046031	0.00883243	0.616371
GCST90199826	N6-acetyllysine	CHOLELITH	6	-0.0027119	0.0149992	0.974111	-0.0124594	0.0267218	0.641027	-0.0233492	0.0326863	0.514487	/	/	1.44455	4	0.836416	2.20688	5	0.819842	0.00559745	0.00641091	0.431882
GCST90200911	Tryptophan to pyruvat	CHOLELITH	12	-0.00906247	0.0431462	0.974199	-0.0174187	0.0379197	0.645978	-0.0392246	0.103301	0.712099	/	/	33.1874	10	0.000253324	33.5366	11	0.000430481	0.00384146	0.0118415	0.752315
GCST90200445	Caprylate (8:0)	CHOLELITH	14	0.00323365	0.0176356	0.974204	-0.00818028	0.0339456	0.809569	0.00742345	0.0584652	0.901065	/	/	5.68076	12	0.931312	5.68724	13	0.956799	-0.00077902	0.0096743	0.937147
GCST90200478	X-12221	CHOLELITH	11	-0.00442921	0.0223402	0.974382	-0.0173916	0.0386929	0.653086	-0.01575	0.0690224	0.824601	/	/	6.28247	9	0.711348	6.31472	10	0.788165	0.00144228	0.00803106	0.861455
GCST90199881	5-(galactosylhydroxy)-L-lysine	CHOLELITH	9	0.00458224	0.023428	0.974387	0.0146309	0.0330848	0.658327	-0.0368051	0.0507912	0.492179	/	/	6.37856	7	0.496306	7.24639	8	0.510298	0.00895059	0.00960803	0.382563
GCST90200972	Leucine to N-palmitoyl-sphingosine (d18:1 to 16:0	CHOLELITH	15	-0.00577225	0.0307717	0.974395	-0.0296018	0.0345761	0.391924	0.00565481	0.0801707	0.944842	/	/	23.9592	13	0.0315072	24.0037	14	0.045775	-0.00197343	0.0127018	0.878919
GCST90200408	Plasma lactate	CHOLELITH	10	-0.0090273	0.0369221	0.974621	-0.00930095	0.0436401	0.831227	-0.174525	0.0802374	0.0613281	/	/	8.58783	8	0.378249	13.9402	9	0.124467	0.0203908	0.00913178	0.0560389
GCST90200363	Phosphocholine	CHOLELITH	13	-0.00654897	0.031148	0.974819	0.0188119	0.0333332	0.57251	0.0514631	0.0623743	0.426863	/	/	26.3105	11	0.00583354	29.0557	12	0.00386559	-0.0107658	0.0100489	0.306962
GCST90200704	Bilirubin (z,z)	CHOLELITH	15	0.00286204	0.0139095	0.974849	0.00720634	0.0129293	0.577277	0.0289173	0.0211378	0.194482	/	/	19.6924	13	0.103151	23.473	14	0.0529952	-0.00926016	0.00586156	0.138165
GCST90200417	Urea	CHOLELITH	12	0.011707	0.0554827	0.974949	-0.0755762	0.0408065	0.0640166	-0.216414	0.123188	0.109475	/	/	27.9331	10	0.00185029	39.3165	11	4.67973e-05	0.0290234	0.0143772	0.0711321
GCST90200894	Inosine to theophyllin	CHOLELITH	14	0.00782744	0.0394298	0.974957	0.0392278	0.034355	0.253522	4.85764e-05	0.0811401	0.999532	/	/	41.1341	12	4.65362e-05	41.1764	13	8.92044e-05	0.0012358	0.011122	0.913363
GCST90200379	Hypotaurine	CHOLELITH	16	-0.00557477	0.0279813	0.975115	-0.0281941	0.0295964	0.340783	-0.0437391	0.0578943	0.462471	/	/	28.1323	14	0.0136632	29.282	15	0.0147908	0.00554639	0.00733272	0.461955
GCST90199698	Isobutyrylcarnitine (c4)	CHOLELITH	13	-0.00282936	0.0140857	0.975246	-0.0130102	0.0313578	0.678219	-0.00501673	0.0543846	0.928162	/	/	4.10256	11	0.96682	4.10457	12	0.981475	0.000300978	0.00670941	0.965024
GCST90200618	X-23782	CHOLELITH	15	0.00474561	0.0193949	0.975287	0.0113089	0.0236441	0.632438	0.0249152	0.0386664	0.530546	/	/	19.4763	13	0.109061	20.0297	14	0.129207	-0.00477349	0.00785362	0.553785
GCST90199722	Decanoylcarnitine (C10)	CHOLELITH	16	-0.00646969	0.0323906	0.975462	-0.00253468	0.0404415	0.950025	-0.0997827	0.0800177	0.232854	/	/	19.4052	14	0.150036	21.6423	15	0.117531	0.0134829	0.0106129	0.22464
GCST90199650	Indolelactate	CHOLELITH	21	0.0049944	0.0245712	0.9755	-0.00703891	0.0221904	0.751088	-0.0335679	0.0371403	0.377412	/	/	47.4624	19	0.00030661	52.1029	20	0.000109991	0.00872855	0.00640407	0.188829
GCST90199777	1-palmitoleoyl-GPC (16:1)	CHOLELITH	9	-0.00531495	0.0216756	0.975642	-0.0143052	0.0351825	0.684302	-0.0270985	0.0470454	0.582648	/	/	5.12188	7	0.645093	5.43375	8	0.710369	0.00330969	0.00592656	0.593941
GCST90200059	Behenoyl dihydrosphingomyelin (d18:0/22:0)	CHOLELITH	7	0.00817449	0.0406243	0.975734	0.0426618	0.0511864	0.404586	-0.0577915	0.0872531	0.537056	/	/	6.19233	5	0.287952	7.10766	6	0.311006	0.00856452	0.00996225	0.429239
GCST90199980	N-formylphenylalanine	CHOLELITH	5	0.00637261	0.0406715	0.975868	-0.0228162	0.0566021	0.686876	0.106559	0.107106	0.393116	/	/	2.48534	3	0.477946	3.53114	4	0.473159	-0.0137067	0.0134032	0.381744
GCST90200525	X-13723	CHOLELITH	9	-0.00303345	0.027839	0.975972	-0.0324533	0.0417276	0.436721	-0.039539	0.0641435	0.557127	/	/	6.59509	7	0.472219	7.00772	8	0.5358	0.00426034	0.00663227	0.541095
GCST90200271	Bilirubin degradation product, C16H18N2O5 (3)	CHOLELITH	11	-0.0095531	0.0469266	0.976026	-0.0105539	0.0424839	0.803809	0.0824362	0.141112	0.573443	/	/	30.52	9	0.000357704	32.1513	10	0.000377832	-0.0185213	0.0267035	0.505444
GCST90200849	Adenosine 5'-monophosphate (AMP) to threonin	CHOLELITH	11	-0.00852607	0.0345828	0.976077	-0.0147444	0.0339583	0.66415	-0.159424	0.0526085	0.014238	/	/	10.1759	9	0.336432	22.1159	10	0.0145251	0.0256728	0.0079002	0.0100031
GCST90199734	Hyocholate	CHOLELITH	7	0.0133914	0.0545241	0.97611	0.00850859	0.0582415	0.883849	0.111941	0.142456	0.467574	/	/	10.92	5	0.0529901	12.1611	6	0.0584702	-0.0124525	0.0165187	0.484909
GCST90200601	X-23654	CHOLELITH	8	-0.0050238	0.0455019	0.976238	0.0050508	0.0457071	0.91201	0.0989659	0.104378	0.37966	/	/	11.0098	6	0.0880725	13.2428	7	0.066409	-0.0144274	0.0130787	0.312241
GCST90200028	1-stearoyl-2-oleoyl-gpc (18:0/18:1)	CHOLELITH	5	0.00803863	0.050905	0.976343	-0.0362494	0.0525307	0.490156	-0.153772	0.112522	0.265162	/	/	3.41281	3	0.332248	6.18253	4	0.185925	0.0187003	0.0119846	0.216586
GCST90201004	Glucose to N-stearoyl-sphingosine (d18:1 to 18:0	CHOLELITH	13	-0.00287828	0.0267485	0.976379	0.00814383	0.0468444	0.861985	-0.026911	0.0684602	0.701764	/	/	8.22042	11	0.693434	8.37814	12	0.754926	0.00321521	0.00809593	0.698862
GCST90200974	Phosphate to prolin	CHOLELITH	18	0.00251034	0.0217354	0.976401	-0.0138386	0.0303426	0.648333	-0.0462417	0.0465654	0.335467	/	/	15.8682	16	0.462199	17.2637	17	0.436643	0.0065849	0.00557415	0.254735
GCST90200855	Phosphate to threonin	CHOLELITH	10	-0.00846486	0.0420416	0.976432	0.0287807	0.0452608	0.524851	-0.291026	0.101581	0.0209906	/	/	6.65904	8	0.573826	15.2657	9	0.0838921	0.0340464	0.0116053	0.0188907
GCST90200159	Dodecenedioate (C12:1-DC)	CHOLELITH	16	0.00283861	0.0259748	0.976447	0.0234476	0.0338305	0.488253	0.070387	0.0822163	0.406346	/	/	15.3294	14	0.356015	16.152	15	0.372022	-0.00812291	0.00937161	0.400687
GCST90199709	Adrenate (22:4n6)	CHOLELITH	14	-0.00455786	0.0290633	0.976522	0.0141062	0.034622	0.683688	0.0562087	0.054679	0.324237	/	/	22.5194	12	0.0320949	25.687	13	0.0187218	-0.0110065	0.00847161	0.218275
GCST90200452	Plasma free asparagine	CHOLELITH	15	0.00154168	0.0135756	0.976548	0.00285777	0.0283569	0.919726	-0.0250667	0.0338651	0.47234	/	/	5.45944	13	0.963639	6.4106	14	0.955058	0.00554817	0.00568883	0.347224
GCST90200121	Ceramide (d18:1/17:0, d17:1/18:0)	CHOLELITH	9	-0.00679356	0.027511	0.976549	0.00804405	0.0332669	0.808932	0.00888151	0.0704904	0.903278	/	/	10.6416	7	0.155034	10.7325	8	0.217323	-0.00245332	0.0100353	0.813879
GCST90200548	X-17676	CHOLELITH	14	-0.00289779	0.0249663	0.976663	-0.00688583	0.0304871	0.82131	-0.0158866	0.0433582	0.720442	/	/	17.3123	12	0.138222	17.5131	13	0.176898	0.00257296	0.00689744	0.715631
GCST90200740	Arachidonate (20:4n6) to oleate to vaccenate (18:1	CHOLELITH	11	0.00845931	0.0534113	0.976712	-0.0315869	0.0436228	0.46901	-0.196043	0.11089	0.110871	/	/	17.764	9	0.0380128	25.9175	10	0.00385276	0.0280037	0.0137782	0.0726442
GCST90199653	1-myristoyl-2-palmitoyl-gpc (14:0/16:0)	CHOLELITH	9	-0.00719388	0.0615591	0.976737	0.0476082	0.0373821	0.202821	0.0492283	0.105562	0.655133	/	/	39.6564	7	1.46443e-06	42.2059	8	1.23892e-06	-0.00932129	0.013895	0.523834
GCST90200178	Glucuronide of C10H18O2 (7)	CHOLELITH	12	-0.00470406	0.0305677	0.976769	0.0246023	0.033166	0.458213	-0.0335808	0.0638241	0.610256	/	/	18.1658	10	0.0522297	18.6588	11	0.0674999	0.00482439	0.00926114	0.613756
GCST90199885	Alpha-ketoglutaramate	CHOLELITH	14	0.00285111	0.0237053	0.976832	0.0158956	0.035875	0.657706	0.0501668	0.0479506	0.316077	/	/	10.3445	12	0.58577	11.6819	13	0.553884	-0.00693521	0.00599682	0.269989
GCST90200359	5-methylthioadenosine (mta)	CHOLELITH	18	-0.00559768	0.0329733	0.976834	-0.0494608	0.037263	0.184396	-0.11026	0.0987209	0.280533	/	/	30.6481	16	0.0149175	33.0669	17	0.0110536	0.0120014	0.0106801	0.277714
GCST90200951	Mannose to fructos	CHOLELITH	10	0.00366691	0.03214	0.976846	0.00588893	0.0425405	0.8899	0.125284	0.105406	0.268686	/	/	9.90449	8	0.271794	11.7126	9	0.230002	-0.016826	0.0139233	0.261368
GCST90200587	X-21733	CHOLELITH	18	0.00223261	0.0184437	0.97692	0.000878128	0.0203522	0.965585	-0.0181044	0.0402638	0.658998	/	/	24.605	16	0.0770975	25.107	17	0.092339	0.0042078	0.00736463	0.575699
GCST90199715	Myristoleate (14:1n5)	CHOLELITH	9	0.00603156	0.037721	0.976934	-0.000418702	0.0486195	0.993129	0.00194998	0.0910871	0.983518	/	/	9.42573	7	0.223518	9.42909	8	0.307401	0.000576681	0.0115402	0.961541
GCST90200659	X-25172	CHOLELITH	9	-0.00383524	0.0361676	0.976959	0.0196609	0.0478063	0.680881	0.0404128	0.10277	0.705846	/	/	8.84229	7	0.264178	9.11373	8	0.332793	-0.00518547	0.0111862	0.657031
GCST90199982	4-vinylguaiacol sulfate	CHOLELITH	14	0.00173064	0.0156735	0.976977	0.0179873	0.0303353	0.553215	0.00478947	0.042665	0.912475	/	/	6.41953	12	0.893476	6.4266	13	0.929241	-0.000586495	0.00697508	0.934376
GCST90200542	X-15728	CHOLELITH	21	-0.00336049	0.0135843	0.976981	-0.00938356	0.0256193	0.714164	0.0178257	0.0271451	0.51926	/	/	12.1754	19	0.87799	13.1589	20	0.870461	-0.00411361	0.00414798	0.333799
GCST90200345	S-adenosylhomocysteine (SAH)	CHOLELITH	16	-0.0023142	0.0197092	0.977014	-0.0292544	0.0301831	0.332429	-0.00224764	0.0380207	0.953695	/	/	13.9499	14	0.45345	13.9499	15	0.529332	-1.12687e-05	0.00542742	0.998373
GCST90200441	Tryptophan betaine	CHOLELITH	11	0.00586483	0.0344142	0.97704	-0.0026179	0.0357221	0.941579	-0.143399	0.0865365	0.131881	/	/	13.2968	9	0.149631	18.3343	10	0.0495796	0.0211779	0.011469	0.0978891
GCST90199911	Beta-citrylglutamate	CHOLELITH	17	-0.00521381	0.0328191	0.977065	0.0382934	0.0298432	0.199438	0.0454623	0.07469	0.551844	/	/	47.1531	15	3.4797e-05	48.9583	16	3.35477e-05	-0.00864011	0.0114017	0.460316
GCST90200682	3-methylcytidine	CHOLELITH	26	0.00215696	0.00869106	0.977076	-0.00161178	0.0107656	0.88099	-0.00340337	0.0112943	0.765753	/	/	27.3484	24	0.288479	28.0415	25	0.305944	0.00316488	0.00405779	0.443044
GCST90199671	Cysteine s-sulfate	CHOLELITH	12	0.00505764	0.0333296	0.977097	0.0350484	0.0380701	0.357245	0.0214439	0.0764383	0.784783	/	/	14.8927	10	0.136022	14.9791	11	0.183454	-0.00249246	0.0103477	0.814521
GCST90200770	Phenylalanine to tyrosin	CHOLELITH	17	-0.00315369	0.0189066	0.977099	-0.00690388	0.0353494	0.845155	0.0203324	0.0535467	0.70948	/	/	8.76004	15	0.889726	9.00714	16	0.913119	-0.00309104	0.00621822	0.62633
GCST90199640	4-guanidinobutanoate	CHOLELITH	12	-0.00421136	0.0346265	0.977185	-0.0544013	0.0417941	0.193036	-0.0703361	0.0967026	0.483695	/	/	14.479	10	0.152241	15.2606	11	0.170873	0.00771493	0.0105005	0.479386
GCST90199939	4-methylcatechol sulfate	CHOLELITH	12	-0.00501871	0.0293353	0.977241	0.0258288	0.0388403	0.506051	0.0317379	0.0584653	0.599122	/	/	10.6051	10	0.389098	11.1738	11	0.428823	-0.00573113	0.00782677	0.480827
GCST90200117	Glycosyl-N-(2-hydroxynervonoyl)-sphingosine (d18:1/24:1(2OH))	CHOLELITH	18	-0.00382586	0.0344875	0.977286	-0.0403708	0.0305331	0.186102	-0.0597539	0.083263	0.483319	/	/	47.5221	16	5.64443e-05	49.1489	17	5.72057e-05	0.00709691	0.00958937	0.469972
GCST90200149	Ximenoylcarnitine (C26:1)	CHOLELITH	22	-0.00335378	0.0284371	0.977323	0.00143759	0.0317335	0.963867	0.0247375	0.0786589	0.756406	/	/	42.2423	20	0.00257132	42.5542	21	0.00358181	-0.00330787	0.00860844	0.704842
GCST90199769	3-hydroxydodecanedioate	CHOLELITH	12	-0.00655992	0.0396115	0.977374	0.00061624	0.0428111	0.988515	-0.16074	0.090801	0.10711	/	/	18.8592	10	0.0420885	25.3019	11	0.00823238	0.0265665	0.0143733	0.0943053
GCST90200829	Bilirubin (Z,Z) to taurocholat	CHOLELITH	12	-0.0037549	0.024657	0.9774	-0.00617279	0.0289958	0.831416	0.0797812	0.0557996	0.18327	/	/	12.0391	10	0.282448	15.2867	11	0.169745	-0.0138314	0.00842135	0.131534
GCST90199993	Phenylacetylcarnitine	CHOLELITH	12	0.00396552	0.0237089	0.977483	0.0364885	0.0355515	0.304724	0.0422794	0.0588482	0.488927	/	/	10.0033	10	0.440201	10.5141	11	0.484818	-0.0069223	0.00968725	0.491213
GCST90199725	Campesterol	CHOLELITH	11	-0.00189695	0.0154189	0.977492	0.00100414	0.019667	0.95928	0.00273654	0.0322074	0.934148	/	/	8.1559	9	0.518515	8.18465	10	0.610806	-0.00118728	0.00700263	0.869115
GCST90200189	Glucuronide of piperine metabolite C17H21NO3 (3)	CHOLELITH	11	0.00422906	0.0264077	0.977499	-0.00451228	0.0373928	0.90395	0.0201791	0.0497961	0.694769	/	/	9.15397	9	0.423185	9.30464	10	0.503457	-0.00248606	0.0064592	0.709259
GCST90200462	X-11299	CHOLELITH	13	0.00484984	0.0315085	0.977518	0.0192198	0.0369667	0.603118	0.0226876	0.0806957	0.783814	/	/	17.5564	11	0.0924622	17.6498	12	0.126745	-0.00267308	0.0110472	0.813256
GCST90200075	1-(1-enyl-palmitoyl)-2-linoleoyl-GPE (p-16:0/18:2)	CHOLELITH	11	0.00268818	0.0178784	0.977537	0.0147074	0.0356649	0.680062	-0.00564749	0.0653853	0.933061	/	/	4.52884	9	0.873298	4.54829	10	0.919243	0.0016673	0.0119552	0.892156
GCST90200033	Sphingomyelin (d18:2/23:0, d18:1/23:1, d17:1/24:1)	CHOLELITH	10	0.0055103	0.0451578	0.977597	-0.0692765	0.0483004	0.151491	-0.2238	0.132361	0.129335	/	/	11.5216	8	0.173861	16.2855	9	0.0611535	0.0223715	0.0123005	0.106455
GCST90200495	X-12462	CHOLELITH	18	-0.00302268	0.0174541	0.977745	-0.0166033	0.0227393	0.465295	0.00688963	0.0319724	0.832111	/	/	18.6295	16	0.288344	18.7926	17	0.340566	-0.00198164	0.00529446	0.713105
GCST90200631	X-24306	CHOLELITH	11	-0.00455098	0.0283106	0.977745	-0.0130627	0.0376383	0.728548	-0.0147154	0.065808	0.828053	/	/	10.6582	9	0.299868	10.6937	10	0.381872	0.00153231	0.00884587	0.866309
GCST90200645	X-24565	CHOLELITH	18	0.00325025	0.019366	0.97776	0.0188404	0.0266564	0.479698	-0.0231309	0.0388291	0.559702	/	/	20.3862	16	0.203327	21.1751	17	0.218556	0.00446761	0.00567775	0.442863
GCST90200433	Cytosine	CHOLELITH	10	0.00224088	0.0189512	0.977813	0.0137589	0.017873	0.441407	0.0147145	0.0235055	0.548755	/	/	13.2509	8	0.103502	14.632	9	0.101553	-0.00491365	0.00538116	0.387869
GCST90200638	X-24811	CHOLELITH	19	-0.000736297	0.00662164	0.977813	-3.1031e-05	0.00796283	0.996891	-0.00266976	0.00811596	0.74621	/	/	16.5535	17	0.484993	16.7528	18	0.540161	0.00169672	0.00380077	0.660932
GCST90200721	Adenosine 5'-diphosphate (ADP) to phosphat	CHOLELITH	15	-0.00299253	0.0242369	0.977869	-0.00314193	0.0284693	0.912122	0.0860755	0.079602	0.299205	/	/	18.9239	13	0.125483	20.9272	14	0.103512	-0.0129677	0.011054	0.261793
GCST90200942	Glutamate to pyruvat	CHOLELITH	8	-0.0139749	0.0816498	0.977963	-0.0122177	0.0550466	0.824351	-0.242818	0.236693	0.344518	/	/	31.6684	6	1.88875e-05	37.2622	7	4.18352e-06	0.025349	0.0246233	0.342957
GCST90200152	2-butenoylglycine	CHOLELITH	15	0.00695505	0.039813	0.97798	0.00468425	0.0415447	0.910227	-0.0602092	0.0948147	0.536433	/	/	27.5098	13	0.0105854	28.8069	14	0.0110971	0.00769302	0.00982627	0.447711
GCST90199793	1-linoleoyl-GPE (18:2)	CHOLELITH	17	0.00292893	0.0181606	0.978063	0.00791964	0.0265103	0.76514	0.00351877	0.038333	0.928076	/	/	16.3594	15	0.358574	16.3598	16	0.428146	-9.91587e-05	0.00562013	0.986156
GCST90199636	Kynurenine	CHOLELITH	14	-0.00224509	0.0174701	0.978088	0.0198348	0.0276118	0.472546	0.0179357	0.0390834	0.654501	/	/	9.30445	12	0.67673	9.66901	13	0.720751	-0.00371493	0.00615276	0.55723
GCST90200817	3-hydroxyisobutyrate to phosphat	CHOLELITH	12	-0.00229789	0.018005	0.97809	0.0106201	0.0280999	0.705474	0.0297505	0.0474353	0.544594	/	/	7.22802	10	0.703758	7.80086	11	0.731023	-0.00669619	0.00884728	0.466589
GCST90200841	Adenosine 5'-diphosphate (ADP) to oxalate (ethanedioate	CHOLELITH	13	-0.00341526	0.0337563	0.978098	-0.0118865	0.0357959	0.739843	-0.111984	0.0664444	0.12004	/	/	18.1741	11	0.0776273	23.7939	12	0.0216942	0.0146385	0.00793723	0.0922185
GCST90200453	X-07765	CHOLELITH	10	0.00398532	0.0390533	0.978103	7.39318e-06	0.0432527	0.999864	0.0169374	0.108474	0.879789	/	/	13.4523	8	0.0972068	13.4803	9	0.142049	-0.00151201	0.0117056	0.900412
GCST90200795	Oleoyl-linoleoyl-glycerol (18:1 to 18:2) [2] to linoleoyl-arachidonoyl-glycerol (18:2 to 20:4) [2	CHOLELITH	13	0.00425389	0.0247602	0.978179	-0.00746391	0.0272449	0.784119	0.010133	0.0391247	0.800423	/	/	17.1777	11	0.102728	17.2401	12	0.140785	-0.00127413	0.00637155	0.845152
GCST90200978	Caffeine to paraxanthin	CHOLELITH	11	0.00409961	0.0279018	0.978214	0.0152999	0.0396379	0.699502	-0.0563621	0.0736828	0.463898	/	/	7.57256	9	0.577728	8.3848	10	0.591305	0.00658546	0.00730709	0.390939
GCST90200396	Phenylalanine	CHOLELITH	16	0.00354344	0.0342081	0.978293	0.000981871	0.0361346	0.978322	-0.0281483	0.0754903	0.714827	/	/	31.1988	14	0.00519896	31.7001	15	0.00707107	0.0044383	0.00935778	0.642606
GCST90200705	Ethylmalonate	CHOLELITH	10	-0.00582631	0.0336105	0.978387	-0.00538709	0.0400898	0.893106	0.0539539	0.0695159	0.459996	/	/	11.0181	8	0.200675	12.3489	9	0.194348	-0.00877842	0.00893046	0.35441
GCST90200468	X-11847	CHOLELITH	9	-0.00467608	0.0375247	0.978403	-0.0428866	0.0413326	0.299457	-0.0460788	0.0633523	0.490621	/	/	11.4647	7	0.119596	12.5676	8	0.127619	0.0066514	0.00810531	0.438909
GCST90201005	Fructose to maltos	CHOLELITH	7	0.0128652	0.0787052	0.978489	0.0931395	0.0423767	0.0279568	0.41565	0.281332	0.199602	/	/	27.2936	5	5.00015e-05	39.2644	6	6.35232e-07	-0.0548009	0.0370061	0.198727
GCST90200692	1-palmitoyl-2-arachidonoyl-gpc (16:0/20:4n6)	CHOLELITH	18	-0.00056568	0.00552399	0.978547	-0.00340379	0.00727796	0.64001	0.0022705	0.00801636	0.78063	/	/	14.6261	16	0.552175	14.8993	17	0.602737	-0.00186459	0.00356745	0.608367
GCST90200666	X-25343	CHOLELITH	22	-0.00222716	0.0137814	0.978559	0.00449796	0.015873	0.776892	0.00796685	0.0226583	0.728809	/	/	52.812	20	8.66097e-05	53.6771	21	0.000109927	-0.00345599	0.00603789	0.57344
GCST90199801	Hydroquinone sulfate	CHOLELITH	24	0.00229456	0.0185765	0.978585	0.00356017	0.0181578	0.844557	-0.00345898	0.0419981	0.935105	/	/	45.4737	22	0.00230981	45.5225	23	0.00342786	0.00105959	0.00689924	0.879341
GCST90200912	tryptophan to tyrosin	CHOLELITH	17	0.00419112	0.0334593	0.978606	0.00783054	0.0385657	0.8391	-0.100395	0.0546491	0.0860912	/	/	28.4107	15	0.019135	38.2755	16	0.00138224	0.0146943	0.00643874	0.0374927
GCST90199761	N1-methylinosine	CHOLELITH	16	-0.00254404	0.0255197	0.978608	-0.0248667	0.0330485	0.451792	0.0303905	0.0548686	0.588401	/	/	19.393	14	0.15047	20.0364	15	0.170541	-0.00523165	0.00767626	0.50665
GCST90199851	Androstenediol (3beta,17beta) disulfate (2)	CHOLELITH	16	0.00151254	0.0117524	0.978686	0.00389084	0.0173757	0.822816	-0.0150151	0.0223752	0.513104	/	/	11.6987	14	0.630482	12.5139	15	0.639787	0.00394324	0.00436743	0.381866
GCST90200718	Alpha-ketoglutarate to succinat	CHOLELITH	13	0.00305623	0.0242478	0.978693	0.0225041	0.0277656	0.41765	0.0141808	0.044646	0.756715	/	/	20.4492	11	0.0395473	20.6188	12	0.0562497	-0.00239653	0.00793616	0.768303
GCST90200916	Fructose to sucros	CHOLELITH	17	-0.00289576	0.0201619	0.978781	0.0196963	0.0158198	0.213116	0.0457843	0.0266634	0.106527	/	/	29.4204	15	0.014192	41.0378	16	0.000548198	-0.0153393	0.00630273	0.0279178
GCST90199819	Tryptophan	CHOLELITH	11	-0.00401594	0.0247557	0.978798	-0.00574549	0.0342937	0.866947	0.0208767	0.0679131	0.765531	/	/	9.34956	9	0.405652	9.51282	10	0.484222	-0.00294596	0.00743133	0.701027
GCST90200956	Cytidine to N-acetylglucosamine to N-acetylgalactosamin	CHOLELITH	12	0.00356211	0.0242294	0.978913	4.50465e-05	0.0315698	0.998862	0.0429743	0.076898	0.588561	/	/	13.3798	10	0.203204	13.773	11	0.24581	-0.00699772	0.0129089	0.59963
GCST90200732	Adenosine 5'-diphosphate (ADP) to tyrosin	CHOLELITH	10	-0.00402753	0.0279325	0.979062	-0.013552	0.0432713	0.754139	0.0493178	0.0706912	0.505162	/	/	6.4232	8	0.599938	7.13238	9	0.623339	-0.00789266	0.0093723	0.424176
GCST90199752	Epiandrosterone sulfate	CHOLELITH	10	0.00422072	0.0296653	0.979183	0.0345249	0.0322523	0.284412	0.177989	0.0860208	0.0723264	/	/	10.3696	8	0.240038	16.1558	9	0.0636978	-0.0267377	0.012655	0.0675757
GCST90200660	X-25957	CHOLELITH	12	-0.00597423	0.0463345	0.979244	0.00123024	0.0500434	0.980387	-0.0799949	0.149844	0.605105	/	/	24.1559	10	0.00719712	24.8126	11	0.00971005	0.00916696	0.0175814	0.613439
GCST90200878	Glutarate (C5-DC) to caprylate (8:0	CHOLELITH	18	0.0018919	0.0192963	0.979253	0.00828734	0.027667	0.764529	-0.00278379	0.0407265	0.946351	/	/	17.397	16	0.360367	17.4158	17	0.426556	0.000823693	0.00626181	0.896986
GCST90200661	X-25422	CHOLELITH	8	0.00451794	0.046567	0.979374	-0.0326562	0.0443766	0.4618	-0.140997	0.078742	0.123548	/	/	9.02738	6	0.172044	15.7359	7	0.027642	0.0212174	0.0100481	0.0791996
GCST90200736	Adenosine 5'-diphosphate (ADP) to arginin	CHOLELITH	18	-0.00338255	0.0250654	0.979399	0.017406	0.0342372	0.611176	0.0143412	0.0853849	0.86872	/	/	17.612	16	0.3471	17.6642	17	0.410314	-0.00176574	0.00810896	0.830375
GCST90200391	Methionine	CHOLELITH	12	0.00293493	0.0199504	0.979605	-0.03019	0.0335112	0.367644	-0.0265162	0.0576039	0.655134	/	/	7.02959	10	0.722649	7.34819	11	0.770226	0.0047555	0.00842499	0.584884
GCST90200493	X-12013	CHOLELITH	11	0.00299273	0.0312673	0.979732	0.000301949	0.0358709	0.993284	-0.036572	0.0542392	0.51708	/	/	12.5835	9	0.182375	13.7089	10	0.186688	0.0084188	0.00938379	0.392997
GCST90200592	X-21607	CHOLELITH	11	-0.00367409	0.0254693	0.979777	0.00627933	0.0335548	0.851554	-0.0450894	0.061763	0.483934	/	/	9.83079	9	0.364357	10.4284	10	0.403748	0.00564069	0.00762614	0.478359
GCST90199878	Sphingomyelin (d18:1/18:1, d18:2/18:0)	CHOLELITH	16	-0.00329028	0.0255098	0.97997	0.00239113	0.0341746	0.944219	-0.0396379	0.0603633	0.52205	/	/	19.6635	14	0.141113	20.2887	15	0.161135	0.00615731	0.00922881	0.515502
GCST90200824	Adenosine 5'-diphosphate (ADP) to sulfat	CHOLELITH	12	0.00291841	0.021599	0.98002	0.0153742	0.0321134	0.632119	0.00208776	0.056539	0.971271	/	/	9.34908	10	0.499326	9.34934	11	0.589681	0.000141904	0.00879061	0.987438
GCST90200278	3-hydroxyoctanoylcarnitine (2)	CHOLELITH	11	0.00249548	0.0177874	0.98014	0.00765134	0.0334857	0.819261	0.00881389	0.053253	0.872201	/	/	4.26479	9	0.893137	4.28382	10	0.933636	-0.000898938	0.00651559	0.893304
GCST90200868	Isoleucine to phosphat	CHOLELITH	10	-0.0052079	0.0402245	0.980312	-0.0272851	0.0324095	0.399852	0.00401844	0.0830567	0.962598	/	/	26.4238	8	0.000888495	26.4791	9	0.00170478	-0.0018091	0.0139781	0.900217
GCST90200757	Glycine to alanin	CHOLELITH	16	-0.00238623	0.0258406	0.980343	-0.0388824	0.0319239	0.223235	-0.0246639	0.0496518	0.627083	/	/	22.8538	14	0.0626908	23.3131	15	0.0777152	0.00392263	0.00739525	0.604129
GCST90200933	Alpha-ketoglutarate to prolin	CHOLELITH	18	-0.00347851	0.0254982	0.980427	-0.040091	0.0243513	0.0996888	-0.064174	0.0352639	0.0875459	/	/	38.2728	16	0.0013835	50.5101	17	3.51874e-05	0.0144297	0.00637967	0.0379857
GCST90200646	X-24801	CHOLELITH	14	-0.00233564	0.0258214	0.980451	0.00798274	0.0308257	0.795663	-0.0100393	0.0454345	0.828836	/	/	17.3522	12	0.136821	17.4161	13	0.180976	0.00155583	0.00740567	0.837125
GCST90199635	3-phenylpropionate hydrocinnamate	CHOLELITH	14	-0.00242107	0.0182422	0.980566	0.0110637	0.0317126	0.727183	0.000655952	0.0424292	0.987919	/	/	8.28326	12	0.762622	8.29066	13	0.824162	-0.000492054	0.0057177	0.93284
GCST90200636	X-24544	CHOLELITH	11	0.00654602	0.0483976	0.980671	-0.0118954	0.0492579	0.809173	-0.0873256	0.111538	0.453781	/	/	21.9958	9	0.00889236	24.1347	10	0.00725088	0.0129869	0.0138823	0.37395
GCST90199780	1-stearoyl-GPG (18:0)	CHOLELITH	10	0.00161048	0.0171875	0.980686	0.00408325	0.0159039	0.797376	0.00579005	0.023408	0.810865	/	/	13.6988	8	0.0899611	13.8355	9	0.128299	-0.0017718	0.00627174	0.784727
GCST90200865	Adenosine 5'-monophosphate (AMP) to histidin	CHOLELITH	18	0.00203696	0.022395	0.980769	-0.0181525	0.0345677	0.599494	-0.0100504	0.0538522	0.854297	/	/	14.4758	16	0.563312	14.539	17	0.628652	0.00164066	0.0065288	0.804785
GCST90200672	X-26054	CHOLELITH	15	0.00162133	0.0123244	0.980807	-0.00298047	0.0113918	0.793605	-0.00838635	0.0194699	0.673718	/	/	20.2753	13	0.088554	20.9821	14	0.102092	0.00399374	0.00593274	0.512629
GCST90200746	Adenosine 5'-diphosphate (ADP) to gluconat	CHOLELITH	6	-0.00719466	0.0519606	0.980963	-0.0156362	0.0644569	0.808327	-0.00303643	0.125312	0.981829	/	/	6.37901	4	0.172575	6.38125	5	0.270868	-0.000749269	0.0200079	0.971922
GCST90200980	Phosphoethanolamine to cholin	CHOLELITH	10	0.00206692	0.0223481	0.980964	-0.0278768	0.0330201	0.398537	-0.0502908	0.0395968	0.239753	/	/	5.20835	8	0.735093	7.94399	9	0.5398	0.010521	0.00636103	0.13673
GCST90200305	2-aminobutyrate	CHOLELITH	15	0.00258557	0.0199504	0.980965	-0.0022503	0.0349462	0.948657	0.0451259	0.0712085	0.537258	/	/	7.93638	13	0.84772	8.34738	14	0.870455	-0.00521982	0.00814206	0.532602
GCST90200943	Phosphate to EDT	CHOLELITH	14	0.00217297	0.025971	0.980966	-0.0175458	0.0332265	0.597454	-0.127257	0.0630641	0.0665307	/	/	11.8236	12	0.459952	16.6774	13	0.214476	0.0158482	0.00719348	0.0478665
GCST90199766	3-(3-amino-3-carboxypropyl)uridine	CHOLELITH	17	0.00413812	0.0303064	0.981092	-0.0205991	0.0274258	0.452601	-0.0399413	0.0500557	0.437358	/	/	44.5164	15	9.12513e-05	48.122	16	4.54486e-05	0.00957962	0.00869108	0.287731
GCST90200242	Taurochenodeoxycholic acid 3-sulfate	CHOLELITH	11	0.00514723	0.0395114	0.981151	-0.00852789	0.0368387	0.816932	0.0665755	0.14113	0.648345	/	/	25.1841	9	0.00277414	25.7636	10	0.00407154	-0.00752025	0.0165258	0.659844
GCST90199882	2s,3R-dihydroxybutyrate	CHOLELITH	11	-0.00434392	0.0316785	0.981357	-0.0347493	0.0355118	0.327813	0.0138505	0.0576131	0.815402	/	/	16.2958	9	0.0609564	16.5655	10	0.0845494	-0.00347955	0.00901561	0.7085
GCST90200410	Phytanate	CHOLELITH	11	-0.00174927	0.020852	0.981519	0.0185908	0.0229215	0.417328	0.0354057	0.0463757	0.464734	/	/	11.0976	9	0.26908	12.0945	10	0.278779	-0.00770985	0.00857429	0.391978
GCST90200845	Adenosine 5'-monophosphate (AMP) to citrat	CHOLELITH	18	-0.00329369	0.0386974	0.981971	-0.0130509	0.0372293	0.725922	-0.0573957	0.0902795	0.533924	/	/	41.999	16	0.000394736	43.1627	17	0.000454555	0.00658723	0.00989313	0.515
GCST90200197	N-lactoyl isoleucine	CHOLELITH	10	0.00261482	0.0298013	0.981987	-0.00432923	0.0322827	0.89332	-0.0121927	0.0593827	0.842447	/	/	12.0629	8	0.148421	12.1931	9	0.202639	0.0030775	0.01047	0.77629
GCST90200950	Glucose to mannitol to sorbito	CHOLELITH	12	-0.00298694	0.0354779	0.982004	-0.0244394	0.0218314	0.262944	-0.139175	0.0491571	0.0178144	/	/	25.7185	10	0.00413782	53.0509	11	1.75743e-07	0.0300291	0.00921143	0.00857434
GCST90199662	Isovalerate (i5:0)	CHOLELITH	10	-0.00526491	0.0648526	0.982307	-0.00251739	0.0412609	0.95135	-0.127151	0.0898708	0.194845	/	/	77.5566	8	1.51504e-13	108.28	9	3.29143e-19	0.02652	0.0148971	0.112914
GCST90200034	Tricosanoyl sphingomyelin (d18:1/23:0)	CHOLELITH	13	-0.00320567	0.0375609	0.982516	0.0163072	0.0432777	0.70632	0.0404682	0.0940567	0.675319	/	/	25.4769	11	0.00775791	26.0785	12	0.0104625	-0.0056738	0.0111325	0.620357
GCST90200557	X-17685	CHOLELITH	6	0.00464878	0.0581676	0.982624	0.0515815	0.0514463	0.316041	0.256389	0.105998	0.0728561	/	/	3.52327	4	0.474349	10.1466	5	0.0711869	-0.034741	0.0134991	0.0617448
GCST90199692	Citramalate	CHOLELITH	13	0.00296266	0.0376665	0.982944	-0.0142272	0.043386	0.742971	-0.129914	0.144488	0.387842	/	/	20.3762	11	0.0404401	22.058	12	0.0368746	0.0142239	0.0149279	0.36114
GCST90200788	5-oxoproline to citrat	CHOLELITH	11	0.002074	0.0242366	0.983066	0.00253552	0.0323011	0.937433	0.00683825	0.0410244	0.871301	/	/	11.1035	9	0.268683	11.1306	10	0.347433	-0.000943851	0.00636399	0.885367
GCST90199971	3-methylglutarylcarnitine (2)	CHOLELITH	8	-0.00334657	0.0442816	0.984776	-0.0122992	0.0534972	0.818166	-0.0455658	0.125054	0.728079	/	/	9.71243	6	0.137296	9.92775	7	0.192705	0.00545138	0.0149471	0.727835
GCST90200509	X-12544	CHOLELITH	14	-0.0021929	0.0301727	0.984979	0.0228899	0.0375377	0.542003	0.0579555	0.0557226	0.318809	/	/	17.9439	12	0.117405	20.3634	13	0.0865123	-0.0100176	0.00787532	0.227462
GCST90200918	N-palmitoyl-sphingosine (d18:1 to 16:0) to N-palmitoyl-sphinganine (d18:0 to 16:0	CHOLELITH	20	0.00167073	0.0228561	0.985366	0.00702626	0.0350383	0.841066	-0.0131965	0.0675385	0.847275	/	/	16.5508	18	0.554163	16.6066	19	0.616501	0.00158891	0.00672858	0.815988
GCST90200244	5-hydroxymethyl-2-furoylcarnitine	CHOLELITH	19	-0.00155125	0.0210491	0.985604	0.0299548	0.0303744	0.324042	0.0283716	0.0339048	0.414313	/	/	18.6941	17	0.346371	20.0756	18	0.328578	-0.00562091	0.00501481	0.277931
GCST90199834	Gamma-glutamylalanine	CHOLELITH	12	-0.00304217	0.0429742	0.985813	0.0316	0.0468221	0.499742	-0.0794514	0.0953668	0.424232	/	/	24.332	10	0.00676629	26.3008	11	0.00585296	0.00975064	0.0108397	0.389519
GCST90199874	S-methylmethionine	CHOLELITH	9	-0.00343498	0.0501888	0.987031	-0.0605728	0.0479237	0.20625	-0.222377	0.150019	0.181813	/	/	15.774	7	0.027263	21.0817	8	0.0069336	0.0284371	0.0185292	0.168726
GCST90200361	Beta-alanine	CHOLELITH	9	0.00187341	0.0281441	0.987118	0.00952629	0.0468744	0.838955	0.0131602	0.0797966	0.873667	/	/	5.63373	7	0.583107	5.658	8	0.685479	-0.00131116	0.0084152	0.880582
GCST90200336	Ceramide (d18:1/16:0)	CHOLELITH	15	-0.00185949	0.0283999	0.987287	-0.0120392	0.0358236	0.736819	0.0383792	0.0694563	0.589935	/	/	19.2705	13	0.114952	19.8733	14	0.134187	-0.0052371	0.00821283	0.534758
GCST90200936	Succinate to prolin	CHOLELITH	10	-0.00136472	0.0214886	0.987448	0.00290645	0.0320693	0.927786	0.0649933	0.0498037	0.228179	/	/	5.04693	8	0.752549	7.34667	9	0.601075	-0.0124581	0.00821509	0.167868
GCST90199633	Suberate (C8-DC)	CHOLELITH	14	-0.00162197	0.0241961	0.987464	-0.00608779	0.0330438	0.85383	0.00416614	0.0446733	0.927238	/	/	15.3453	12	0.223095	15.3767	13	0.284429	-0.00105411	0.00672293	0.878015
GCST90200310	3-aminoisobutyrate	CHOLELITH	14	-0.00141852	0.0220775	0.987567	-0.00654538	0.0316864	0.836347	-0.0957218	0.0531014	0.0965999	/	/	7.31928	12	0.835813	11.2595	13	0.589086	0.0130178	0.00655805	0.0704834
GCST90199889	2R,3R-dihydroxybutyrate	CHOLELITH	12	-0.000738569	0.012317	0.988916	-0.00594296	0.0163432	0.71613	-0.0190905	0.0177312	0.30692	/	/	4.61872	10	0.915151	7.89113	11	0.723022	0.00832088	0.00459976	0.100569
GCST90200944	Alpha-ketoglutarate to pyruvat	CHOLELITH	9	0.00146415	0.0260496	0.989089	-0.00123794	0.0344156	0.971306	0.0739355	0.0638951	0.285172	/	/	7.38005	7	0.390409	8.98704	8	0.343391	-0.0131776	0.0106736	0.256814
GCST90200716	Adenosine 5'-diphosphate (ADP) to phosphoethanolamin	CHOLELITH	8	-0.00176438	0.0293633	0.989547	0.0318485	0.0344472	0.355196	0.0686614	0.0935796	0.490783	/	/	8.07794	6	0.232449	8.92888	7	0.257802	-0.00990444	0.0124581	0.456891
GCST90200485	X-12100	CHOLELITH	13	0.00206331	0.0376958	0.98957	0.00296704	0.0390864	0.939491	-0.117071	0.0686394	0.116125	/	/	20.5412	11	0.0384484	27.9599	12	0.00560724	0.0190401	0.00955257	0.0716346
GCST90200971	Leucine to phosphat	CHOLELITH	11	-0.00338247	0.0580896	0.989617	-0.0603616	0.0537337	0.261291	0.249483	0.121508	0.0702464	/	/	18.7698	9	0.0272229	29.5397	10	0.00101839	-0.0306819	0.0135016	0.0491645
GCST90199760	5-acetylamino-6-amino-3-methyluracil	CHOLELITH	17	-0.00176939	0.0314502	0.989777	-0.0317959	0.0363832	0.382164	0.0504526	0.0587225	0.403769	/	/	23.7653	15	0.069188	25.5176	16	0.0612051	-0.0088542	0.00841916	0.309598
GCST90200832	Adenosine 5'-diphosphate (ADP) to citrat	CHOLELITH	19	-0.000818681	0.0145171	0.990399	-0.0106658	0.0206541	0.605573	-0.0190423	0.0239696	0.437892	/	/	17.7515	17	0.404676	18.7074	18	0.410047	0.00478201	0.00499815	0.3521
GCST90200699	Deoxycholic acid glucuronide	CHOLELITH	23	-0.000485751	0.00922283	0.990543	-0.00778346	0.0151351	0.607066	0.00801848	0.0153141	0.606039	/	/	28.4308	21	0.128352	29.0948	22	0.142174	-0.00324849	0.00463833	0.491392
GCST90199803	Catechol sulfate	CHOLELITH	10	-0.00203117	0.0414508	0.990637	0.0252677	0.0468293	0.589494	0.0621941	0.128079	0.640277	/	/	14.1572	8	0.0777583	14.6593	9	0.100728	-0.0065579	0.0123113	0.608734
GCST90200976	Adenosine 5'-monophosphate (AMP) to urat	CHOLELITH	16	0.00125668	0.02521	0.990671	-0.0132989	0.0330621	0.687506	-0.104466	0.0505919	0.0579714	/	/	11.8287	14	0.620053	17.3862	15	0.296305	0.0151971	0.00644648	0.0334857
GCST90200765	Phosphate to alanin	CHOLELITH	10	0.00142411	0.0310711	0.99105	-0.0319655	0.0387045	0.408868	-0.00964457	0.0594631	0.875175	/	/	11.6068	8	0.169628	11.6792	9	0.232006	0.00158249	0.00708603	0.82888
GCST90199944	Indolin-2-one	CHOLELITH	18	0.000736195	0.0147198	0.991266	-0.00318959	0.00943439	0.735302	-0.0076503	0.017005	0.658828	/	/	56.1086	16	2.33509e-06	59.5261	17	1.258e-06	0.00643221	0.00651569	0.338245
GCST90200565	X-21258	CHOLELITH	9	-0.00153948	0.0303849	0.99146	-0.0274896	0.0362233	0.447916	-0.0105698	0.0728448	0.888721	/	/	9.90664	7	0.193926	9.93377	8	0.269705	0.0022025	0.015908	0.893782
GCST90200259	Pentose acid	CHOLELITH	14	0.00152143	0.0330716	0.99164	0.00203577	0.0397601	0.959165	0.0892848	0.0704271	0.22893	/	/	17.718	12	0.124524	20.6037	13	0.0811457	-0.0118191	0.00845429	0.187418
GCST90200543	X-15503	CHOLELITH	15	-0.00134996	0.0291946	0.992176	-0.0033146	0.0333727	0.920884	-0.0109068	0.085957	0.900972	/	/	25.1743	13	0.0218956	25.2017	14	0.032628	0.00120587	0.0101507	0.907253
GCST90200759	Histidine to trans-urocanat	CHOLELITH	7	-0.00105837	0.0646256	0.992606	0.0513136	0.0576925	0.37377	0.231625	0.106154	0.0809118	/	/	6.63571	5	0.249173	14.6242	6	0.0233898	-0.031873	0.0129912	0.0576925
GCST90200983	Cholesterol to linoleoyl-arachidonoyl-glycerol (18:2 to 20:4) [1	CHOLELITH	11	-0.00103493	0.056099	0.993084	-0.0317835	0.0459552	0.489177	-0.251497	0.0962615	0.0281484	/	/	17.0996	9	0.0471795	33.0791	10	0.000264172	0.0310175	0.0106954	0.0175929
GCST90200051	1-palmitoyl-2-dihomo-linolenoyl-GPC (16:0/20:3n3 or 6)	CHOLELITH	13	-0.000700937	0.0421664	0.993122	0.010689	0.04613	0.81676	-0.0274097	0.148736	0.857144	/	/	26.1601	11	0.00614321	26.2441	12	0.00991169	0.00292811	0.0155772	0.85432
GCST90200222	Dihydrocaffeate sulfate (2)	CHOLELITH	6	-0.000560336	0.0295563	0.993389	0.0134818	0.0296548	0.64938	0.118144	0.0564751	0.104599	/	/	1.96408	4	0.742366	7.38736	5	0.193388	-0.0270426	0.0116123	0.0803581
GCST90200251	Branched-chain, straight-chain, or cyclopropyl 10:1 fatty acid (1)	CHOLELITH	14	-0.000374617	0.0189889	0.993485	-0.0181591	0.022312	0.415719	-0.0214218	0.0272253	0.44664	/	/	16.4163	12	0.172905	17.9912	13	0.157854	0.00540699	0.00503931	0.304392
GCST90200725	Adenosine 5'-diphosphate (ADP) to creatin	CHOLELITH	8	0.000693806	0.040704	0.993497	0.0168728	0.0356473	0.63598	0.163623	0.106263	0.174537	/	/	12.0209	6	0.0615051	17.364	7	0.0151937	-0.0247729	0.0151694	0.153571
GCST90200233	2,3-dihydroxy-5-methylthio-4-pentenoate (dmtpa)	CHOLELITH	12	-0.000341524	0.0137577	0.993681	0.00848172	0.0315684	0.788178	-0.0013683	0.0427932	0.975121	/	/	3.75366	10	0.957776	3.75449	11	0.976556	0.000212383	0.00739082	0.977641
GCST90199847	4-allylphenol sulfate	CHOLELITH	19	0.000835367	0.041269	0.993788	0.0077635	0.0314069	0.80476	-0.0104482	0.102148	0.919727	/	/	79.0102	17	5.7456e-10	79.0788	18	1.24143e-09	0.00139669	0.0115006	0.904763
GCST90199644	Theobromine	CHOLELITH	17	-0.000385849	0.0163457	0.993947	-0.0157877	0.0179947	0.380298	-0.0120533	0.0226031	0.601667	/	/	23.21	15	0.079781	24.1009	16	0.0873234	0.00398404	0.00525058	0.459742
GCST90200710	X-13431	CHOLELITH	10	-0.000736127	0.0178305	0.99405	0.0118697	0.030901	0.70089	0.0392366	0.0597402	0.529754	/	/	4.55309	8	0.804098	5.08461	9	0.826871	-0.00750769	0.0102979	0.486762
GCST90200598	X-22771	CHOLELITH	13	0.000240813	0.0177722	0.99416	0.0126821	0.0313616	0.68593	0.0258312	0.0425033	0.555695	/	/	7.47807	11	0.759154	7.97009	12	0.787464	-0.00515473	0.00734875	0.497599
GCST90199868	N-acetyl-3-methylhistidine	CHOLELITH	17	-0.000562022	0.0274469	0.994316	-0.0265468	0.0216202	0.219497	0.00915205	0.0531111	0.86549	/	/	45.0407	15	7.54478e-05	45.181	16	0.000130194	-0.0024199	0.0111955	0.831783
GCST90200057	1-(1-enyl-palmitoyl)-2-oleoyl-gpc (p-16:0/18:1)	CHOLELITH	11	-0.000462394	0.0186106	0.994384	0.00435802	0.0397556	0.91271	-0.00138946	0.0733603	0.985302	/	/	3.64839	9	0.932995	3.64859	10	0.961811	0.000111341	0.00799584	0.989194
GCST90200228	3-hydroxyhexanoylcarnitine (1)	CHOLELITH	12	0.00100272	0.0392159	0.994519	-0.020863	0.0425822	0.624172	-0.026072	0.123243	0.836708	/	/	18.0889	10	0.0534818	18.1871	11	0.0773393	0.00330421	0.0141831	0.820486
GCST90199702	5-hydroxyhexanoate	CHOLELITH	22	0.000999373	0.0251158	0.994545	-0.0196322	0.0265433	0.459524	-0.0204176	0.0453312	0.657259	/	/	42.4702	20	0.00240056	43.1643	21	0.00299512	0.00421322	0.00736917	0.573871
GCST90200521	X-13844	CHOLELITH	14	0.000644487	0.0310141	0.99479	0.00337264	0.0404258	0.933511	-0.0803103	0.0719342	0.28609	/	/	15.4827	12	0.216096	17.4717	13	0.178628	0.010132	0.00816024	0.238096
GCST90200518	X-12839	CHOLELITH	9	-0.000685203	0.026572	0.995064	-0.0113786	0.0397938	0.774924	0.00553836	0.0558527	0.923791	/	/	6.73077	7	0.45744	6.74774	8	0.564078	-0.00117382	0.0090107	0.900018
GCST90200922	Alpha-ketobutyrate to pyruvat	CHOLELITH	8	0.000861839	0.0244979	0.995399	-0.0242591	0.0446638	0.587027	0.0358685	0.0836642	0.683092	/	/	3.85729	6	0.695981	4.06272	7	0.772526	-0.00431074	0.00951107	0.66631
GCST90200320	Dihomo-linoleate (20:2n6)	CHOLELITH	13	-0.000590481	0.0282835	0.995431	0.029161	0.0395288	0.460687	0.0316543	0.0663449	0.642617	/	/	11.4449	11	0.406775	11.7495	12	0.465999	-0.00397753	0.00735132	0.59925
GCST90200678	N-acetylasparagine	CHOLELITH	15	0.000257125	0.00983489	0.995497	-0.00183692	0.0137254	0.893534	0.00199591	0.013451	0.884316	/	/	10.0272	13	0.691711	10.0919	14	0.755438	-0.000787451	0.00309634	0.803229
GCST90200621	X-23739	CHOLELITH	15	-0.000628298	0.0236075	0.995839	0.00228901	0.0285076	0.936003	0.00119068	0.0467942	0.980086	/	/	19.2499	13	0.115558	19.2529	14	0.155508	-0.000262298	0.00574928	0.964304
GCST90201003	Glucose to N-palmitoyl-sphingosine (d18:1 to 16:0	CHOLELITH	11	0.00112319	0.0396341	0.995887	-0.00588163	0.0450509	0.896127	-0.183595	0.0769	0.0407268	/	/	9.49676	9	0.392737	16.804	10	0.0788144	0.0256623	0.00975181	0.0272894
GCST90200256	Dibutyl sulfosuccinate	CHOLELITH	18	-0.000499675	0.0182375	0.995927	-0.0212808	0.0243681	0.382496	-0.0224211	0.0296546	0.460593	/	/	20.5499	16	0.196469	21.6834	17	0.197202	0.0043453	0.00462532	0.361462
GCST90200815	3-hydroxyisobutyrate to adenosine 5'-diphosphate (ADP	CHOLELITH	14	-0.000749153	0.0235649	0.995981	0.00936178	0.034128	0.783843	-0.0136871	0.0469958	0.77584	/	/	10.8391	12	0.542759	10.9471	13	0.615248	0.00183868	0.00559358	0.748039
GCST90199895	1-lignoceroyl-GPC (24:0)	CHOLELITH	10	0.0015564	0.0476656	0.996006	-0.0759359	0.0376716	0.0438279	-0.0038564	0.103015	0.971055	/	/	26.7623	8	0.000776986	26.7745	9	0.00152408	0.000691245	0.0114632	0.953395
GCST90199992	Octadecanedioylcarnitine (C18-DC)	CHOLELITH	12	-0.00113104	0.0367431	0.996076	0.0187572	0.0398176	0.637585	0.0291677	0.0868791	0.744014	/	/	16.3706	10	0.089503	16.6176	11	0.119707	-0.00398472	0.010259	0.705851
GCST90200958	Adenosine 5'-diphosphate (ADP) to choline phosphat	CHOLELITH	9	0.000659891	0.0187293	0.996085	0.0167744	0.0210987	0.426587	0.0325723	0.0345544	0.377252	/	/	8.63038	7	0.280293	10.1048	8	0.257748	-0.00904494	0.00827111	0.310347
GCST90200564	X-21319	CHOLELITH	12	-0.0012386	0.0335091	0.996129	-0.0220888	0.0368519	0.54891	-0.00131403	0.0688952	0.985158	/	/	21.6401	10	0.017047	21.6401	11	0.0273147	1.17558e-05	0.00923432	0.999009
GCST90200961	Adenosine 5'-diphosphate (ADP) to ornithin	CHOLELITH	10	-0.00126383	0.0352856	0.996337	-0.00286914	0.0351486	0.934942	0.068249	0.0730615	0.37757	/	/	21.7661	8	0.00536812	24.9598	9	0.003016	-0.0128383	0.0118497	0.310187
GCST90200712	Spermidine to 5-methylthioadenosine (MTA	CHOLELITH	4	0.000984931	0.0344082	0.99638	0.0234981	0.0581625	0.686207	0.0227405	0.208119	0.922966	/	/	1.72383	2	0.422352	1.7353	3	0.629115	-0.00272579	0.0254519	0.924488
GCST90200487	X-11880	CHOLELITH	9	0.000135675	0.0137274	0.996384	0.000352005	0.0255689	0.989016	0.00143897	0.0318972	0.965277	/	/	3.10965	7	0.874677	3.11284	8	0.927078	-0.000278576	0.00493539	0.956565
GCST90199870	4-cholesten-3-one	CHOLELITH	16	-0.000919856	0.0281237	0.996689	-0.0263067	0.0328725	0.423558	-0.0320151	0.0698997	0.65397	/	/	27.2981	14	0.0176049	27.7633	15	0.0230984	0.00396578	0.00811913	0.632794
GCST90200461	X-10458	CHOLELITH	13	-0.000219581	0.0386705	0.996894	0.01332	0.0422053	0.752306	-0.0979313	0.0990212	0.343922	/	/	20.0039	11	0.0452871	22.0888	12	0.0365365	0.0130886	0.0122239	0.307221
GCST90200068	1,2-dilinoleoyl-GPE (18:2/18:2)	CHOLELITH	14	0.000637694	0.0221969	0.997021	-0.00649444	0.033155	0.844703	-0.0662053	0.0641628	0.322499	/	/	10.9152	12	0.536202	12.1597	13	0.514594	0.0114498	0.0102635	0.286444
GCST90200476	X-11843	CHOLELITH	7	0.0002587	0.0342768	0.997541	0.000435224	0.0455737	0.99238	-0.088469	0.0739643	0.285278	/	/	3.64291	5	0.601883	5.52016	6	0.479023	0.0124181	0.00906345	0.228965
GCST90199860	Andro steroid monosulfate C19H28O6S (1)	CHOLELITH	20	0.000145801	0.0253725	0.997553	0.00244138	0.0269319	0.927771	0.00412672	0.0570074	0.943091	/	/	37.4299	18	0.00460451	37.4427	19	0.00698173	-0.000568502	0.00724039	0.938282
GCST90200767	Phosphate to glucos	CHOLELITH	11	0.000198611	0.0302299	0.997608	0.00925089	0.0359151	0.796734	-0.115513	0.0719431	0.142821	/	/	8.97516	9	0.439571	12.008	10	0.284524	0.0126484	0.00726296	0.115579
GCST90200953	Glucose-to-mannos	CHOLELITH	14	4.74885e-05	0.020941	0.998191	-0.00377841	0.0287385	0.895399	-0.0760413	0.0635659	0.254697	/	/	10.991	12	0.529686	12.6045	13	0.478807	0.0109989	0.00865914	0.228088
GCST90200520	X-13007	CHOLELITH	6	-0.0001324	0.0465503	0.998444	-0.0274928	0.048816	0.573304	-0.0824944	0.0721679	0.316769	/	/	5.39126	4	0.249455	8.07969	5	0.151898	0.0105265	0.00745334	0.230714
