# Supplementary material for: Integrated Metagenomic and Metabolomic Analyses Reveal a Microbiota–Metabolite Axis Associated with Gallstone Pathogenesis
Source: Metabolites. 2025 Oct 31;15(11):714. doi: 10.3390/metabo15110714 (PMC12654344; doi:10.3390/metabo15110714)
Supplement: Supplementary file 1 [file metabolites-15-00714-s001.zip › Table S5.xlsx]

## Sheet: Table S4（C-B）
Table S5. Reverse causal effects between plasma metabolites and cholelithiasis
Exposure FinnGen GWAS ID	Outcome GWAS ID	Metabolites	nsnp	b_Inverse.variance.weighted..multiplicative.random.effects.	se_Inverse.variance.weighted..multiplicative.random.effects.	pval_Inverse.variance.weighted..multiplicative.random.effects.	b_Weighted.median	se_Weighted.median	pval_Weighted.median	b_MR.Egger	se_MR.Egger	pval_MR.Egger	Q_MR.Egger	Q_df_MR.Egger	Q_pval_MR.Egger	Q_Inverse.variance.weighted	Q_df_Inverse.variance.weighted	Q_pval_Inverse.variance.weighted	egger_intercept	se	egger_intercept pval
K11_CHOLELITH	GCST90200263	(2 or 3)-decenoate (10:1n7 or n8)	73	0.161117	0.107331	0.133323	0.032376	0.0439141	0.460966	0.147579	0.186828	0.432206	1340.57	71	1.54e-233	1340.72	72	6.26e-233	0.00150531	0.0169437	0.929458
K11_CHOLELITH	GCST90199794	1-oleoyl-GPE (18:1)	73	-0.0181459	0.0336222	0.589403	-0.073466	0.0417355	0.0783615	-0.00531964	0.0583673	0.927637	130.995	71	1.93e-05	131.129	72	2.58e-05	-0.00142845	0.00529623	0.788165
K11_CHOLELITH	GCST90200270	2-methoxyhydroquinone sulfate (1)	73	0.154096	0.107958	0.153474	0.0323436	0.0437879	0.460124	0.150048	0.187887	0.427181	1374.08	71	1.9e-240	1374.1	72	8.35e-240	0.000450169	0.0170409	0.978999
K11_CHOLELITH	GCST90200695	2'-o-methyluridine	73	0.197254	0.125408	0.115742	0.080115	0.0426595	0.0603797	0.185933	0.218309	0.397247	1912.57	71	0	1912.68	72	0	0.00125918	0.0198061	0.949487
K11_CHOLELITH	GCST90200272	3-hydroxyoctanoylcarnitine (1)	73	0.170625	0.111391	0.12558	0.0436692	0.043143	0.311444	0.163768	0.193815	0.400965	1396.99	71	3.57e-245	1397.02	72	1.56e-244	0.000762701	0.0175809	0.965519
K11_CHOLELITH	GCST90200680	5-acetylamino-6-formylamino-3-methyluracil	73	0.225509	0.136131	0.0976092	0.0592305	0.0450024	0.188119	0.218411	0.237107	0.360091	2210.35	71	0	2210.39	72	0	0.000789157	0.0215096	0.970836
K11_CHOLELITH	GCST90199843	Chiro-inositol	73	0.085023	0.0567327	0.133962	-0.0350814	0.0373743	0.347911	0.0724523	0.0984909	0.464383	443.218	71	3.25e-55	443.372	72	7.65e-55	0.00140091	0.00894153	0.875946
K11_CHOLELITH	GCST90199893	Cis-4-decenoate (10:1n6)	73	-0.0356114	0.032358	0.271096	-0.0144354	0.0421672	0.732097	0.0313211	0.0553528	0.573283	113.918	71	0.000931471	117.452	72	0.000577733	-0.007454	0.0050227	0.142219
K11_CHOLELITH	GCST90200026	Glycodeoxycholate	73	-0.0161793	0.0247373	0.513084	-0.0199712	0.0412941	0.628646	-0.00684121	0.0432189	0.874676	70.1404	71	0.506537	70.2107	72	0.537704	-0.00103961	0.00392087	0.791664
K11_CHOLELITH	GCST90200697	N2-acetyl,N6,N6-dimethyllysine	73	0.192985	0.119852	0.107355	0.0812436	0.0450024	0.0657452	0.180677	0.208714	0.389587	1737.72	71	6.74762853517437e-316	1737.85	72	3.15248450337758e-315	0.00136808	0.0189277	0.942583
K11_CHOLELITH	GCST90200698	N2-acetyl,N6-methyllysine	73	0.266253	0.150712	0.0772888	0.086626	0.0444665	0.0514006	0.243563	0.262562	0.356737	2727.98	71	0	2728.42	72	0	0.00252286	0.0238235	0.915962
K11_CHOLELITH	GCST90200696	N6,N6-dimethyllysine	73	0.203574	0.122277	0.0959413	0.0961814	0.0433522	0.0265134	0.196627	0.212882	0.358801	1820.18	71	0	1820.22	72	0	0.000772529	0.0193095	0.968199
K11_CHOLELITH	GCST90200679	N-acetylarginine	73	0.201125	0.118183	0.088791	0.118168	0.0419428	0.00484205	0.237439	0.205554	0.251915	1622.19	71	7.71e-292	1623.26	72	2.22e-291	-0.00404078	0.0186522	0.829111
K11_CHOLELITH	GCST90201001	Serine to alpha-ketobutyrat	73	0.0516115	0.0326185	0.113586	0.0430571	0.0451691	0.340467	0.0415525	0.0566645	0.465786	116.493	71	0.000540324	116.571	72	0.000696139	0.00111938	0.00513902	0.828194
K11_CHOLELITH	GCST90200893	Taurine to cystein	73	0.00775555	0.0284023	0.784807	0.0612315	0.0382593	0.109502	0.0704272	0.0484848	0.15075	87.8876	71	0.0848493	91.0028	72	0.0646483	-0.00697709	0.00439811	0.117097
K11_CHOLELITH	GCST90200492	X-12411	73	0.037868	0.0295889	0.200614	0.0463213	0.047783	0.332341	0.0519707	0.0514075	0.315471	75.8656	71	0.324549	75.9866	72	0.351372	-0.00156879	0.00466188	0.737476
K11_CHOLELITH	GCST90200538	X-17010	73	-0.0138048	0.0293968	0.638638	0.0180505	0.0505082	0.72081	0.0777853	0.0541629	0.155356	59.1369	71	0.841415	63.4328	72	0.754346	-0.0101657	0.00490466	0.0418363
K11_CHOLELITH	GCST90200568	X-19438	73	-0.037986	0.0296786	0.200576	-0.0472146	0.048807	0.333358	-0.0466346	0.0514564	0.367846	73.5475	71	0.394697	73.5917	72	0.425765	0.000965117	0.00467504	0.837038
