# Supplementary material for: Integrated Metagenomic and Metabolomic Analyses Reveal a Microbiota–Metabolite Axis Associated with Gallstone Pathogenesis
Source: Metabolites. 2025 Oct 31;15(11):714. doi: 10.3390/metabo15110714 (PMC12654344; doi:10.3390/metabo15110714)
Supplement: Supplementary file 1 [file metabolites-15-00714-s001.zip › Table S6.xlsx]

## Sheet: Sheet1
Table S6. Causal effects between selected gut microbiota and plasma metabolites
Exposure GWAS ID	Gut microbiota	Outcome GWAS ID	Metabolites	nSNP	b_Inverse.variance.weighted	se_Inverse.variance.weighted	adj.pval_Inverse.variance.weighted	b_Weighted.median	se_Weighted.median	adj.pval_Weighted.median	b_MR.Egger	se_MR.Egger	adj.pval_MR.Egger	b_MR-PRESSO	Pval_MR-PRESSO	Q_MR.Egger	Q_df_MR.Egger	Q_pval_MR.Egger	Q_Inverse.variance.weighted	Q_df_Inverse.variance.weighted	Q_pval_Inverse.variance.weighted	egger_intercept	se	egger_intercept pval
GCST90032472	Megamonas	GCST90199893	Cis-4-decenoate (10:1n6)	45	0.10846	0.04058	0.00752353	0.0950672	0.0560783	0.0900264	0.0729487	0.0728514	0.322266	0.10846	0.265	27.1719	43	0.971467	27.5164	44	0.975493	0.00498638	0.00849569	0.56032
GCST90032278	CAG-448 sp000433415	GCST90200026	Glycodeoxycholate	20	-0.194027	0.0772723	0.0120408	-0.172417	0.106581	0.105724	-0.218384	0.155684	0.177706	-0.194027	0.733	15.426	18	0.632541	15.4585	19	0.693048	0.00197398	0.0109529	0.85899
GCST90032416	Geobacteraceae	GCST90200026	Glycodeoxycholate	9	-0.626796	0.261258	0.0164333	-0.481788	0.350251	0.16896	-0.538768	0.511147	0.326883	-0.626796	0.773	4.72558	7	0.693411	4.76573	8	0.782297	-0.00347085	0.0173225	0.846891
GCST90032521	Prevotella sp002437565	GCST90200696	N6,N6-dimethyllysine	24	0.113708	0.050563	0.0245229	0.0663541	0.068043	0.329471	0.143648	0.113108	0.217353	0.113708	0.908	14.6514	22	0.876761	14.7389	23	0.903746	-0.00315281	0.0106545	0.770071
GCST90032183	Akkermansia muciniphila B	GCST90200679	N-acetylarginine	20	-0.0724318	0.0329026	0.0277075	-0.0692448	0.0472237	0.142563	-0.0470268	0.0626005	0.462229	-0.0724318	0.813	13.1287	18	0.783874	13.3562	19	0.819846	-0.00509367	0.0106778	0.639079
GCST90032289	CAG-488	GCST90199893	Cis-4-decenoate (10:1n6)	29	0.159979	0.0731128	0.0286611	0.10707	0.0977201	0.27322	0.130885	0.160682	0.422453	0.159979	0.089	25.8372	27	0.52765	25.8785	28	0.579721	0.00238393	0.0117239	0.840394
GCST90032595	UBA1191	GCST90200026	Glycodeoxycholate	14	-0.199535	0.0982739	0.0423163	-0.102512	0.135906	0.450676	-0.203461	0.193881	0.314665	-0.199535	0.682	9.855	12	0.62868	9.85555	13	0.705701	0.000299364	0.0127446	0.981646
GCST90032521	Prevotella sp002437565	GCST90200697	N2-acetyl,N6,N6-dimethyllysine	24	0.10057	0.0507193	0.0473824	0.0529267	0.0722444	0.463798	0.161961	0.113475	0.167537	0.10057	0.835	16.4179	22	0.794619	16.7836	23	0.819732	-0.00646397	0.010688	0.551506
GCST90032260	CAG-177 sp003538135	GCST90200893	Taurine to cystein	20	-0.148368	0.0510637	0.00366621	-0.0890653	0.0719709	0.215895	0.0222857	0.112284	0.844897	-0.148368	0.724	12.0676	18	0.84373	14.9798	19	0.723882	-0.0189908	0.0111284	0.105104
GCST90032260	CAG-177 sp003538135	GCST90200026	Glycodeoxycholate	20	0.112284	0.0527967	0.0334438	0.153153	0.0745736	0.040003	-0.0590854	0.111388	0.602286	0.112284	0.326	17.6769	18	0.477119	20.6603	19	0.355873	0.0190701	0.0110409	0.101245
GCST90032202	Bacillus C	GCST90200698	N2-acetyl,N6-methyllysine	14	0.347908	0.169892	0.0505784	0.205052	0.231907	0.376588	0.392475	0.381855	0.324311	/	/	7.21571	12	0.843036	7.23269	13	0.889765	-0.00163205	0.0125232	0.898471
GCST90032202	Bacillus C	GCST90200270	2-methoxyhydroquinone sulfate (1)	14	0.047842	0.171015	0.0514947	0.0395886	0.234222	0.0909859	0.0458634	0.383976	0.255384	/	/	9.10797	12	0.693682	9.11128	13	0.764488	0.000725198	0.0126006	0.955052
GCST90032289	CAG-488	GCST90201001	Serine to alpha-ketobutyrat	29	-0.165562	0.07403	0.0523246	-0.222547	0.100298	0.0264961	-0.0859415	0.162796	0.601875	/	/	18.4551	27	0.888995	18.7567	28	0.905476	-0.00651567	0.0118652	0.587421
GCST90032290	Faecalitalea cylindroides	GCST90200568	X-19438	23	0.0512984	0.0269496	0.0569761	0.0622857	0.0369698	0.0920325	0.0889129	0.0566958	0.13177	/	/	13.5319	21	0.888856	14.1005	22	0.897874	-0.0120677	0.0160031	0.459173
GCST90032202	Bacillus C	GCST90200263	(2 or 3)-decenoate (10:1n7 or n8)	14	0.0485079	0.171957	0.0578842	0.0337019	0.230431	0.143587	0.0425031	0.385591	0.291955	/	/	7.72139	12	0.806506	7.75166	13	0.859394	0.00220301	0.0126618	0.864775
GCST90032202	Bacillus C	GCST90200272	3-hydroxyoctanoylcarnitine (1)	14	0.0482663	0.174913	0.0579003	0.0270993	0.241912	0.262623	0.0428428	0.392345	0.296286	/	/	10.6929	12	0.555401	10.7168	13	0.634529	0.00198966	0.0128839	0.879838
GCST90032521	Prevotella sp002437565	GCST90200695	2'-o-methyluridine	24	0.0932779	0.0506083	0.0653094	0.0643919	0.0704216	0.360519	0.120533	0.113222	0.298615	/	/	16.3938	22	0.795875	16.4662	23	0.834599	-0.00286976	0.0106643	0.790361
GCST90032548	Ruminococcus A sp000432335	GCST90200568	X-19438	20	-0.202891	0.110645	0.0666955	-0.121467	0.154602	0.432056	-0.481651	0.262846	0.0834814	/	/	15.9768	18	0.594167	17.3438	19	0.56659	0.0237363	0.0203016	0.257581
GCST90032416	Geobacteraceae	GCST90200695	2'-o-methyluridine	9	0.466219	0.254305	0.0667571	0.371311	0.332141	0.263596	0.662238	0.497952	0.225239	/	/	2.20682	7	0.947512	2.41646	8	0.965513	-0.0077256	0.0168732	0.660925
GCST90032185	Alistipes shahii	GCST90200893	Taurine to cystein	16	-0.0774156	0.0435398	0.0753973	-0.0851014	0.059471	0.152438	-0.127516	0.0890088	0.173915	/	/	9.7309	14	0.781581	10.1474	15	0.810368	0.00869146	0.0134677	0.529134
GCST90032416	Geobacteraceae	GCST90200698	N2-acetyl,N6-methyllysine	9	0.455267	0.256301	0.0756838	0.289321	0.345455	0.402307	0.543738	0.50188	0.31453	/	/	5.42626	7	0.608093	5.4683	8	0.70655	-0.00348552	0.017	0.843383
GCST90032202	Bacillus C	GCST90199893	Cis-4-decenoate (10:1n6)	14	-0.309794	0.175255	0.077116	-0.338701	0.241692	0.161102	-0.378809	0.393915	0.355203	/	/	10.4282	12	0.578448	10.4665	13	0.655415	0.00252734	0.0129189	0.848172
GCST90032416	Geobacteraceae	GCST90200679	N-acetylarginine	9	0.459226	0.260078	0.0774419	0.599836	0.348827	0.085509	0.857319	0.509008	0.135997	/	/	4.90896	7	0.671072	5.73674	8	0.676693	-0.0157005	0.0172566	0.393164
GCST90032472	Megamonas	GCST90200568	X-19438	45	0.0850177	0.0490187	0.0828482	0.0262844	0.0698652	0.706756	0.0409417	0.0886912	0.64668	/	/	47.6841	43	0.28802	48.081	44	0.311049	0.00619825	0.0103604	0.552802
GCST90032591	UBA1066 sp900317515	GCST90201001	Serine to alpha-ketobutyrat	13	0.346806	0.202926	0.0874451	0.332875	0.270046	0.217702	0.605228	0.471893	0.226016	/	/	5.5015	11	0.904473	5.86944	12	0.92252	-0.00999872	0.0164839	0.556443
GCST90032521	Prevotella sp002437565	GCST90200698	N2-acetyl,N6-methyllysine	24	0.0869095	0.0516561	0.0924788	-0.00809901	0.0764564	0.915638	0.231533	0.114053	0.054615	/	/	21.6038	22	0.483739	23.6132	23	0.425478	-0.0152293	0.0107435	0.170334
GCST90032260	CAG-177 sp003538135	GCST90200679	N-acetylarginine	20	-0.091337	0.0553135	0.0986855	-0.0601547	0.0726251	0.407506	-0.0260904	0.123778	0.835424	/	/	22.4242	18	0.213695	22.8606	19	0.243538	-0.00726036	0.0122671	0.561308
GCST90032278	CAG-448 sp000433415	GCST90200695	2'-o-methyluridine	20	0.123953	0.075212	0.099344	0.053184	0.109708	0.627833	0.16241	0.151451	0.297727	/	/	14.7803	18	0.676991	14.8659	19	0.73108	-0.00311769	0.010657	0.773212
GCST90032416	Geobacteraceae	GCST90200697	N2-acetyl,N6,N6-dimethyllysine	9	0.411452	0.254894	0.106483	0.408744	0.323235	0.206037	0.644013	0.499227	0.238023	/	/	1.73559	7	0.973017	2.02912	8	0.980106	-0.00916192	0.0169107	0.604777
GCST90032289	CAG-488	GCST90199794	1-oleoyl-GPE (18:1)	29	-0.115034	0.0718859	0.109548	-0.165849	0.10122	0.101319	-0.0229098	0.157972	0.885769	/	/	24.3152	27	0.612783	24.7441	28	0.641728	-0.00754953	0.0115277	0.51807
GCST90032278	CAG-448 sp000433415	GCST90201001	Serine to alpha-ketobutyrat	20	0.124451	0.0790088	0.115221	0.137844	0.111275	0.215432	0.0851938	0.159023	0.598702	/	/	13.2076	18	0.779095	13.2885	19	0.823479	0.00318434	0.0111945	0.779307
GCST90032260	CAG-177 sp003538135	GCST90200492	X-12411	20	0.0902902	0.0582484	0.12112	0.0879792	0.0836711	0.293034	-0.0804908	0.128328	0.538386	/	/	9.97441	18	0.932739	12.2051	19	0.876674	0.0189622	0.0126962	0.15262
GCST90032595	UBA1191	GCST90200893	Taurine to cystein	14	0.166731	0.10866	0.124925	0.10082	0.148174	0.496241	-0.277948	0.195203	0.179957	/	/	8.66191	12	0.731504	15.65	13	0.268545	0.0339547	0.0128446	0.0214345
GCST90032521	Prevotella sp002437565	GCST90199843	Chiro-inositol	24	-0.0732227	0.0483462	0.129887	-0.0579619	0.0695569	0.404675	-0.252553	0.106215	0.026533	/	/	20.2765	22	0.56575	23.8393	23	0.412754	0.018888	0.0100067	0.0723519
GCST90032416	Geobacteraceae	GCST90200696	N6,N6-dimethyllysine	9	0.384392	0.254325	0.130681	0.270037	0.335986	0.421562	0.752806	0.498255	0.174569	/	/	2.24516	7	0.945035	2.98452	8	0.935326	-0.0145068	0.0168712	0.41834
GCST90032521	Prevotella sp002437565	GCST90200538	X-17010	24	0.0979423	0.0648791	0.131142	0.104427	0.0909724	0.251011	0.0745527	0.145534	0.613568	/	/	13.7894	22	0.908784	13.8217	23	0.931864	0.00245627	0.0136806	0.859154
GCST90032257	CAG-177 sp002438685	GCST90200538	X-17010	16	0.0907551	0.0606858	0.134786	0.0661561	0.0760482	0.384343	-0.0949195	0.101008	0.363294	/	/	15.9698	14	0.31522	21.3891	15	0.124851	0.0367856	0.0168769	0.0468524
GCST90032290	Faecalitalea cylindroides	GCST90200680	5-acetylamino-6-formylamino-3-methyluracil	22	0.0362084	0.0243167	0.136479	0.0015031	0.0319248	0.962448	0.0868937	0.0502892	0.0994206	/	/	22.062	20	0.337158	23.5178	21	0.317004	-0.0165492	0.0144056	0.26419
GCST90032289	CAG-488	GCST90200568	X-19438	29	0.125146	0.0849385	0.14065	0.14514	0.120341	0.227792	0.236468	0.186966	0.216765	/	/	18.7223	27	0.879898	19.169	28	0.892841	-0.00909812	0.0136126	0.509578
GCST90032595	UBA1191	GCST90200695	2'-o-methyluridine	14	-0.140715	0.0956216	0.141134	-0.195038	0.129108	0.130876	-0.249544	0.188576	0.210392	/	/	6.08954	12	0.911501	6.53788	13	0.924372	0.00830619	0.0124051	0.515802
GCST90032595	UBA1191	GCST90200698	N2-acetyl,N6-methyllysine	14	-0.142347	0.0973287	0.143592	-0.227383	0.133345	0.0881516	-0.447854	0.189544	0.0358682	/	/	9.80131	12	0.633387	13.3011	13	0.424831	0.0233526	0.0124828	0.0859534
GCST90032202	Bacillus C	GCST90200697	N2-acetyl,N6,N6-dimethyllysine	14	0.537197	0.168955	0.147518	0.405293	0.23237	0.0811289	0.471364	0.379402	0.237825	/	/	9.7182	12	0.640667	9.75576	13	0.713774	0.00241284	0.0124505	0.849578
GCST90032290	Faecalitalea cylindroides	GCST90200697	N2-acetyl,N6,N6-dimethyllysine	22	0.0325121	0.0227886	0.153672	0.0341696	0.0326332	0.295063	0.0915084	0.0474861	0.0682995	/	/	13.7391	20	0.843475	15.7445	21	0.783832	-0.0192687	0.0136067	0.172128
GCST90032183	Akkermansia muciniphila B	GCST90200492	X-12411	20	-0.0539216	0.0378454	0.154219	-0.0138973	0.0540135	0.796952	-0.0138057	0.0718207	0.849718	/	/	16.286	18	0.572597	16.7179	19	0.608974	-0.00806546	0.0122724	0.519367
GCST90032290	Faecalitalea cylindroides	GCST90200695	2'-o-methyluridine	22	0.0323804	0.0227447	0.154548	0.0188131	0.0316895	0.552734	0.0883812	0.0473943	0.0769512	/	/	13.9495	20	0.833049	15.7634	21	0.782794	-0.0182914	0.0135812	0.193103
GCST90032202	Bacillus C	GCST90200696	N6,N6-dimethyllysine	14	0.531649	0.168499	0.160383	0.267253	0.236183	0.257822	0.434043	0.378335	0.27364	/	/	11.0444	12	0.525121	11.1274	13	0.600147	0.00357748	0.0124157	0.778154
GCST90032521	Prevotella sp002437565	GCST90200680	5-acetylamino-6-formylamino-3-methyluracil	24	0.0747644	0.0535819	0.162917	0.0315306	0.0751641	0.674858	0.270156	0.114257	0.0272986	/	/	21.6348	22	0.481861	25.2904	23	0.335488	-0.0205837	0.0107657	0.0689907
GCST90032235	Blautia A sp900066355	GCST90200492	X-12411	14	0.137917	0.0995005	0.165718	0.143896	0.136127	0.290478	0.378332	0.231278	0.127815	/	/	5.41296	12	0.942746	6.73896	13	0.915098	-0.020255	0.0175898	0.271945
GCST90032202	Bacillus C	GCST90200695	2'-o-methyluridine	14	0.530408	0.168665	0.166235	0.41983	0.23036	0.06838	0.376277	0.378879	0.34025	/	/	9.68327	12	0.643725	9.88967	13	0.702931	0.0056471	0.0124301	0.657716
GCST90032257	CAG-177 sp002438685	GCST90200568	X-19438	16	0.0652938	0.0480225	0.17394	0.0468305	0.066643	0.482238	0.0956423	0.0895851	0.303759	/	/	13.4602	14	0.490648	13.6213	15	0.554426	-0.0059747	0.0148885	0.694261
GCST90032278	CAG-448 sp000433415	GCST90200696	N6,N6-dimethyllysine	20	0.101592	0.0751162	0.176226	0.0255764	0.108219	0.813169	0.117736	0.151232	0.44638	/	/	12.5099	18	0.819824	12.5251	19	0.861973	-0.00130917	0.010644	0.903473
GCST90032185	Alistipes shahii	GCST90200026	Glycodeoxycholate	16	-0.0648102	0.0482993	0.179646	0.00573851	0.0630816	0.927517	-0.0708739	0.102178	0.49926	/	/	18.7577	14	0.174414	18.7639	15	0.224631	0.00105192	0.0154598	0.946714
GCST90032521	Prevotella sp002437565	GCST90200026	Glycodeoxycholate	24	-0.0689867	0.0519912	0.184545	-0.0578677	0.0736095	0.431783	-0.0580273	0.116243	0.622602	/	/	16.839	22	0.772187	16.8501	23	0.816544	-0.00115462	0.0109535	0.917005
GCST90032491	NK4A144	GCST90199843	Chiro-inositol	15	-0.229318	0.173148	0.185369	-0.238391	0.231303	0.302707	-0.210573	0.415761	0.621003	/	/	7.34118	13	0.883724	7.34364	14	0.920652	-0.000725774	0.0146346	0.961201
GCST90032290	Faecalitalea cylindroides	GCST90200698	N2-acetyl,N6-methyllysine	22	0.030169	0.0229164	0.188012	0.0159867	0.0314441	0.611161	0.0584716	0.047758	0.235055	/	/	18.8205	20	0.533521	19.2767	21	0.567393	-0.00924397	0.0136853	0.507114
GCST90032260	CAG-177 sp003538135	GCST90200538	X-17010	20	-0.0889173	0.0681231	0.19181	-0.0226898	0.0934421	0.808143	0.202494	0.138623	0.161321	/	/	16.561	18	0.553458	22.1357	19	0.277553	-0.0325019	0.0137656	0.0297008
GCST90032278	CAG-448 sp000433415	GCST90200492	X-12411	20	-0.114873	0.0888438	0.196018	-0.144725	0.128199	0.258938	-0.179429	0.179259	0.330118	/	/	16.1264	18	0.583727	16.2983	19	0.637291	0.00522474	0.0126008	0.683309
GCST90032183	Akkermansia muciniphila B	GCST90200680	5-acetylamino-6-formylamino-3-methyluracil	20	-0.0418213	0.0325104	0.198305	-0.0398491	0.0444651	0.370152	-0.0239372	0.0618642	0.703343	/	/	12.6212	18	0.813567	12.7367	19	0.851775	-0.00358389	0.0105475	0.73795
GCST90032235	Blautia A sp900066355	GCST90201001	Serine to alpha-ketobutyrat	13	0.117531	0.0916301	0.199608	0.215442	0.123106	0.0801094	0.375348	0.206615	0.0965904	/	/	6.88065	11	0.808665	8.8189	12	0.718316	-0.0220184	0.0158154	0.191364
GCST90032235	Blautia A sp900066355	GCST90200893	Taurine to cystein	13	-0.115282	0.090254	0.201495	-0.235647	0.122891	0.0551696	-0.36079	0.203543	0.10396	/	/	10.079	11	0.523295	11.8899	12	0.45456	0.020982	0.0155918	0.205479
GCST90032521	Prevotella sp002437565	GCST90200263	(2 or 3)-decenoate (10:1n7 or n8)	24	0.0656172	0.0516714	0.204122	0.0871138	0.0748518	0.244499	0.127439	0.115541	0.281957	/	/	20.9769	22	0.522169	21.3347	23	0.560654	-0.00651167	0.0108851	0.555802
GCST90032290	Faecalitalea cylindroides	GCST90200696	N6,N6-dimethyllysine	22	0.0287469	0.0227174	0.205723	0.037521	0.0311382	0.22821	0.0906405	0.047334	0.0699164	/	/	15.8141	20	0.728086	18.0356	21	0.646747	-0.0202189	0.0135654	0.151704
GCST90032235	Blautia A sp900066355	GCST90200679	N-acetylarginine	13	0.11231	0.0891148	0.207567	0.161645	0.127001	0.203095	0.237202	0.200926	0.262682	/	/	10.3225	11	0.501635	10.8035	12	0.545834	-0.0106723	0.0153885	0.502361
GCST90032290	Faecalitalea cylindroides	GCST90201001	Serine to alpha-ketobutyrat	22	0.0312533	0.0248075	0.207731	0.00460882	0.0359079	0.897871	0.077025	0.0516226	0.151285	/	/	21.4789	20	0.369445	22.5763	21	0.366976	-0.0149542	0.014793	0.32414
GCST90032257	CAG-177 sp002438685	GCST90200698	N2-acetyl,N6-methyllysine	16	0.050353	0.0401829	0.210171	0.0463096	0.05224	0.37536	0.118868	0.0750719	0.135657	/	/	6.27379	14	0.959112	7.44118	15	0.944232	-0.0134627	0.0124602	0.298199
GCST90032202	Bacillus C	GCST90200680	5-acetylamino-6-formylamino-3-methyluracil	14	0.392027	0.170292	0.213301	0.404002	0.236041	0.0869757	0.444146	0.382475	0.268122	/	/	5.9038	12	0.920853	5.92696	13	0.948771	-0.00191018	0.0125517	0.88157
GCST90032491	NK4A144	GCST90200538	X-17010	15	0.357442	0.291686	0.220411	-0.0491303	0.347247	0.887486	1.07662	0.695985	0.145878	/	/	19.5323	13	0.107501	21.4701	14	0.0901789	-0.0278019	0.0244811	0.276609
GCST90032595	UBA1191	GCST90200680	5-acetylamino-6-formylamino-3-methyluracil	14	-0.125044	0.103484	0.226916	-0.18748	0.13399	0.161749	-0.316245	0.202332	0.144027	/	/	13.5776	12	0.328494	14.9385	13	0.311208	0.0146082	0.0133198	0.294281
GCST90032278	CAG-448 sp000433415	GCST90200697	N2-acetyl,N6,N6-dimethyllysine	20	0.0909181	0.0753235	0.227418	0.00191081	0.107895	0.98587	0.113059	0.151654	0.465593	/	/	14.5091	18	0.69535	14.5374	19	0.75151	-0.00179537	0.0106736	0.868296
GCST90032591	UBA1066 sp900317515	GCST90200026	Glycodeoxycholate	13	0.237452	0.198339	0.231229	0.341006	0.262576	0.194049	0.370063	0.462057	0.440145	/	/	7.82788	11	0.728634	7.92885	12	0.790665	-0.00512551	0.0161298	0.756613
GCST90032260	CAG-177 sp003538135	GCST90199893	Cis-4-decenoate (10:1n6)	20	-0.0608498	0.0512669	0.235258	-0.0539851	0.0703816	0.443061	-0.168574	0.112809	0.152414	/	/	12.5498	18	0.817593	13.699	19	0.800945	0.0119792	0.0111744	0.297875
GCST90032183	Akkermansia muciniphila B	GCST90199893	Cis-4-decenoate (10:1n6)	20	-0.0395174	0.0334376	0.237275	-0.0528524	0.048876	0.279538	-0.0269084	0.0648855	0.683258	/	/	18.7282	18	0.408737	18.7825	19	0.470867	-0.00252846	0.0110688	0.821886
GCST90032521	Prevotella sp002437565	GCST90200679	N-acetylarginine	24	0.0645041	0.0549904	0.240793	0.0723819	0.0774618	0.350087	0.158917	0.123719	0.21233	/	/	25.1334	22	0.290736	25.965	23	0.302522	-0.00994496	0.0116567	0.402766
GCST90032257	CAG-177 sp002438685	GCST90200680	5-acetylamino-6-formylamino-3-methyluracil	16	0.0470445	0.0402667	0.242676	0.091484	0.0567929	0.107216	0.122912	0.0752062	0.124468	/	/	10.055	14	0.758152	11.4816	15	0.717766	-0.014916	0.0124881	0.25216
GCST90032257	CAG-177 sp002438685	GCST90200697	N2-acetyl,N6,N6-dimethyllysine	16	0.0466292	0.0399419	0.243039	0.00740409	0.0576548	0.897816	0.144952	0.0745936	0.0723738	/	/	11.4963	14	0.646682	13.9321	15	0.530683	-0.0193408	0.0123923	0.140908
GCST90032521	Prevotella sp002437565	GCST90200272	3-hydroxyoctanoylcarnitine (1)	24	0.0622309	0.0536322	0.245916	0.054558	0.0757689	0.471489	0.157617	0.120456	0.204209	/	/	23.0864	22	0.396862	23.9091	23	0.408856	-0.0100501	0.0113508	0.385512
GCST90032416	Geobacteraceae	GCST90200263	(2 or 3)-decenoate (10:1n7 or n8)	9	0.298919	0.259783	0.249877	0.238972	0.332217	0.47194	0.843074	0.508987	0.141616	/	/	3.23272	7	0.862672	4.77831	8	0.780987	-0.0214465	0.0172508	0.25381
GCST90032521	Prevotella sp002437565	GCST90199893	Cis-4-decenoate (10:1n6)	24	-0.0603998	0.0525985	0.250837	-0.0312669	0.0684441	0.647797	-0.126969	0.11762	0.292062	/	/	12.4896	22	0.946428	12.89	23	0.954336	0.00701246	0.0110822	0.533408
GCST90032472	Megamonas	GCST90200679	N-acetylarginine	45	0.0455108	0.039939	0.254491	0.0666719	0.0588696	0.25741	0.0316827	0.0719596	0.661937	/	/	43.3144	43	0.457893	43.3683	44	0.498577	0.00194156	0.00839083	0.818109
GCST90032177	Acidaminococcus sp900315205	GCST90200568	X-19438	18	-0.153355	0.135674	0.258342	-0.169131	0.182361	0.353692	-0.37443	0.275195	0.1925	/	/	13.5662	16	0.630992	14.4188	17	0.637264	0.0135557	0.014681	0.369538
GCST90032177	Acidaminococcus sp900315205	GCST90200679	N-acetylarginine	18	0.128992	0.114685	0.260695	0.116947	0.159132	0.462397	0.188861	0.231714	0.427003	/	/	15.6898	16	0.47481	15.7782	17	0.539606	-0.003681	0.0123792	0.770023
GCST90032257	CAG-177 sp002438685	GCST90200263	(2 or 3)-decenoate (10:1n7 or n8)	16	0.0456833	0.0407439	0.26219	0.0410142	0.0556182	0.460864	0.122111	0.0761019	0.130901	/	/	8.84593	14	0.840792	10.2598	15	0.803088	-0.0150291	0.0126395	0.254194
GCST90032289	CAG-488	GCST90200270	2-methoxyhydroquinone sulfate (1)	29	0.0799227	0.0714221	0.263132	0.178919	0.101138	0.0768834	0.204071	0.157014	0.20469	/	/	25.6701	27	0.536963	26.4584	28	0.547864	-0.0101689	0.0114533	0.382457
GCST90032257	CAG-177 sp002438685	GCST90200272	3-hydroxyoctanoylcarnitine (1)	16	0.046108	0.041479	0.266312	0.0482619	0.0576027	0.40212	0.138931	0.0775359	0.094792	/	/	8.77581	14	0.845139	10.7836	15	0.767776	-0.018231	0.0128661	0.178357
GCST90032491	NK4A144	GCST90200680	5-acetylamino-6-formylamino-3-methyluracil	15	0.234438	0.212576	0.270094	0.287823	0.269892	0.286226	-0.447689	0.48721	0.374892	/	/	15.3997	13	0.283068	18.2088	14	0.197436	0.0264033	0.017146	0.147562
GCST90032235	Blautia A sp900066355	GCST90199843	Chiro-inositol	13	-0.104098	0.0946162	0.271237	-0.098737	0.113206	0.383105	-0.433951	0.193253	0.0462523	/	/	12.0782	11	0.357794	16.0602	12	0.188494	0.0281787	0.0147971	0.0833353
GCST90032183	Akkermansia muciniphila B	GCST90201001	Serine to alpha-ketobutyrat	20	0.0458889	0.0419154	0.273605	0.0296659	0.0510508	0.561169	0.0136324	0.0814334	0.868917	/	/	28.8519	18	0.0502189	29.1995	19	0.0629117	0.00646927	0.0138935	0.647063
GCST90032257	CAG-177 sp002438685	GCST90200270	2-methoxyhydroquinone sulfate (1)	16	0.0437935	0.0404671	0.279164	0.0578424	0.056723	0.307855	0.129206	0.0755762	0.109399	/	/	9.19184	14	0.818569	10.9825	15	0.753837	-0.0168004	0.012555	0.20218
GCST90032183	Akkermansia muciniphila B	GCST90200568	X-19438	20	-0.0416372	0.038751	0.282608	-0.0360067	0.0496508	0.468329	-0.0606868	0.0737412	0.421295	/	/	5.42046	18	0.998038	5.51265	19	0.998853	0.0038205	0.0125826	0.764888
GCST90032177	Acidaminococcus sp900315205	GCST90199794	1-oleoyl-GPE (18:1)	18	-0.122928	0.114591	0.283383	0.0313096	0.153579	0.838458	-0.104868	0.231519	0.656664	/	/	13.5292	16	0.633739	13.5373	17	0.699541	-0.00111043	0.0123689	0.929579
GCST90032472	Megamonas	GCST90199843	Chiro-inositol	45	0.0391864	0.0366515	0.284996	0.0645901	0.0519187	0.213476	0.0544296	0.0657939	0.41265	/	/	27.9039	43	0.963761	27.9818	44	0.971329	-0.00214047	0.00767261	0.781601
GCST90032595	UBA1191	GCST90200696	N6,N6-dimethyllysine	14	-0.101096	0.0954708	0.289634	-0.105621	0.130288	0.417555	-0.235992	0.188129	0.233574	/	/	6.40986	12	0.894029	7.10234	13	0.896801	0.0103061	0.0123849	0.421574
GCST90032257	CAG-177 sp002438685	GCST90199893	Cis-4-decenoate (10:1n6)	16	-0.0502534	0.0476515	0.291608	-0.0220269	0.0555567	0.691754	0.0814901	0.0821454	0.338024	/	/	15.7708	14	0.327572	19.8328	15	0.178441	-0.025901	0.0136398	0.0783789
GCST90032260	CAG-177 sp003538135	GCST90199794	1-oleoyl-GPE (18:1)	20	-0.0531201	0.0503761	0.291668	-0.115638	0.0698034	0.0975962	-0.140506	0.110776	0.220824	/	/	11.8442	18	0.855178	12.6287	19	0.857025	0.00972513	0.0109797	0.387441
GCST90032177	Acidaminococcus sp900315205	GCST90200680	5-acetylamino-6-formylamino-3-methyluracil	18	0.118299	0.113261	0.296263	0.188968	0.161223	0.241161	0.196804	0.234473	0.41364	/	/	16.798	16	0.398783	16.9539	17	0.457494	-0.00482609	0.0125248	0.705073
GCST90032521	Prevotella sp002437565	GCST90200270	2-methoxyhydroquinone sulfate (1)	24	0.0535319	0.0513599	0.297278	0.0631273	0.0737269	0.39187	0.0691568	0.114919	0.553466	/	/	17.7127	22	0.722881	17.7358	23	0.771659	-0.0016451	0.0108238	0.880581
GCST90032278	CAG-448 sp000433415	GCST90200263	(2 or 3)-decenoate (10:1n7 or n8)	20	0.0837789	0.081311	0.302845	0.0546708	0.113012	0.628555	0.0138769	0.167133	0.934745	/	/	21.0276	18	0.278023	21.2989	19	0.320525	0.00566656	0.0117595	0.635704
GCST90032202	Bacillus C	GCST90200492	X-12411	14	-0.203868	0.198378	0.304105	-0.119879	0.254821	0.638038	-0.608714	0.445377	0.196768	/	/	6.17761	12	0.906865	7.20839	13	0.891095	0.0148545	0.014631	0.330009
GCST90032235	Blautia A sp900066355	GCST90199794	1-oleoyl-GPE (18:1)	13	0.0974708	0.0967819	0.313878	0.145445	0.127528	0.254081	-0.139338	0.213541	0.527472	/	/	12.4565	11	0.330326	14.1901	12	0.288732	0.0202395	0.0163576	0.241733
GCST90032177	Acidaminococcus sp900315205	GCST90200492	X-12411	18	0.133122	0.133091	0.317197	0.0587291	0.184481	0.750221	-0.0756334	0.269936	0.782922	/	/	15.4792	16	0.489859	16.2694	17	0.504826	0.0127549	0.014349	0.387223
GCST90032257	CAG-177 sp002438685	GCST90200696	N6,N6-dimethyllysine	16	0.039732	0.039829	0.31849	0.0100201	0.0587183	0.864501	0.131337	0.074381	0.0992297	/	/	10.7804	14	0.703192	12.9069	15	0.609487	-0.01802	0.0123573	0.16684
GCST90032257	CAG-177 sp002438685	GCST90200492	X-12411	16	0.0469654	0.0472832	0.320574	0.039879	0.0619794	0.51995	0.0829013	0.0884728	0.36463	/	/	4.15797	14	0.994438	4.38892	15	0.996158	-0.00702632	0.0146209	0.638247
GCST90032289	CAG-488	GCST90200263	(2 or 3)-decenoate (10:1n7 or n8)	29	0.0705042	0.0717854	0.326024	0.171711	0.102098	0.0926033	0.139066	0.157778	0.385878	/	/	27.02	27	0.462717	27.2583	28	0.504216	-0.00562205	0.01152	0.629471
GCST90032595	UBA1191	GCST90200697	N2-acetyl,N6,N6-dimethyllysine	14	-0.0928271	0.0957202	0.332158	-0.153945	0.121939	0.206777	-0.240443	0.188628	0.226546	/	/	4.57356	12	0.97073	5.39839	13	0.965345	0.0112785	0.0124185	0.381649
GCST90032491	NK4A144	GCST90200568	X-19438	15	-0.213238	0.222757	0.338433	-0.242499	0.313536	0.439266	-0.563166	0.535651	0.312241	/	/	9.51548	13	0.732994	10.0315	14	0.759878	0.0135318	0.0188376	0.48526
GCST90032416	Geobacteraceae	GCST90199843	Chiro-inositol	9	-0.227894	0.239354	0.341037	-0.0965733	0.325501	0.766702	0.18993	0.469489	0.697886	/	/	6.19024	7	0.51772	7.26041	8	0.508814	-0.0164276	0.0158799	0.335316
GCST90032416	Geobacteraceae	GCST90200538	X-17010	9	-0.389966	0.415344	0.347783	-0.566211	0.467083	0.225425	-0.967133	0.824702	0.279271	/	/	11.9859	7	0.101025	13.1264	8	0.107574	0.0228651	0.0280158	0.441299
GCST90032591	UBA1066 sp900317515	GCST90200696	N6,N6-dimethyllysine	13	-0.178197	0.192799	0.35535	-0.223618	0.266826	0.401993	-0.15051	0.465014	0.75226	/	/	11.8612	11	0.374167	11.8659	12	0.45651	-0.00107264	0.0162604	0.948588
GCST90032491	NK4A144	GCST90200695	2'-o-methyluridine	15	0.187005	0.202732	0.356306	0.234831	0.269728	0.383961	-0.348306	0.478291	0.479386	/	/	15.1331	13	0.299115	16.897	14	0.261709	0.0207132	0.0168271	0.240152
GCST90032472	Megamonas	GCST90200538	X-17010	45	-0.0462355	0.0501569	0.356624	-0.0881267	0.0678091	0.193728	-0.168949	0.0899784	0.0672205	/	/	35.516	43	0.784122	38.2145	44	0.717049	0.0172186	0.0104818	0.107737
GCST90032278	CAG-448 sp000433415	GCST90200270	2-methoxyhydroquinone sulfate (1)	20	0.0767368	0.0832468	0.356633	0.0347783	0.113055	0.758369	0.0175192	0.171489	0.919759	/	/	22.4165	18	0.214018	22.6136	19	0.254791	0.00480027	0.0120662	0.695436
GCST90032521	Prevotella sp002437565	GCST90200893	Taurine to cystein	24	0.0521806	0.056741	0.357767	0.0866976	0.0763461	0.25613	-0.0754383	0.126186	0.556055	/	/	25.4525	22	0.27593	26.9313	23	0.258904	0.013441	0.0118887	0.270409
GCST90032260	CAG-177 sp003538135	GCST90199843	Chiro-inositol	20	-0.0424833	0.046247	0.358297	-0.00469086	0.0664503	0.943722	0.0400831	0.101672	0.698036	/	/	16.473	18	0.559574	17.3045	19	0.569246	-0.00919165	0.0100799	0.373882
GCST90032491	NK4A144	GCST90200893	Taurine to cystein	15	-0.173363	0.191115	0.364346	-0.0492155	0.25631	0.84773	-0.338001	0.458736	0.474326	/	/	7.14405	13	0.894576	7.29991	14	0.922531	0.00637552	0.0161492	0.6994
GCST90032289	CAG-488	GCST90199843	Chiro-inositol	29	0.0594943	0.0660077	0.367417	0.0798509	0.0931832	0.391487	-0.118641	0.145028	0.420486	/	/	18.741	27	0.879247	20.6438	28	0.83988	0.0146008	0.0105846	0.179078
GCST90032235	Blautia A sp900066355	GCST90200680	5-acetylamino-6-formylamino-3-methyluracil	13	0.078804	0.0880025	0.370534	0.0481628	0.119554	0.687057	0.060734	0.198364	0.765188	/	/	4.81268	11	0.939898	4.82301	12	0.963631	0.00154449	0.0151949	0.920867
GCST90032289	CAG-488	GCST90200272	3-hydroxyoctanoylcarnitine (1)	29	0.0651594	0.0730421	0.37235	0.0787885	0.10486	0.452432	0.133119	0.160237	0.413393	/	/	19.9511	27	0.8328	20.1782	28	0.857882	-0.0055811	0.0117126	0.637548
GCST90032416	Geobacteraceae	GCST90200492	X-12411	9	0.270534	0.3033	0.37241	0.4905	0.405691	0.226644	0.557214	0.619737	0.398464	/	/	7.54488	7	0.374429	7.85578	8	0.447683	-0.0111921	0.020839	0.607857
GCST90032591	UBA1066 sp900317515	GCST90199893	Cis-4-decenoate (10:1n6)	13	-0.183715	0.207751	0.376534	-0.31668	0.273334	0.246627	0.508696	0.465547	0.297885	/	/	10.1722	11	0.514971	12.8878	12	0.377251	-0.0268233	0.0162771	0.12761
GCST90032491	NK4A144	GCST90199893	Cis-4-decenoate (10:1n6)	15	-0.168217	0.191727	0.380283	0.0183148	0.255676	0.942894	-0.0154012	0.460098	0.973805	/	/	7.07154	13	0.898427	7.20504	14	0.926518	-0.00591658	0.0161934	0.720711
GCST90032491	NK4A144	GCST90200696	N6,N6-dimethyllysine	15	0.178224	0.203936	0.38216	0.329877	0.2799	0.238577	-0.428828	0.47351	0.381607	/	/	14.8589	13	0.316246	17.1312	14	0.249254	0.023491	0.0166605	0.18202
GCST90032235	Blautia A sp900066355	GCST90200698	N2-acetyl,N6-methyllysine	13	0.0766652	0.0877433	0.382257	0.116484	0.116528	0.317493	0.0603405	0.197836	0.766058	/	/	5.053	11	0.928573	5.06147	12	0.955894	0.00139521	0.0151543	0.9283
GCST90032278	CAG-448 sp000433415	GCST90200272	3-hydroxyoctanoylcarnitine (1)	20	0.0680196	0.0781597	0.384156	0.0876911	0.113498	0.439744	0.033275	0.157602	0.835156	/	/	17.8405	18	0.466206	17.9049	19	0.528796	0.00281336	0.0110816	0.802468
GCST90032548	Ruminococcus A sp000432335	GCST90200026	Glycodeoxycholate	20	-0.0808178	0.0945205	0.392535	-0.118207	0.135271	0.382198	-0.478979	0.224509	0.0469038	/	/	14.2432	18	0.713104	18.066	19	0.518031	0.0338058	0.0172902	0.0662674
GCST90032202	Bacillus C	GCST90200893	Taurine to cystein	14	0.149028	0.174651	0.393498	0.132711	0.237387	0.576128	1.00221	0.392254	0.0252328	/	/	3.53093	12	0.990494	9.43165	13	0.739618	-0.031267	0.0128716	0.0317824
GCST90032289	CAG-488	GCST90200893	Taurine to cystein	29	-0.0729435	0.0858537	0.395534	-0.0746607	0.109474	0.495241	-0.211764	0.189741	0.274228	/	/	37.9179	27	0.0791677	38.8661	28	0.0831015	0.0113755	0.0138445	0.418465
GCST90032185	Alistipes shahii	GCST90199794	1-oleoyl-GPE (18:1)	16	0.0358785	0.0429504	0.403522	0.0369963	0.0616411	0.54838	0.14206	0.087816	0.128029	/	/	11.8445	14	0.618791	13.7662	15	0.543331	-0.0184171	0.0132855	0.187352
GCST90032235	Blautia A sp900066355	GCST90200272	3-hydroxyoctanoylcarnitine (1)	13	-0.0794367	0.0957656	0.406826	-0.221494	0.128263	0.0841915	0.0861313	0.218525	0.701005	/	/	12.6508	11	0.316762	13.4727	12	0.335641	-0.0141566	0.0167462	0.415917
GCST90032260	CAG-177 sp003538135	GCST90201001	Serine to alpha-ketobutyrat	20	-0.0453973	0.0547909	0.407356	-0.108944	0.0768374	0.156233	-0.168818	0.119379	0.174387	/	/	19.7542	18	0.346827	21.2332	19	0.324062	0.0137331	0.01183	0.260858
GCST90032183	Akkermansia muciniphila B	GCST90200272	3-hydroxyoctanoylcarnitine (1)	20	-0.0275576	0.0334102	0.409471	-0.0348359	0.0442689	0.431331	-0.0204875	0.0635225	0.750772	/	/	11.7231	18	0.8612	11.7402	19	0.896428	-0.0014192	0.010845	0.897336
GCST90032177	Acidaminococcus sp900315205	GCST90200272	3-hydroxyoctanoylcarnitine (1)	18	0.101617	0.124143	0.413045	0.0630985	0.172025	0.71377	0.237658	0.255467	0.366047	/	/	18.8529	16	0.276366	19.2955	17	0.311835	-0.00836012	0.0136398	0.548543
GCST90032278	CAG-448 sp000433415	GCST90200538	X-17010	20	-0.0780388	0.095788	0.415242	0.000690381	0.13318	0.995864	-0.0881796	0.191484	0.650667	/	/	14.1805	18	0.717251	14.1842	19	0.772847	0.00082841	0.0135447	0.951905
GCST90032591	UBA1066 sp900317515	GCST90200695	2'-o-methyluridine	13	-0.171349	0.211115	0.416999	-0.176638	0.268432	0.510517	-0.170894	0.512214	0.744926	/	/	14.3603	11	0.213691	14.3603	12	0.278291	-1.7618e-05	0.0179087	0.999233
GCST90032491	NK4A144	GCST90201001	Serine to alpha-ketobutyrat	15	-0.156523	0.193844	0.419397	-0.213199	0.267495	0.42544	-0.645903	0.465619	0.188707	/	/	12.4164	13	0.493832	13.7526	14	0.468298	0.0189439	0.0163879	0.268497
GCST90032416	Geobacteraceae	GCST90201001	Serine to alpha-ketobutyrat	9	-0.230443	0.289519	0.426061	-0.607576	0.37491	0.105105	0.0120325	0.59724	0.984488	/	/	9.05248	7	0.24891	9.34064	8	0.314379	-0.00953727	0.0202041	0.651254
GCST90032491	NK4A144	GCST90200698	N2-acetyl,N6-methyllysine	15	0.147006	0.185856	0.428963	0.226457	0.253349	0.371399	-0.53881	0.446155	0.248685	/	/	9.27651	13	0.751754	12.1355	14	0.595419	0.0265515	0.0157029	0.114682
GCST90032185	Alistipes shahii	GCST90200680	5-acetylamino-6-formylamino-3-methyluracil	16	0.0404135	0.0515877	0.433395	0.0133101	0.0632657	0.833368	0.0698519	0.108769	0.531117	/	/	22.0189	14	0.078227	22.1704	15	0.103414	-0.00510897	0.0164631	0.760883
GCST90032289	CAG-488	GCST90200695	2'-o-methyluridine	29	0.054999	0.0703129	0.434095	-0.00501812	0.101834	0.960698	0.0696957	0.154514	0.655545	/	/	22.8956	27	0.690606	22.9071	28	0.737678	-0.00120452	0.0112765	0.915724
GCST90032595	UBA1191	GCST90199893	Cis-4-decenoate (10:1n6)	14	-0.0771494	0.0994727	0.437995	-0.0721727	0.140719	0.608032	-0.193086	0.196276	0.344658	/	/	10.4344	12	0.577904	10.9039	13	0.618865	0.00883872	0.0128995	0.506241
GCST90032177	Acidaminococcus sp900315205	GCST90199893	Cis-4-decenoate (10:1n6)	18	0.0903716	0.116577	0.438216	-0.0083973	0.167324	0.959974	-0.130376	0.235547	0.587572	/	/	15.3183	16	0.501464	16.4815	17	0.489996	0.0135666	0.0125789	0.296793
GCST90032595	UBA1191	GCST90200263	(2 or 3)-decenoate (10:1n7 or n8)	14	-0.0749107	0.0975674	0.442616	-0.11543	0.130018	0.374647	-0.206937	0.192205	0.302807	/	/	6.46353	12	0.890939	7.09916	13	0.896969	0.0100913	0.0126574	0.44079
GCST90032183	Akkermansia muciniphila B	GCST90200026	Glycodeoxycholate	20	0.0280448	0.0368391	0.446491	0.0098722	0.0470626	0.833849	0.0478891	0.071813	0.513321	/	/	23.4627	18	0.173431	23.6002	19	0.211939	-0.00397848	0.0122492	0.74908
GCST90032289	CAG-488	GCST90200538	X-17010	29	0.0684815	0.0899667	0.446546	0.0370983	0.125221	0.76703	0.065833	0.197877	0.741933	/	/	21.8381	27	0.74556	21.8383	28	0.788722	0.00021692	0.0144347	0.988121
GCST90032177	Acidaminococcus sp900315205	GCST90200270	2-methoxyhydroquinone sulfate (1)	18	0.0866404	0.113839	0.446611	0.113975	0.162415	0.482834	0.162548	0.230115	0.490111	/	/	15.0766	16	0.519035	15.2207	17	0.579589	-0.00466281	0.0122844	0.709254
GCST90032548	Ruminococcus A sp000432335	GCST90199794	1-oleoyl-GPE (18:1)	20	0.0808642	0.106269	0.446696	0.0386747	0.135169	0.774785	-0.0870546	0.255425	0.737183	/	/	23.6272	18	0.167624	24.317	19	0.184274	0.0142733	0.0196901	0.477833
GCST90032595	UBA1191	GCST90200272	3-hydroxyoctanoylcarnitine (1)	14	-0.0752355	0.0991659	0.448042	-0.0245001	0.135442	0.856454	-0.212554	0.195125	0.297404	/	/	10.4847	12	0.57352	11.1524	13	0.598053	0.0105067	0.0128578	0.429772
GCST90032548	Ruminococcus A sp000432335	GCST90200680	5-acetylamino-6-formylamino-3-methyluracil	20	-0.0736742	0.0978598	0.451537	0.04425	0.131967	0.737391	0.228542	0.225356	0.323956	/	/	18.8347	18	0.402068	21.1226	19	0.330066	-0.025693	0.0173756	0.156511
GCST90032416	Geobacteraceae	GCST90200680	5-acetylamino-6-formylamino-3-methyluracil	9	0.21062	0.281803	0.454821	0.00214419	0.359056	0.995235	0.602101	0.563845	0.321025	/	/	8.81273	7	0.266382	9.63412	8	0.29165	-0.0154432	0.0191192	0.44582
GCST90032183	Akkermansia muciniphila B	GCST90200263	(2 or 3)-decenoate (10:1n7 or n8)	20	-0.0244865	0.0328471	0.455988	-0.043382	0.0441381	0.325672	-0.0213217	0.0624779	0.736853	/	/	9.8315	18	0.937267	9.83505	19	0.956898	-0.000634895	0.0106619	0.953172
GCST90032521	Prevotella sp002437565	GCST90201001	Serine to alpha-ketobutyrat	24	0.0412161	0.055412	0.456991	0.0226835	0.0760679	0.76555	0.218136	0.119485	0.0815126	/	/	22.1739	22	0.449549	24.9359	23	0.353599	-0.0186324	0.0112556	0.112042
GCST90032416	Geobacteraceae	GCST90200270	2-methoxyhydroquinone sulfate (1)	9	0.191434	0.258318	0.458646	-0.0247477	0.327832	0.939826	0.757465	0.50607	0.178119	/	/	2.47245	7	0.929157	4.16425	8	0.842008	-0.0222898	0.0171369	0.234544
GCST90032591	UBA1066 sp900317515	GCST90200697	N2-acetyl,N6,N6-dimethyllysine	13	-0.164427	0.221879	0.458654	-0.248395	0.261553	0.342269	-0.100181	0.53767	0.855582	/	/	15.7877	11	0.149198	15.8128	12	0.199959	-0.0024894	0.0188026	0.897061
GCST90032595	UBA1191	GCST90200679	N-acetylarginine	14	-0.0724245	0.0978217	0.459074	-0.115022	0.127604	0.367379	-0.394776	0.192868	0.0632192	/	/	6.44728	12	0.89188	10.2082	13	0.676824	0.0246064	0.0126882	0.0763347
GCST90032183	Akkermansia muciniphila B	GCST90200698	N2-acetyl,N6-methyllysine	20	-0.0236967	0.0324008	0.464558	-0.0235264	0.0471449	0.617763	-0.012984	0.0616283	0.835502	/	/	17.3328	18	0.500346	17.3746	19	0.564508	-0.00214869	0.0105148	0.840374
GCST90032595	UBA1191	GCST90200270	2-methoxyhydroquinone sulfate (1)	14	-0.0705018	0.0969529	0.467118	-0.131821	0.129886	0.310156	-0.109222	0.190997	0.577977	/	/	7.07992	12	0.852287	7.13528	13	0.895046	0.00295882	0.0125749	0.817947
GCST90032257	CAG-177 sp002438685	GCST90200679	N-acetylarginine	16	0.0324782	0.0451989	0.472411	0.00902855	0.063326	0.886628	0.0669665	0.0866912	0.452679	/	/	18.1259	14	0.201108	18.4131	15	0.241569	-0.00677983	0.0143932	0.644864
GCST90032185	Alistipes shahii	GCST90200538	X-17010	16	0.0377706	0.0536281	0.481243	0.025699	0.071971	0.721037	-0.0167406	0.10996	0.881167	/	/	14.0616	14	0.445129	14.386	15	0.496481	0.00946727	0.0166607	0.578873
GCST90032290	Faecalitalea cylindroides	GCST90200026	Glycodeoxycholate	22	0.0163049	0.0233968	0.485873	0.0291139	0.0316496	0.357633	0.0797067	0.0487749	0.117865	/	/	7.37551	20	0.995259	9.57022	21	0.983971	-0.0206826	0.013961	0.154069
GCST90032185	Alistipes shahii	GCST90200679	N-acetylarginine	16	0.0297689	0.0429723	0.488469	0.0210256	0.061515	0.732505	-0.0133167	0.0878485	0.881675	/	/	12.4945	14	0.566654	12.8107	15	0.616916	0.00747388	0.0132911	0.582789
GCST90032260	CAG-177 sp003538135	GCST90200270	2-methoxyhydroquinone sulfate (1)	20	0.0346093	0.0500303	0.489083	0.0722753	0.0702841	0.303794	0.0997992	0.110488	0.378317	/	/	18.1288	18	0.447195	18.5707	19	0.484669	-0.00725157	0.010948	0.516131
GCST90032183	Akkermansia muciniphila B	GCST90199794	1-oleoyl-GPE (18:1)	20	0.0225395	0.0328722	0.492922	0.0281232	0.0434055	0.517038	-0.0411659	0.0625441	0.518746	/	/	7.67779	18	0.983057	9.11125	19	0.971586	0.012774	0.0106693	0.246731
GCST90032548	Ruminococcus A sp000432335	GCST90200263	(2 or 3)-decenoate (10:1n7 or n8)	20	-0.0676163	0.100349	0.500431	0.00138147	0.135266	0.991851	0.277532	0.227741	0.238715	/	/	18.7766	18	0.405702	21.6893	19	0.299993	-0.0293271	0.0175507	0.112018
GCST90032289	CAG-488	GCST90200696	N6,N6-dimethyllysine	29	0.0471417	0.0702693	0.502302	0.000361206	0.096511	0.997014	0.0626438	0.154426	0.688193	/	/	19.4476	27	0.853119	19.4603	28	0.883333	-0.00127034	0.0112687	0.911077
GCST90032491	NK4A144	GCST90200697	N2-acetyl,N6,N6-dimethyllysine	15	0.13029	0.196039	0.506301	0.268849	0.260426	0.301911	-0.390294	0.462134	0.413637	/	/	14.0767	13	0.368465	15.7388	14	0.329583	0.0201454	0.01626	0.237266
GCST90032591	UBA1066 sp900317515	GCST90200698	N2-acetyl,N6-methyllysine	13	-0.154324	0.232844	0.507472	-0.294692	0.271707	0.278101	-0.420776	0.557587	0.466316	/	/	16.8178	11	0.113382	17.2464	12	0.14056	0.0103249	0.0194995	0.606983
GCST90032290	Faecalitalea cylindroides	GCST90200679	N-acetylarginine	22	0.0183322	0.0277102	0.508247	0.0133063	0.0345703	0.700307	0.0760322	0.057326	0.199684	/	/	27.9385	20	0.110863	29.7769	21	0.0965635	-0.0188399	0.0164227	0.264845
GCST90032591	UBA1066 sp900317515	GCST90200568	X-19438	13	-0.154223	0.233297	0.508574	-0.104266	0.318895	0.743699	0.112155	0.545678	0.840909	/	/	9.41274	11	0.583851	9.70434	12	0.641881	-0.0102625	0.0190045	0.599957
GCST90032202	Bacillus C	GCST90200538	X-17010	14	0.151685	0.231509	0.512338	-0.0322731	0.297239	0.913539	0.248749	0.539124	0.652767	/	/	14.9891	12	0.242035	15.0396	13	0.304886	-0.0035678	0.0177345	0.843929
GCST90032591	UBA1066 sp900317515	GCST90199794	1-oleoyl-GPE (18:1)	13	0.154625	0.236414	0.513084	0.0435438	0.270368	0.872051	0.0579416	0.572426	0.921196	/	/	17.2092	11	0.101839	17.2639	12	0.139935	0.00374646	0.0200188	0.854952
GCST90032235	Blautia A sp900066355	GCST90200026	Glycodeoxycholate	13	-0.0577262	0.0894199	0.518563	-0.0107243	0.124352	0.931275	-0.236254	0.201693	0.266206	/	/	7.05013	11	0.795009	8.02528	12	0.783152	0.0152596	0.0154528	0.344623
GCST90032548	Ruminococcus A sp000432335	GCST90200272	3-hydroxyoctanoylcarnitine (1)	20	-0.0669596	0.105097	0.524044	0.0544931	0.129749	0.674494	0.183735	0.247926	0.468198	/	/	21.5869	18	0.250845	23.0776	19	0.233943	-0.021318	0.019121	0.279558
GCST90032548	Ruminococcus A sp000432335	GCST90201001	Serine to alpha-ketobutyrat	20	0.0750402	0.117934	0.524588	0.105527	0.146791	0.472207	0.354556	0.278537	0.219242	/	/	26.484	18	0.0891962	28.2847	19	0.0781004	-0.0237429	0.0214616	0.283165
GCST90032235	Blautia A sp900066355	GCST90200263	(2 or 3)-decenoate (10:1n7 or n8)	13	-0.0561719	0.0889735	0.527823	-0.0954186	0.117404	0.41637	0.0123176	0.200661	0.952154	/	/	5.78558	11	0.887281	5.93059	12	0.91954	-0.00585264	0.0153693	0.710603
GCST90032290	Faecalitalea cylindroides	GCST90200893	Taurine to cystein	22	0.0156991	0.0249448	0.529117	0.0265871	0.0324158	0.412109	0.0529761	0.0524085	0.324171	/	/	22.7889	20	0.299279	23.5378	21	0.315986	-0.012178	0.0150209	0.42706
GCST90032257	CAG-177 sp002438685	GCST90200026	Glycodeoxycholate	16	0.025638	0.0410186	0.531949	0.0169335	0.0622384	0.785564	-0.0443707	0.0766632	0.571936	/	/	11.07	14	0.68053	12.2384	15	0.660901	0.0137391	0.0127104	0.297994
GCST90032491	NK4A144	GCST90200679	N-acetylarginine	15	0.14014	0.229219	0.540947	0.203242	0.279969	0.467871	-0.714999	0.5077	0.182504	/	/	16.3537	13	0.230558	20.6726	14	0.110323	0.0331145	0.0178718	0.0867301
GCST90032591	UBA1066 sp900317515	GCST90200680	5-acetylamino-6-formylamino-3-methyluracil	13	-0.15654	0.256373	0.541469	-0.348206	0.263984	0.187156	-0.362198	0.61818	0.569763	/	/	20.5029	11	0.038902	20.7562	12	0.0540672	0.00796507	0.0216096	0.719429
GCST90032591	UBA1066 sp900317515	GCST90200263	(2 or 3)-decenoate (10:1n7 or n8)	13	-0.117562	0.196889	0.550443	-0.142021	0.261697	0.587342	0.0822438	0.457141	0.860495	/	/	10.8987	11	0.451786	11.1333	12	0.517533	-0.00774304	0.0159882	0.637674
GCST90032416	Geobacteraceae	GCST90199794	1-oleoyl-GPE (18:1)	9	-0.244597	0.411466	0.552209	-0.778658	0.36266	0.0317874	-0.751353	0.831818	0.396403	/	/	18.6879	7	0.0092233	20.0286	8	0.0102286	0.0199757	0.0281888	0.501459
GCST90032260	CAG-177 sp003538135	GCST90200680	5-acetylamino-6-formylamino-3-methyluracil	20	-0.0335997	0.0566744	0.553278	0.0179999	0.0753811	0.811272	0.0931354	0.123574	0.460787	/	/	22.9277	18	0.193383	24.6167	19	0.173548	-0.0141032	0.0122473	0.26458
GCST90032591	UBA1066 sp900317515	GCST90200679	N-acetylarginine	13	-0.133447	0.227656	0.557756	-0.415222	0.271251	0.125828	0.142116	0.544806	0.799022	/	/	15.5169	11	0.160033	15.9599	12	0.193082	-0.0106704	0.0190426	0.586477
GCST90032202	Bacillus C	GCST90200026	Glycodeoxycholate	14	0.10136	0.172984	0.557908	0.14316	0.238165	0.547777	0.584611	0.387933	0.157679	/	/	9.16288	12	0.688959	11.0998	13	0.602458	-0.0177248	0.0127358	0.189263
GCST90032183	Akkermansia muciniphila B	GCST90200695	2'-o-methyluridine	20	-0.0187513	0.0322554	0.561012	-0.0214419	0.0478842	0.654307	0.0279457	0.061695	0.655986	/	/	18.2892	18	0.436758	19.0936	19	0.450844	-0.00936522	0.0105253	0.385323
GCST90032257	CAG-177 sp002438685	GCST90199843	Chiro-inositol	16	0.0209169	0.0374425	0.576407	0.0295409	0.0527301	0.575323	0.0486314	0.0699235	0.498128	/	/	13.2513	14	0.506839	13.4715	15	0.565926	-0.00544817	0.0116089	0.646074
GCST90032416	Geobacteraceae	GCST90200893	Taurine to cystein	9	0.147162	0.263628	0.576696	0.338001	0.334594	0.312407	0.29955	0.516258	0.579947	/	/	6.56955	7	0.475029	6.68741	8	0.570703	-0.00600551	0.0174927	0.741442
GCST90032548	Ruminococcus A sp000432335	GCST90200538	X-17010	20	0.0720596	0.131055	0.582427	0.0390076	0.180199	0.828622	0.256167	0.316145	0.428361	/	/	23.0382	18	0.189126	23.5658	19	0.213337	-0.0156509	0.0243763	0.528931
GCST90032472	Megamonas	GCST90200695	2'-o-methyluridine	45	0.0234654	0.043904	0.593016	0.0419142	0.0583729	0.472732	0.00259788	0.0796298	0.974125	/	/	55.5511	43	0.0949642	55.6797	44	0.111418	0.0029312	0.00928896	0.753865
GCST90032185	Alistipes shahii	GCST90200263	(2 or 3)-decenoate (10:1n7 or n8)	16	0.02465	0.0465303	0.596276	0.0478579	0.0600772	0.42568	-0.0196328	0.0975262	0.843354	/	/	17.2949	14	0.240805	17.6297	15	0.282636	0.0076794	0.0147514	0.610788
GCST90032290	Faecalitalea cylindroides	GCST90199893	Cis-4-decenoate (10:1n6)	22	-0.0125175	0.0236446	0.596526	0.00830536	0.0316972	0.793304	0.00812906	0.0492617	0.870587	/	/	10.4441	20	0.959387	10.6723	21	0.968795	-0.00674452	0.0141173	0.638009
GCST90032548	Ruminococcus A sp000432335	GCST90199843	Chiro-inositol	20	-0.0453372	0.0863678	0.599631	0.0371726	0.119664	0.756073	-0.0747519	0.205147	0.719819	/	/	13.798	18	0.742163	13.823	19	0.793913	0.00249801	0.0158027	0.876158
GCST90032595	UBA1191	GCST90200568	X-19438	14	0.0604662	0.115291	0.599955	-0.0319939	0.156268	0.837778	0.377027	0.226741	0.122228	/	/	5.99455	12	0.916356	8.62342	13	0.800753	-0.0242373	0.0149486	0.130899
GCST90032591	UBA1066 sp900317515	GCST90200270	2-methoxyhydroquinone sulfate (1)	13	-0.102369	0.195754	0.601011	-0.210234	0.277433	0.448582	0.134385	0.454551	0.773008	/	/	10.2343	11	0.509439	10.5674	12	0.56631	-0.00917377	0.015896	0.575485
GCST90032591	UBA1066 sp900317515	GCST90200538	X-17010	13	-0.133876	0.25683	0.602184	-0.108469	0.347209	0.754734	0.321903	0.606224	0.605976	/	/	12.1968	11	0.349032	12.9651	12	0.371583	-0.0176196	0.0211674	0.422891
GCST90032257	CAG-177 sp002438685	GCST90200893	Taurine to cystein	16	-0.0215072	0.041285	0.602406	-0.0348881	0.0563055	0.535507	-0.0135913	0.0770989	0.862596	/	/	9.29607	14	0.811629	9.31085	15	0.860711	-0.00155749	0.0128114	0.904967
GCST90032289	CAG-488	GCST90200026	Glycodeoxycholate	29	-0.0403832	0.0776053	0.602808	-0.0219333	0.104365	0.833543	-0.0267909	0.173601	0.878501	/	/	32.3016	27	0.2211	32.3108	28	0.262048	-0.00111442	0.0126734	0.930579
GCST90032257	CAG-177 sp002438685	GCST90200695	2'-o-methyluridine	16	0.0202354	0.0398606	0.611696	-0.0136396	0.0555878	0.80617	0.0899552	0.0744391	0.246894	/	/	9.69019	14	0.784465	10.9201	15	0.75824	-0.0137148	0.0123669	0.286119
GCST90032183	Akkermansia muciniphila B	GCST90199843	Chiro-inositol	20	0.0153301	0.0302059	0.611791	-0.0215769	0.0418032	0.605747	0.00268785	0.0585508	0.96389	/	/	18.6962	18	0.410749	18.7632	19	0.472121	0.00253561	0.00998917	0.8025
GCST90032416	Geobacteraceae	GCST90200568	X-19438	9	0.152782	0.304957	0.616375	-0.0418159	0.403684	0.917498	-0.284141	0.595271	0.64767	/	/	3.90251	7	0.790935	4.63296	8	0.795988	0.017345	0.0202946	0.421022
GCST90032548	Ruminococcus A sp000432335	GCST90200893	Taurine to cystein	20	-0.0472341	0.095271	0.620045	-0.068051	0.130145	0.601054	-0.174967	0.226218	0.449298	/	/	14.1152	18	0.721549	14.5028	19	0.753632	0.0108543	0.0174352	0.541389
GCST90032177	Acidaminococcus sp900315205	GCST90200893	Taurine to cystein	18	-0.0570777	0.116214	0.623326	-0.0914262	0.153546	0.551555	-0.443821	0.234856	0.0770486	/	/	5.15927	16	0.994903	8.75025	17	0.947773	0.0237726	0.012545	0.0763103
GCST90032183	Akkermansia muciniphila B	GCST90200893	Taurine to cystein	20	-0.0163426	0.0333124	0.623718	-0.00265983	0.0450042	0.952871	-0.0532949	0.0633599	0.411302	/	/	12.7125	18	0.808361	13.1826	19	0.829094	0.00741142	0.0108098	0.501687
GCST90032472	Megamonas	GCST90200263	(2 or 3)-decenoate (10:1n7 or n8)	45	0.0194633	0.0405567	0.631295	-0.0164639	0.0589068	0.779868	0.0733298	0.0729859	0.320656	/	/	44.7508	43	0.398197	45.5727	44	0.406474	-0.0075646	0.00851234	0.379129
GCST90032472	Megamonas	GCST90201001	Serine to alpha-ketobutyrat	45	-0.0194427	0.0410501	0.635762	0.0168067	0.0593164	0.776916	-0.063011	0.0737019	0.397321	/	/	36.9089	43	0.731655	37.4155	44	0.748018	0.00611771	0.00859511	0.480454
GCST90032289	CAG-488	GCST90200697	N2-acetyl,N6,N6-dimethyllysine	29	0.0332773	0.0704537	0.636693	0.00194717	0.0977111	0.984101	0.0601959	0.154845	0.700511	/	/	18.3158	27	0.893571	18.3539	28	0.916882	-0.00220596	0.0112999	0.846683
GCST90032289	CAG-488	GCST90200680	5-acetylamino-6-formylamino-3-methyluracil	29	0.0323682	0.0710366	0.648638	0.0218925	0.0972725	0.82193	0.00636817	0.156112	0.967762	/	/	14.6663	27	0.973857	14.7013	28	0.981418	0.00213101	0.0113938	0.853034
GCST90032289	CAG-488	GCST90200698	N2-acetyl,N6-methyllysine	29	0.0318734	0.0708719	0.652903	0.0693959	0.0932013	0.456525	-0.0267014	0.155733	0.865144	/	/	13.6754	27	0.984226	13.8539	28	0.988193	0.00479986	0.0113634	0.676079
GCST90032185	Alistipes shahii	GCST90201001	Serine to alpha-ketobutyrat	16	-0.0208672	0.0464333	0.653141	-0.0616216	0.0625909	0.324863	-0.0450134	0.0980352	0.65317	/	/	16.4222	14	0.288277	16.5157	15	0.34863	0.00418158	0.0148104	0.781813
GCST90032177	Acidaminococcus sp900315205	GCST90200026	Glycodeoxycholate	18	0.0516023	0.115075	0.653847	0.009278	0.163575	0.954768	-0.190901	0.23252	0.423705	/	/	8.52058	16	0.931838	9.96113	17	0.905232	0.0149176	0.012429	0.24752
GCST90032290	Faecalitalea cylindroides	GCST90200538	X-17010	22	0.0128932	0.0290086	0.656708	-0.00240252	0.0395962	0.951618	0.0113681	0.060484	0.852807	/	/	17.3005	20	0.633384	17.3013	21	0.692687	0.000498824	0.0173591	0.97736
GCST90032183	Akkermansia muciniphila B	GCST90200697	N2-acetyl,N6,N6-dimethyllysine	20	-0.0150947	0.0341976	0.658926	-0.00217909	0.0453954	0.961714	0.0229186	0.0659971	0.732418	/	/	20.8532	18	0.286885	21.3843	19	0.315959	-0.00762452	0.0112605	0.506951
GCST90032595	UBA1191	GCST90200492	X-12411	14	0.0496182	0.112832	0.660115	0.0580564	0.150841	0.700324	0.0655214	0.222671	0.773593	/	/	7.82956	12	0.798304	7.83642	13	0.854091	-0.00121405	0.0146548	0.935342
GCST90032472	Megamonas	GCST90199794	1-oleoyl-GPE (18:1)	45	-0.0175031	0.0398917	0.660831	-0.0428337	0.0561068	0.445206	0.00851257	0.0719164	0.906328	/	/	43.3578	43	0.45605	43.5491	44	0.490838	-0.00365362	0.00838808	0.665325
GCST90032235	Blautia A sp900066355	GCST90200695	2'-o-methyluridine	13	0.0378979	0.0871386	0.663624	-0.0119925	0.117478	0.918691	0.10968	0.196457	0.587829	/	/	8.11913	11	0.702594	8.28534	12	0.762454	-0.00613529	0.0150492	0.691329
GCST90032472	Megamonas	GCST90200680	5-acetylamino-6-formylamino-3-methyluracil	45	0.0189905	0.043842	0.664901	0.0656383	0.0586131	0.262774	0.0539698	0.0793623	0.500122	/	/	54.1139	43	0.119209	54.4683	44	0.13397	-0.00491522	0.00926177	0.598357
GCST90032491	NK4A144	GCST90199794	1-oleoyl-GPE (18:1)	15	-0.081606	0.188586	0.665214	-0.0808075	0.268558	0.763496	0.144015	0.452693	0.755439	/	/	10.8962	13	0.619516	11.1967	14	0.670518	-0.00873593	0.0159347	0.592821
GCST90032548	Ruminococcus A sp000432335	GCST90200679	N-acetylarginine	20	-0.0413269	0.0964249	0.66822	-0.0475629	0.130369	0.715235	0.202141	0.226508	0.383943	/	/	18.5327	18	0.421115	19.9788	19	0.395853	-0.0206922	0.0174595	0.251368
GCST90032591	UBA1066 sp900317515	GCST90200492	X-12411	13	0.0991636	0.231697	0.66866	0.0312415	0.318258	0.921802	0.598054	0.539254	0.291071	/	/	11.2053	11	0.426228	12.2736	12	0.423965	-0.0192154	0.0187637	0.327795
GCST90032202	Bacillus C	GCST90199794	1-oleoyl-GPE (18:1)	14	-0.0733867	0.172273	0.670114	-0.168879	0.22967	0.462151	0.1723	0.386856	0.66397	/	/	6.35891	12	0.89692	6.86201	13	0.909122	-0.00900427	0.0126947	0.491693
GCST90032257	CAG-177 sp002438685	GCST90199794	1-oleoyl-GPE (18:1)	16	-0.0215086	0.0515873	0.676725	0.00129674	0.0598086	0.982702	0.159282	0.0817132	0.0715856	/	/	16.1244	14	0.305834	24.0272	15	0.0646331	-0.0355302	0.013564	0.0201974
GCST90032257	CAG-177 sp002438685	GCST90201001	Serine to alpha-ketobutyrat	16	0.017992	0.0434337	0.678698	-0.0264102	0.0606248	0.663103	-0.0236203	0.0829396	0.779975	/	/	15.6964	14	0.332264	16.092	15	0.375963	0.0081741	0.0137609	0.561981
GCST90032278	CAG-448 sp000433415	GCST90199794	1-oleoyl-GPE (18:1)	20	-0.0308847	0.076854	0.687785	-0.0556742	0.108347	0.607355	-0.206781	0.154804	0.198272	/	/	13.7762	18	0.743562	15.4895	19	0.691017	0.0142598	0.010894	0.207013
GCST90032548	Ruminococcus A sp000432335	GCST90200698	N2-acetyl,N6-methyllysine	20	-0.0384327	0.0958692	0.688504	0.178773	0.131719	0.174709	0.387979	0.219693	0.0943496	/	/	15.7907	18	0.607148	20.3716	19	0.372536	-0.0362556	0.0169395	0.0462753
GCST90032260	CAG-177 sp003538135	GCST90200695	2'-o-methyluridine	20	-0.0207258	0.052642	0.693793	0.0271732	0.0666935	0.683689	0.0643921	0.116754	0.588058	/	/	20.913	18	0.283828	21.6915	19	0.299876	-0.00947553	0.011575	0.423708
GCST90032235	Blautia A sp900066355	GCST90200696	N6,N6-dimethyllysine	13	0.0334408	0.0870556	0.700881	0.0493301	0.114483	0.666545	0.187791	0.196234	0.359139	/	/	5.79151	11	0.886907	6.56179	12	0.885164	-0.0131958	0.0150353	0.398894
GCST90032183	Akkermansia muciniphila B	GCST90200270	2-methoxyhydroquinone sulfate (1)	20	-0.012366	0.0326517	0.704893	-0.0391524	0.0461048	0.395767	0.0152337	0.0621248	0.809067	/	/	11.5626	18	0.868978	11.8353	19	0.892544	-0.00553344	0.0105963	0.607896
GCST90032521	Prevotella sp002437565	GCST90200492	X-12411	24	-0.0279976	0.0740338	0.705302	-0.102601	0.0917095	0.26324	0.105605	0.166356	0.532097	/	/	34.1767	22	0.0471289	35.4288	23	0.0471311	-0.0140744	0.0156773	0.379033
GCST90032591	UBA1066 sp900317515	GCST90200272	3-hydroxyoctanoylcarnitine (1)	13	0.0734295	0.20008	0.713619	0.00673991	0.276046	0.980521	0.446284	0.463811	0.356619	/	/	9.97868	11	0.532306	10.7727	12	0.548494	-0.0144724	0.0162416	0.391967
GCST90032595	UBA1191	GCST90199843	Chiro-inositol	14	-0.0327523	0.0896973	0.715005	-0.0185175	0.12022	0.877586	0.0833053	0.17671	0.645794	/	/	7.96501	12	0.787859	8.54606	13	0.806298	-0.00886641	0.0116316	0.46062
GCST90032491	NK4A144	GCST90200263	(2 or 3)-decenoate (10:1n7 or n8)	15	-0.078746	0.218257	0.718253	-0.184995	0.284722	0.515859	0.00511979	0.54325	0.992624	/	/	18.7843	13	0.129944	18.826	14	0.171705	-0.00324716	0.019123	0.867778
GCST90032260	CAG-177 sp003538135	GCST90200263	(2 or 3)-decenoate (10:1n7 or n8)	20	0.0188804	0.0523911	0.718567	0.103142	0.0708805	0.145625	0.0886986	0.116879	0.457739	/	/	20.0812	18	0.328266	20.5832	19	0.360283	-0.00777269	0.0115877	0.510882
GCST90032290	Faecalitalea cylindroides	GCST90199794	1-oleoyl-GPE (18:1)	22	0.00821878	0.0232434	0.723641	0.0275233	0.0315362	0.382797	0.0115755	0.0484326	0.813536	/	/	8.0047	20	0.991837	8.01094	21	0.995098	-0.00109657	0.0138808	0.937819
GCST90032185	Alistipes shahii	GCST90200697	N2-acetyl,N6,N6-dimethyllysine	16	0.0167298	0.0476381	0.725449	0.0244465	0.0621471	0.69405	-0.0110934	0.100417	0.913602	/	/	19.0617	14	0.162604	19.1991	15	0.204851	0.00482851	0.0151981	0.755398
GCST90032202	Bacillus C	GCST90201001	Serine to alpha-ketobutyrat	14	-0.0655818	0.19004	0.730023	0.0045877	0.246991	0.985181	-0.386178	0.432026	0.388964	/	/	14.1551	12	0.290911	14.9654	13	0.30952	0.0117493	0.0141768	0.423412
GCST90032278	CAG-448 sp000433415	GCST90199843	Chiro-inositol	20	0.0301206	0.088725	0.734246	0.109089	0.10167	0.283285	-0.133337	0.17811	0.463755	/	/	28.2815	18	0.057898	30.0381	19	0.0513161	0.0132546	0.0125359	0.304345
GCST90032202	Bacillus C	GCST90200568	X-19438	14	-0.0691368	0.204092	0.734796	-0.0861511	0.2621	0.742386	-0.244669	0.459957	0.604477	/	/	7.58035	12	0.817005	7.7617	13	0.858771	0.00641468	0.0150634	0.677759
GCST90032260	CAG-177 sp003538135	GCST90200696	N6,N6-dimethyllysine	20	-0.0198343	0.0596186	0.739372	0.0295797	0.0725792	0.683604	0.0797147	0.132045	0.55358	/	/	26.7915	18	0.0829898	27.8582	19	0.0861952	-0.011082	0.0130904	0.40835
GCST90032185	Alistipes shahii	GCST90199843	Chiro-inositol	16	0.0135482	0.040807	0.739885	0.0453296	0.0544543	0.405164	0.00629506	0.0863229	0.942898	/	/	16.063	14	0.309544	16.0736	15	0.377176	0.00125872	0.0130661	0.92462
GCST90032289	CAG-488	GCST90200679	N-acetylarginine	29	0.0238199	0.0719712	0.740671	-0.00684133	0.10238	0.946723	0.101109	0.158197	0.528124	/	/	19.367	27	0.856245	19.6679	28	0.876266	-0.00633122	0.0115402	0.587773
GCST90032278	CAG-448 sp000433415	GCST90200893	Taurine to cystein	20	-0.027571	0.0843821	0.743865	-0.0586899	0.115416	0.611098	-0.174672	0.169999	0.317801	/	/	21.1028	18	0.274256	22.2678	19	0.271132	0.0119163	0.0119543	0.332064
GCST90032278	CAG-448 sp000433415	GCST90200568	X-19438	20	0.032141	0.100906	0.750088	0.0918513	0.128975	0.476365	0.112381	0.208193	0.595955	/	/	23.4223	18	0.174878	23.6784	19	0.208777	-0.00650076	0.0146532	0.662588
GCST90032472	Megamonas	GCST90200698	N2-acetyl,N6-methyllysine	45	0.0142072	0.0459645	0.757253	-0.0034248	0.0597211	0.954269	0.0230751	0.0834428	0.78346	/	/	60.0752	43	0.0434636	60.098	44	0.053511	-0.00124522	0.00973018	0.898766
GCST90032185	Alistipes shahii	GCST90200272	3-hydroxyoctanoylcarnitine (1)	16	0.0151143	0.0496002	0.760577	0.0612249	0.0621249	0.324373	-0.0343962	0.103829	0.745342	/	/	18.9834	14	0.165584	19.3888	15	0.196654	0.00858918	0.0157092	0.593151
GCST90032183	Akkermansia muciniphila B	GCST90200696	N6,N6-dimethyllysine	20	-0.0096408	0.0321525	0.764295	0.00542649	0.0447313	0.903443	0.0228359	0.0611583	0.713219	/	/	17.4163	18	0.494677	17.806	19	0.535428	-0.00651365	0.0104342	0.540291
GCST90032202	Bacillus C	GCST90199843	Chiro-inositol	14	0.0653494	0.219402	0.765815	-0.247972	0.224188	0.268688	0.260516	0.509147	0.618165	/	/	24.6236	12	0.0167106	24.9996	13	0.0230862	-0.00715201	0.0167076	0.676183
GCST90032185	Alistipes shahii	GCST90200696	N6,N6-dimethyllysine	16	0.0134314	0.0454415	0.767554	-0.017162	0.0639502	0.788418	-0.0130096	0.095799	0.893912	/	/	17.4447	14	0.233254	17.5695	15	0.285975	0.00458797	0.0144975	0.756318
GCST90032235	Blautia A sp900066355	GCST90200697	N2-acetyl,N6,N6-dimethyllysine	13	0.025687	0.0872799	0.768524	-0.0225382	0.124854	0.856747	0.0959666	0.196749	0.635295	/	/	7.697	11	0.740162	7.85585	12	0.796291	-0.00600869	0.0150757	0.697839
GCST90032177	Acidaminococcus sp900315205	GCST90200696	N6,N6-dimethyllysine	18	0.0321525	0.112043	0.774138	0.047474	0.150351	0.752189	0.107229	0.226343	0.642081	/	/	13.7478	16	0.617496	13.8935	17	0.674624	-0.00461575	0.0120912	0.707672
GCST90032177	Acidaminococcus sp900315205	GCST90200697	N2-acetyl,N6,N6-dimethyllysine	18	0.0320154	0.112364	0.7757	0.112412	0.151532	0.458185	0.113461	0.22696	0.623939	/	/	12.6281	16	0.699731	12.7987	17	0.749555	-0.00500778	0.0121247	0.685071
GCST90032491	NK4A144	GCST90200492	X-12411	15	0.0684313	0.240796	0.776266	0.141083	0.309344	0.648339	0.295686	0.595745	0.627948	/	/	16.8609	13	0.205743	17.0892	14	0.251454	-0.00879273	0.0209541	0.681616
GCST90032260	CAG-177 sp003538135	GCST90200697	N2-acetyl,N6,N6-dimethyllysine	20	-0.016172	0.0574539	0.778344	0.0436065	0.0700761	0.533761	0.110969	0.125346	0.387669	/	/	23.9947	18	0.155203	25.7239	19	0.138069	-0.0141517	0.0124254	0.26966
GCST90032177	Acidaminococcus sp900315205	GCST90200263	(2 or 3)-decenoate (10:1n7 or n8)	18	0.031666	0.11606	0.784976	0.0941379	0.168823	0.577109	0.168306	0.238615	0.490738	/	/	16.9821	16	0.386755	17.4429	17	0.42477	-0.00839366	0.0127387	0.519324
GCST90032278	CAG-448 sp000433415	GCST90200698	N2-acetyl,N6-methyllysine	20	0.0206254	0.0757671	0.785452	-0.0404644	0.107557	0.706758	-0.0673485	0.152642	0.66431	/	/	15.9183	18	0.598247	16.3591	19	0.633201	0.00712928	0.0107385	0.515169
GCST90032548	Ruminococcus A sp000432335	GCST90199893	Cis-4-decenoate (10:1n6)	20	0.0252959	0.0955809	0.791276	0.048149	0.129525	0.710091	-0.0263886	0.226941	0.908718	/	/	12.5799	18	0.815903	12.6429	19	0.856339	0.00439117	0.0174876	0.80458
GCST90032472	Megamonas	GCST90200270	2-methoxyhydroquinone sulfate (1)	45	0.0120982	0.0457431	0.791409	-0.0259961	0.0598294	0.663922	0.0991369	0.0815055	0.230497	/	/	56.4902	43	0.0813955	58.6626	44	0.0686041	-0.0122219	0.00950436	0.20535
GCST90032235	Blautia A sp900066355	GCST90200538	X-17010	13	-0.0294244	0.111383	0.791646	-0.0156544	0.161871	0.922957	0.111147	0.251648	0.667279	/	/	10.453	11	0.490158	10.8411	12	0.542587	-0.0120042	0.0192699	0.546016
GCST90032521	Prevotella sp002437565	GCST90199794	1-oleoyl-GPE (18:1)	24	0.0134505	0.0517164	0.7948	-0.00944865	0.0754629	0.900358	0.144461	0.1157	0.224942	/	/	19.9274	22	0.587584	21.5297	23	0.548776	-0.0137965	0.0108992	0.218818
GCST90032177	Acidaminococcus sp900315205	GCST90201001	Serine to alpha-ketobutyrat	18	-0.0370923	0.144727	0.797726	-0.133065	0.179589	0.458726	0.25056	0.289607	0.399732	/	/	23.6541	16	0.0973364	25.5866	17	0.082328	-0.0176852	0.0154681	0.269721
GCST90032185	Alistipes shahii	GCST90200698	N2-acetyl,N6-methyllysine	16	-0.0113962	0.0466752	0.807107	-0.0220716	0.0608587	0.716851	-0.0216375	0.0987262	0.829684	/	/	18.2177	14	0.197044	18.2361	15	0.250455	0.0017763	0.0149356	0.90702
GCST90032491	NK4A144	GCST90200026	Glycodeoxycholate	15	0.0474674	0.195724	0.808375	-0.121351	0.27349	0.657251	-0.347807	0.473253	0.475433	/	/	13.9883	13	0.37467	14.8959	14	0.385306	0.0152868	0.0166445	0.375121
GCST90032235	Blautia A sp900066355	GCST90200568	X-19438	13	0.0253667	0.104905	0.808929	-0.00889077	0.138702	0.948891	0.0954829	0.236527	0.694179	/	/	4.84442	11	0.938466	4.95382	12	0.959504	-0.00598992	0.01811	0.747047
GCST90032290	Faecalitalea cylindroides	GCST90200270	2-methoxyhydroquinone sulfate (1)	22	0.00527628	0.0230912	0.81926	0.00574568	0.0310362	0.853129	0.0183766	0.0481144	0.706536	/	/	11.3638	20	0.936238	11.4601	21	0.953061	-0.00427815	0.0137848	0.759504
GCST90032591	UBA1066 sp900317515	GCST90199843	Chiro-inositol	13	0.0482527	0.220941	0.82712	-0.0124589	0.254908	0.961018	-0.509795	0.502077	0.331742	/	/	15.7157	11	0.152017	17.8831	12	0.119287	0.0216266	0.0175588	0.243753
GCST90032472	Megamonas	GCST90200272	3-hydroxyoctanoylcarnitine (1)	45	0.0101731	0.0470788	0.828921	-0.0371723	0.0643415	0.563444	0.0847025	0.0843756	0.321055	/	/	57.7066	43	0.0662365	59.225	44	0.0623115	-0.0104595	0.00983328	0.293409
GCST90032290	Faecalitalea cylindroides	GCST90199843	Chiro-inositol	22	0.00455002	0.0213431	0.831183	-0.0127506	0.0303187	0.674083	-0.02248	0.0444805	0.61881	/	/	16.6126	20	0.677967	17.0923	21	0.705494	0.008832	0.0127515	0.49651
GCST90032185	Alistipes shahii	GCST90200568	X-19438	16	0.0107875	0.0506243	0.831258	-0.00348291	0.0684692	0.959431	-0.0110556	0.103477	0.916431	/	/	13.6684	14	0.474695	13.727	15	0.546327	0.00379147	0.015665	0.812263
GCST90032177	Acidaminococcus sp900315205	GCST90200698	N2-acetyl,N6-methyllysine	18	-0.0246812	0.119086	0.83581	-0.0757933	0.165683	0.64734	-0.00687766	0.247885	0.978208	/	/	18.9083	16	0.273448	18.9164	17	0.333354	-0.00109506	0.0132472	0.935144
GCST90032472	Megamonas	GCST90200697	N2-acetyl,N6,N6-dimethyllysine	45	0.0091977	0.0444065	0.835912	0.0514823	0.0595274	0.387121	-0.00433389	0.0805999	0.957367	/	/	56.6821	43	0.078829	56.736	44	0.0943047	0.00190069	0.0094021	0.840748
GCST90032591	UBA1066 sp900317515	GCST90200893	Taurine to cystein	13	-0.0490782	0.240448	0.838266	-0.246467	0.280335	0.379299	-0.722882	0.537561	0.20578	/	/	14.8015	11	0.191766	17.3977	12	0.13524	0.0261259	0.0188088	0.192303
GCST90032185	Alistipes shahii	GCST90200492	X-12411	16	-0.0101182	0.0497495	0.838836	-0.00931767	0.0640363	0.884311	-0.125889	0.101697	0.236116	/	/	10.3539	14	0.735878	12.0576	15	0.674668	0.0200682	0.0153752	0.212857
GCST90032177	Acidaminococcus sp900315205	GCST90199843	Chiro-inositol	18	0.0206635	0.105227	0.844319	-0.0297223	0.153689	0.846652	-0.132217	0.214632	0.546549	/	/	16.3053	16	0.431861	16.9901	17	0.455036	0.00939689	0.0114635	0.424417
GCST90032202	Bacillus C	GCST90200679	N-acetylarginine	14	0.0337772	0.172454	0.844718	0.0516188	0.223897	0.817666	-0.138672	0.38749	0.726654	/	/	4.82862	12	0.96346	5.0756	13	0.973491	0.00631736	0.0127116	0.628187
GCST90032177	Acidaminococcus sp900315205	GCST90200695	2'-o-methyluridine	18	0.0215833	0.112179	0.847428	0.0439043	0.151527	0.772011	0.0825629	0.226652	0.720425	/	/	14.5272	16	0.559501	14.6231	17	0.622611	-0.00374792	0.0121046	0.76084
GCST90032472	Megamonas	GCST90200026	Glycodeoxycholate	45	0.00826894	0.0434796	0.849168	-0.032456	0.0600398	0.5888	0.0524696	0.078531	0.507616	/	/	51.0315	43	0.187201	51.5766	44	0.201674	-0.00619902	0.00914636	0.501556
GCST90032278	CAG-448 sp000433415	GCST90200680	5-acetylamino-6-formylamino-3-methyluracil	20	0.0125856	0.0759928	0.868459	-0.0833799	0.112169	0.457276	-0.0256222	0.153145	0.868994	/	/	17.5982	18	0.482405	17.6807	19	0.54385	0.00309486	0.0107699	0.777117
GCST90032185	Alistipes shahii	GCST90200270	2-methoxyhydroquinone sulfate (1)	16	0.00748256	0.0496899	0.880303	0.0467903	0.0618683	0.449476	-0.0166295	0.104865	0.876265	/	/	20.274	14	0.121737	20.3747	15	0.158027	0.00418334	0.0158674	0.795896
GCST90032472	Megamonas	GCST90200696	N6,N6-dimethyllysine	45	0.00629898	0.0448761	0.888373	0.0369539	0.0608419	0.543602	-0.0312865	0.0811955	0.701897	/	/	57.8751	43	0.0643362	58.2933	44	0.0730192	0.00528051	0.00947345	0.580144
GCST90032290	Faecalitalea cylindroides	GCST90200272	3-hydroxyoctanoylcarnitine (1)	22	-0.00306144	0.0235796	0.896697	-0.00354691	0.0328363	0.913982	0.000602732	0.0491613	0.990339	/	/	17.1925	20	0.640439	17.1997	21	0.69893	-0.00119832	0.0141076	0.933152
GCST90032595	UBA1191	GCST90201001	Serine to alpha-ketobutyrat	14	0.0163273	0.135316	0.90396	0.0916221	0.147366	0.534117	0.27739	0.263791	0.31372	/	/	21.1779	12	0.0478358	23.5038	13	0.0360133	-0.0199062	0.0173397	0.273334
GCST90032177	Acidaminococcus sp900315205	GCST90200538	X-17010	18	0.017069	0.143915	0.905589	-0.0461445	0.203672	0.820764	0.0270924	0.29333	0.927557	/	/	16.3276	16	0.430339	16.3292	17	0.50063	-0.000615647	0.015648	0.969103
GCST90032521	Prevotella sp002437565	GCST90200568	X-19438	24	0.0071259	0.0607578	0.906635	-0.0641966	0.0836486	0.442811	-0.104367	0.135898	0.450662	/	/	15.6148	22	0.834531	16.4561	23	0.835061	0.0117691	0.0128317	0.368989
GCST90032595	UBA1191	GCST90199794	1-oleoyl-GPE (18:1)	14	0.0124556	0.10909	0.909098	-0.0538821	0.131414	0.681792	0.0238135	0.223728	0.916992	/	/	16.2107	12	0.181777	16.2153	13	0.237697	-0.000867629	0.0147267	0.953989
GCST90032548	Ruminococcus A sp000432335	GCST90200695	2'-o-methyluridine	20	-0.0112268	0.103439	0.913571	0.0559317	0.135355	0.679444	0.291857	0.23953	0.23878	/	/	21.6906	18	0.246013	24.0366	19	0.194751	-0.0257638	0.0184646	0.179901
GCST90032289	CAG-488	GCST90200492	X-12411	29	-0.00812009	0.0873514	0.925936	-0.055625	0.123885	0.653427	0.119236	0.193833	0.543609	/	/	30.4524	27	0.294212	31.066	28	0.314157	-0.010426	0.0141356	0.467138
GCST90032548	Ruminococcus A sp000432335	GCST90200270	2-methoxyhydroquinone sulfate (1)	20	-0.00884513	0.102728	0.931385	0.0832732	0.129197	0.519221	0.323137	0.235067	0.18611	/	/	20.3032	18	0.316011	23.039	19	0.235628	-0.0282277	0.0181251	0.136787
GCST90032416	Geobacteraceae	GCST90200272	3-hydroxyoctanoylcarnitine (1)	9	0.027122	0.325318	0.933557	-0.111089	0.406553	0.784664	0.690268	0.613406	0.297559	/	/	9.85461	7	0.196963	12.0845	8	0.147473	-0.0261547	0.0207815	0.24854
GCST90032183	Akkermansia muciniphila B	GCST90200538	X-17010	20	0.00333167	0.0410971	0.935388	-0.00129384	0.058954	0.982491	0.0868817	0.0780595	0.280344	/	/	15.669	18	0.615638	17.2539	19	0.57267	-0.016804	0.0133477	0.224132
GCST90032260	CAG-177 sp003538135	GCST90200698	N2-acetyl,N6-methyllysine	20	0.00434232	0.0544019	0.936381	0.0998559	0.0721873	0.166576	0.216501	0.109349	0.0632112	/	/	18.0462	18	0.452611	22.804	19	0.246085	-0.0236086	0.0108374	0.0429104
GCST90032595	UBA1191	GCST90200538	X-17010	14	0.0103269	0.132354	0.937808	-0.0624993	0.176241	0.722871	-0.226305	0.260151	0.401422	/	/	13.9452	12	0.304222	15.2385	13	0.292698	0.018044	0.0171039	0.31222
GCST90032548	Ruminococcus A sp000432335	GCST90200696	N6,N6-dimethyllysine	20	-0.00772638	0.0992403	0.937943	0.0462305	0.131855	0.725876	0.209099	0.23532	0.385954	/	/	20.9538	18	0.281748	22.1555	19	0.276585	-0.0184247	0.0181345	0.323089
GCST90032278	CAG-448 sp000433415	GCST90200679	N-acetylarginine	20	0.0054556	0.0768987	0.943441	-0.0342737	0.116426	0.768466	0.0194238	0.158399	0.903762	/	/	18.8278	18	0.402502	18.8385	19	0.467237	-0.00113248	0.0111475	0.920205
GCST90032235	Blautia A sp900066355	GCST90200270	2-methoxyhydroquinone sulfate (1)	13	0.00613084	0.0883543	0.94468	-0.0996334	0.121267	0.411304	0.0955552	0.199162	0.640778	/	/	7.95183	11	0.717613	8.20283	12	0.769086	-0.0076455	0.0152604	0.626244
GCST90032185	Alistipes shahii	GCST90199893	Cis-4-decenoate (10:1n6)	16	0.00321715	0.0485708	0.94719	0.0589647	0.0629477	0.3489	-0.0418581	0.101877	0.687387	/	/	18.2204	14	0.196925	18.5553	15	0.234598	0.00781727	0.0154114	0.619883
GCST90032278	CAG-448 sp000433415	GCST90199893	Cis-4-decenoate (10:1n6)	20	-0.00552172	0.0942172	0.953266	0.00205728	0.116265	0.985882	-0.0437934	0.194557	0.824443	/	/	27.5725	18	0.0688654	27.6512	19	0.0903744	0.00310505	0.0136988	0.823238
GCST90032260	CAG-177 sp003538135	GCST90200568	X-19438	20	-0.00293376	0.0592918	0.960537	0.0609888	0.0847457	0.471729	0.0155499	0.133696	0.908696	/	/	18.9548	18	0.394612	18.9802	19	0.458108	-0.00205973	0.0132661	0.878343
GCST90032290	Faecalitalea cylindroides	GCST90200263	(2 or 3)-decenoate (10:1n7 or n8)	22	-0.000890412	0.0232136	0.969403	0.00305571	0.0321825	0.924355	0.0134758	0.048391	0.783505	/	/	16.8332	20	0.663774	16.9477	21	0.71427	-0.00469195	0.0138672	0.738626
GCST90032491	NK4A144	GCST90200270	2-methoxyhydroquinone sulfate (1)	15	-0.00866003	0.226348	0.969481	0.000639667	0.272651	0.998128	0.0879248	0.563333	0.878368	/	/	20.4128	13	0.0853849	20.4686	14	0.116046	-0.00373828	0.0198234	0.853335
GCST90032548	Ruminococcus A sp000432335	GCST90200492	X-12411	20	0.00373054	0.10897	0.97269	0.0204583	0.151058	0.89227	-0.0918632	0.259845	0.727798	/	/	11.7123	18	0.861728	11.8766	19	0.890834	0.00808705	0.019956	0.690074
GCST90032548	Ruminococcus A sp000432335	GCST90200697	N2-acetyl,N6,N6-dimethyllysine	20	-0.0034639	0.105188	0.97373	0.0221604	0.133328	0.867992	0.282083	0.24549	0.265571	/	/	22.6898	18	0.202794	24.7635	19	0.168476	-0.0242677	0.0189206	0.215901
GCST90032472	Megamonas	GCST90200893	Taurine to cystein	45	-0.00130457	0.0428282	0.9757	0.0929377	0.0592214	0.116572	0.181798	0.0725745	0.0161145	/	/	40.1441	43	0.595872	49.3739	44	0.267129	-0.0257187	0.00846554	0.00403865
GCST90032290	Faecalitalea cylindroides	GCST90200492	X-12411	22	0.000706054	0.0268903	0.979053	-0.022654	0.0378136	0.549108	-0.0647437	0.0559992	0.261243	/	/	13.4709	20	0.856276	15.2463	21	0.810392	0.021348	0.0160218	0.197701
GCST90032491	NK4A144	GCST90200272	3-hydroxyoctanoylcarnitine (1)	15	-0.00437742	0.229523	0.984784	-0.0473777	0.292666	0.871398	-0.161829	0.570341	0.781078	/	/	19.975	13	0.0958345	20.1167	14	0.126506	0.00609263	0.0200678	0.766235
GCST90032235	Blautia A sp900066355	GCST90199893	Cis-4-decenoate (10:1n6)	13	0.00168476	0.090514	0.98515	0.0757162	0.12421	0.54214	-0.0437727	0.204117	0.83412	/	/	5.20269	11	0.920954	5.26443	12	0.948559	0.00388526	0.0156368	0.80835
GCST90032185	Alistipes shahii	GCST90200695	2'-o-methyluridine	16	0.000728711	0.0427907	0.986413	-0.0381147	0.0626394	0.54287	-0.0107087	0.0904674	0.907456	/	/	15.5355	14	0.342556	15.5588	15	0.411964	0.00198477	0.0136921	0.88681
GCST90032472	Megamonas	GCST90200492	X-12411	45	0.000744345	0.0495369	0.988011	0.00840237	0.0666156	0.899627	0.0174874	0.0898948	0.846676	/	/	51.0783	43	0.185995	51.138	44	0.213743	-0.00235565	0.0105032	0.823603
GCST90032260	CAG-177 sp003538135	GCST90200272	3-hydroxyoctanoylcarnitine (1)	20	-0.000342827	0.0512692	0.994665	0.0543218	0.0711185	0.444974	0.113327	0.112899	0.328787	/	/	14.1662	18	0.718192	15.4433	19	0.694038	-0.0126358	0.0111816	0.273285
GCST90032416	Geobacteraceae	GCST90199893	Cis-4-decenoate (10:1n6)	9	0.000391727	0.331183	0.999056	0.241791	0.398344	0.543857	0.337619	0.676934	0.633246	/	/	11.9839	7	0.101089	12.5589	8	0.127956	-0.0132975	0.0229461	0.580408
