# Supplementary material for: Integrated Metagenomic and Metabolomic Analyses Reveal a Microbiota–Metabolite Axis Associated with Gallstone Pathogenesis
Source: Metabolites. 2025 Oct 31;15(11):714. doi: 10.3390/metabo15110714 (PMC12654344; doi:10.3390/metabo15110714)
Supplement: Supplementary file 1 [file metabolites-15-00714-s001.zip › Table S7.xlsx]

## Sheet: Sheet1
Table S7. Mediating role of plasma metabolites in the gut microbiota–cholelithiasis association
Exposure GWAS ID	Gut microbiota	Outcome GWAS ID	Metabolites	nSNP	β1	β2	β_all	β_indir	beta_dir	Percentage	low95%CI	high95%CI
GCST90032183	Akkermansia muciniphila B	GCST90200679	N-acetylarginine	20	-0.0724318	0.120538	-0.0347897	-0.00873081	-0.0260589	0.250959	0	0.603788
GCST90032278	CAG-448 sp000433415	GCST90200026	Glycodeoxycholate	20	-0.194027	0.141422	-0.0981324	-0.0274396	-0.0706929	0.279618	0	0.63113
