# Supplementary material for: Integrated Metagenomic and Metabolomic Analyses Reveal a Microbiota–Metabolite Axis Associated with Gallstone Pathogenesis
Source: Metabolites. 2025 Oct 31;15(11):714. doi: 10.3390/metabo15110714 (PMC12654344; doi:10.3390/metabo15110714)
Supplement: Supplementary file 1 [file metabolites-15-00714-s001.zip › Table S8.xlsx]

## Sheet: Gallbladder_volume
Table S8.Gallbladder contractility parameters in control (CD) and lithogenic diet (LD) mice
	Pre-injection (corn oil)				Post-injection (corn oil)
Group	length(mm)	width(mm)	height(mm)	Pre-volume(μL)	length(mm)	width(mm)	height(mm)	Post-volume(μL)	Gallbladder emptying rate (%)
CD1	5.9	2.1	2.3	14.8184	4.2	1.6	1.8	6.28992	0.575534
CD2	5.8	1.8	2.2	11.9434	4.6	1.4	1.7	5.69296	0.523337
CD3	6.6	2.2	2.3	17.3659	5.1	1.7	2.1	9.46764	0.454815
CD4	6.4	2.1	2.3	16.0742	5.4	1.6	1.9	8.53632	0.468944
CD5	7.1	2.3	2.4	20.3798	6.1	1.8	2	11.4192	0.439682
LD1	6.92	3.2	3.6	41.4536	6.21	2.9	3.1	29.0305	0.299686
LD2	6.9	3.4	3.6	43.9171	6.1	3	3.1	29.4996	0.328289
LD3	7.03	2.9	3.4	36.0442	6.3	2.5	2.9	23.751	0.341059
LD4	7.32	3.9	3.8	56.4108	6.41	3.1	3.3	34.0986	0.395531
LD5	7.43	3.4	3.8	49.9177	6.56	2.9	3.2	31.6559	0.365838
