# Supplementary material for: Integrated Metagenomic and Metabolomic Analyses Reveal a Microbiota–Metabolite Axis Associated with Gallstone Pathogenesis
Source: Metabolites. 2025 Oct 31;15(11):714. doi: 10.3390/metabo15110714 (PMC12654344; doi:10.3390/metabo15110714)
Supplement: Supplementary file 1 [file metabolites-15-00714-s001.zip › Talbe S9.xlsx]

## Sheet: Sheet1
Table S9.Gallbladder bile composition and cholesterol saturation index in CD and LD mice
Group	Cholesterol (mmol/L)	Phospholipids (mmol/L)	Bile acids (mmol/L)	Max Chol (mol%) (Carey)	Cholesterol (mol%)	CSI
CD1	4.26	21.54	55.56	6.877	5.236	0.761
CD2	3.86	24.54	61.77	7.055	4.28	0.607
CD3	4.13	20.24	54.57	6.62	5.29	0.8
CD4	2.89	19.66	50.11	6.739	4.096	0.607
CD5	3.25	22.23	52.45	6.888	4.17	0.605
LD1	9.63	31.21	82.87	7.386	7.784	1.053
LD2	9.21	28.11	78.27	7.252	7.967	1.098
LD3	7.78	27.52	74.27	6.877	7.1	1.032
LD4	8.18	26.42	76.65	6.74	7.352	1.09
LD5	8.63	29.11	79.49	7.321	7.361	1.005
